# Supplementary material for: Identification of genotype–biochemical phenotype correlations associated with fructose 1,6-bisphosphatase deficiency
Source: Commun Biol. 2023 Jul 28;6:787. doi: 10.1038/s42003-023-05160-y (PMC10382519; doi:10.1038/s42003-023-05160-y)
Supplement: Supplementary file 4 — Supplementary Data 1 [file 42003_2023_5160_MOESM4_ESM.xlsx]

## Sheet: merge_qc
id	bam_filename	total reads	mean insert size	duplicate reads	duplication rate	average depth	10x_ratio	20x_ratio	30x_ratio	50x_ratio	100x_ratio
Patient	FBP_P.markdup.bam	143127354	245.119	21244535	0.148431	150.108	0.994757	0.992145	0.987481	0.966961	0.773132
Father	FBP_F.markdup.bam	127940644	245.131	22438601	0.175383	134.103	0.996263	0.992843	0.985948	0.953612	0.683806
Mother	FBP_M.markdup.bam	122675774	246.555	16272893	0.13265	132.78	0.994432	0.991131	0.984674	0.953006	0.669964
Sister	FBP_S.markdup.bam	140703946	241.903	23148038	0.164516	138.21	0.994826	0.99179	0.986228	0.961114	0.727879
