# Supplementary material for: Identification of genotype–biochemical phenotype correlations associated with fructose 1,6-bisphosphatase deficiency
Source: Commun Biol. 2023 Jul 28;6:787. doi: 10.1038/s42003-023-05160-y (PMC10382519; doi:10.1038/s42003-023-05160-y)
Supplement: Supplementary file 5 — Supplementary Data 2 [file 42003_2023_5160_MOESM5_ESM.xlsx]

## Sheet: a. Mock
Family	Member	Database	Accession	Score	Mass	Num. of significant matches	Num. of significant sequences	Num. of significant unique sequences	emPAI	Description
1	1	SwissProt	SRC8_HUMAN	1022	61720	38	27	27	2.87	Src substrate cortactin OS=Homo sapiens GN=CTTN PE=1 SV=2
2	1	SwissProt	K2C1_HUMAN	768	66170	31	26	22	2.71	Keratin, type II cytoskeletal 1 OS=Homo sapiens GN=KRT1 PE=1 SV=6
2	2	SwissProt	K22E_HUMAN	746	65678	20	19	15	1.45	Keratin, type II cytoskeletal 2 epidermal OS=Homo sapiens GN=KRT2 PE=1 SV=2
2	3	SwissProt	K2C5_HUMAN	112	62568	6	6	4	0.35	Keratin, type II cytoskeletal 5 OS=Homo sapiens GN=KRT5 PE=1 SV=3
3	1	SwissProt	CALD1_HUMAN	576	93232	20	17	16	0.76	Caldesmon OS=Homo sapiens GN=CALD1 PE=1 SV=3
4	1	SwissProt	PFKAM_HUMAN	556	85984	18	15	12	0.85	ATP-dependent 6-phosphofructokinase, muscle type OS=Homo sapiens GN=PFKM PE=1 SV=2
4	2	SwissProt	PFKAP_HUMAN	505	86454	22	19	16	1.2	ATP-dependent 6-phosphofructokinase, platelet type OS=Homo sapiens GN=PFKP PE=1 SV=2
4	3	SwissProt	PFKAL_HUMAN	381	85762	18	15	11	0.92	ATP-dependent 6-phosphofructokinase, liver type OS=Homo sapiens GN=PFKL PE=1 SV=6
5	1	SwissProt	K1C9_HUMAN	512	62255	13	13	12	0.91	Keratin, type I cytoskeletal 9 OS=Homo sapiens GN=KRT9 PE=1 SV=3
5	2	SwissProt	K1C10_HUMAN	497	59020	14	13	10	1.08	Keratin, type I cytoskeletal 10 OS=Homo sapiens GN=KRT10 PE=1 SV=6
5	3	SwissProt	K1C14_HUMAN	281	51872	9	8	5	0.71	Keratin, type I cytoskeletal 14 OS=Homo sapiens GN=KRT14 PE=1 SV=4
6	1	SwissProt	GRP78_HUMAN	469	72402	14	14	12	0.82	78 kDa glucose-regulated protein OS=Homo sapiens GN=HSPA5 PE=1 SV=2
6	2	SwissProt	HSP7C_HUMAN	403	71082	14	12	8	0.76	Heat shock cognate 71 kDa protein OS=Homo sapiens GN=HSPA8 PE=1 SV=1
6	3	SwissProt	HS71A_HUMAN	317	70294	11	10	7	0.55	Heat shock 70 kDa protein 1A OS=Homo sapiens GN=HSPA1A PE=1 SV=1
7	1	SwissProt	GRP75_HUMAN	449	73920	12	12	12	0.65	Stress-70 protein, mitochondrial OS=Homo sapiens GN=HSPA9 PE=1 SV=2
8	1	SwissProt	ZCCHV_HUMAN	415	103135	11	11	11	0.39	Zinc finger CCCH-type antiviral protein 1 OS=Homo sapiens GN=ZC3HAV1 PE=1 SV=3
9	1	SwissProt	HNRPM_HUMAN	372	77749	19	18	18	1.14	Heterogeneous nuclear ribonucleoprotein M OS=Homo sapiens GN=HNRNPM PE=1 SV=3
10	1	SwissProt	PRCC_HUMAN	317	52386	9	7	7	0.51	Proline-rich protein PRCC OS=Homo sapiens GN=PRCC PE=1 SV=1
11	1	SwissProt	DDX3X_HUMAN	257	73597	8	8	7	0.4	ATP-dependent RNA helicase DDX3X OS=Homo sapiens GN=DDX3X PE=1 SV=3
11	2	SwissProt	DDX17_HUMAN	241	80906	8	8	4	0.36	Probable ATP-dependent RNA helicase DDX17 OS=Homo sapiens GN=DDX17 PE=1 SV=2
11	3	SwissProt	DDX5_HUMAN	170	69618	7	7	3	0.37	Probable ATP-dependent RNA helicase DDX5 OS=Homo sapiens GN=DDX5 PE=1 SV=1
12	1	SwissProt	IF2B3_HUMAN	203	64008	8	8	7	0.47	Insulin-like growth factor 2 mRNA-binding protein 3 OS=Homo sapiens GN=IGF2BP3 PE=1 SV=2
12	2	SwissProt	IF2B1_HUMAN	189	63783	6	6	5	0.34	Insulin-like growth factor 2 mRNA-binding protein 1 OS=Homo sapiens GN=IGF2BP1 PE=1 SV=2
13	1	SwissProt	SYRC_HUMAN	201	76129	5	4	4	0.23	Arginine--tRNA ligase, cytoplasmic OS=Homo sapiens GN=RARS PE=1 SV=2
14	1	SwissProt	NU155_HUMAN	196	156697	5	5	5	0.1	Nuclear pore complex protein Nup155 OS=Homo sapiens GN=NUP155 PE=1 SV=1
15	1	SwissProt	SYK_HUMAN	187	68461	9	9	9	0.5	Lysine--tRNA ligase OS=Homo sapiens GN=KARS PE=1 SV=3
16	1	SwissProt	HORN_HUMAN	152	283140	6	6	6	0.07	Hornerin OS=Homo sapiens GN=HRNR PE=1 SV=2
17	1	SwissProt	ABCF3_HUMAN	151	80094	5	5	5	0.21	ATP-binding cassette sub-family F member 3 OS=Homo sapiens GN=ABCF3 PE=1 SV=2
18	1	SwissProt	WRIP1_HUMAN	148	72829	5	5	5	0.24	ATPase WRNIP1 OS=Homo sapiens GN=WRNIP1 PE=1 SV=2
19	1	SwissProt	HS90B_HUMAN	144	83554	5	5	5	0.2	Heat shock protein HSP 90-beta OS=Homo sapiens GN=HSP90AB1 PE=1 SV=4
20	1	SwissProt	CARF_HUMAN	140	61544	3	3	3	0.16	CDKN2A-interacting protein OS=Homo sapiens GN=CDKN2AIP PE=1 SV=3
21	1	SwissProt	RIR1_HUMAN	137	90925	8	8	8	0.31	Ribonucleoside-diphosphate reductase large subunit OS=Homo sapiens GN=RRM1 PE=1 SV=1
22	1	SwissProt	HNRPQ_HUMAN	132	69788	5	5	2	0.25	Heterogeneous nuclear ribonucleoprotein Q OS=Homo sapiens GN=SYNCRIP PE=1 SV=2
22	2	SwissProt	HNRPR_HUMAN	111	71184	5	5	2	0.24	Heterogeneous nuclear ribonucleoprotein R OS=Homo sapiens GN=HNRNPR PE=1 SV=1
23	1	SwissProt	NUCL_HUMAN	127	76625	6	6	6	0.28	Nucleolin OS=Homo sapiens GN=NCL PE=1 SV=3
24	1	SwissProt	CT2NL_HUMAN	127	70571	6	6	6	0.3	CTTNBP2 N-terminal-like protein OS=Homo sapiens GN=CTTNBP2NL PE=1 SV=2
25	1	SwissProt	PNPT1_HUMAN	120	86524	3	3	3	0.11	Polyribonucleotide nucleotidyltransferase 1, mitochondrial OS=Homo sapiens GN=PNPT1 PE=1 SV=2
26	1	SwissProt	YTHD1_HUMAN	118	61007	5	5	3	0.29	YTH domain-containing family protein 1 OS=Homo sapiens GN=YTHDF1 PE=1 SV=1
26	2	SwissProt	YTHD2_HUMAN	84	62467	3	3	1	0.16	YTH domain-containing family protein 2 OS=Homo sapiens GN=YTHDF2 PE=1 SV=2
27	1	SwissProt	SAMH1_HUMAN	117	72896	5	5	5	0.24	Deoxynucleoside triphosphate triphosphohydrolase SAMHD1 OS=Homo sapiens GN=SAMHD1 PE=1 SV=2
28	1	SwissProt	CDC16_HUMAN	117	72408	3	3	3	0.14	Cell division cycle protein 16 homolog OS=Homo sapiens GN=CDC16 PE=1 SV=2
29	1	SwissProt	DDX1_HUMAN	117	83349	4	4	4	0.16	ATP-dependent RNA helicase DDX1 OS=Homo sapiens GN=DDX1 PE=1 SV=2
30	1	SwissProt	BAG3_HUMAN	116	61728	3	3	3	0.16	BAG family molecular chaperone regulator 3 OS=Homo sapiens GN=BAG3 PE=1 SV=3
31	1	SwissProt	PABP1_HUMAN	114	70854	6	6	3	0.3	Polyadenylate-binding protein 1 OS=Homo sapiens GN=PABPC1 PE=1 SV=2
31	2	SwissProt	PABP4_HUMAN	76	71080	3	3	1	0.14	Polyadenylate-binding protein 4 OS=Homo sapiens GN=PABPC4 PE=1 SV=1
32	1	SwissProt	DMD_HUMAN	114	428537	4	4	4	0.03	Dystrophin OS=Homo sapiens GN=DMD PE=1 SV=3
33	1	SwissProt	DC1I2_HUMAN	111	71811	1	1	1	0.04	Cytoplasmic dynein 1 intermediate chain 2 OS=Homo sapiens GN=DYNC1I2 PE=1 SV=3
34	1	SwissProt	ARAF_HUMAN	111	68341	2	2	2	0.09	Serine/threonine-protein kinase A-Raf OS=Homo sapiens GN=ARAF PE=1 SV=2
35	1	SwissProt	NSF_HUMAN	106	83055	2	2	2	0.08	Vesicle-fusing ATPase OS=Homo sapiens GN=NSF PE=1 SV=3
36	1	SwissProt	SYFB_HUMAN	105	66701	3	3	3	0.15	Phenylalanine--tRNA ligase beta subunit OS=Homo sapiens GN=FARSB PE=1 SV=3
37	1	SwissProt	CLPX_HUMAN	105	69922	2	2	2	0.09	ATP-dependent Clp protease ATP-binding subunit clpX-like, mitochondrial OS=Homo sapiens GN=CLPX PE=1 SV=2
38	1	SwissProt	TRI25_HUMAN	104	72581	3	3	3	0.14	E3 ubiquitin/ISG15 ligase TRIM25 OS=Homo sapiens GN=TRIM25 PE=1 SV=2
39	1	SwissProt	CPSF6_HUMAN	103	59344	2	2	2	0.11	Cleavage and polyadenylation specificity factor subunit 6 OS=Homo sapiens GN=CPSF6 PE=1 SV=2
40	1	SwissProt	SRP72_HUMAN	100	75130	3	3	3	0.13	Signal recognition particle subunit SRP72 OS=Homo sapiens GN=SRP72 PE=1 SV=3
41	1	SwissProt	TRI29_HUMAN	98	66478	5	5	5	0.26	Tripartite motif-containing protein 29 OS=Homo sapiens GN=TRIM29 PE=1 SV=2
42	1	SwissProt	RECQ1_HUMAN	96	74436	5	5	5	0.23	ATP-dependent DNA helicase Q1 OS=Homo sapiens GN=RECQL PE=1 SV=3
43	1	SwissProt	ARFG2_HUMAN	94	57027	4	4	4	0.24	ADP-ribosylation factor GTPase-activating protein 2 OS=Homo sapiens GN=ARFGAP2 PE=1 SV=1
44	1	SwissProt	LG3BP_HUMAN	83	66202	2	2	2	0.1	Galectin-3-binding protein OS=Homo sapiens GN=LGALS3BP PE=1 SV=1
45	1	SwissProt	SC23B_HUMAN	82	87393	3	3	3	0.11	Protein transport protein Sec23B OS=Homo sapiens GN=SEC23B PE=1 SV=2
46	1	SwissProt	HNRL1_HUMAN	81	96250	2	2	2	0.07	Heterogeneous nuclear ribonucleoprotein U-like protein 1 OS=Homo sapiens GN=HNRNPUL1 PE=1 SV=2
47	1	SwissProt	TBB5_HUMAN	80	50095	2	2	2	0.13	Tubulin beta chain OS=Homo sapiens GN=TUBB PE=1 SV=2
48	1	SwissProt	ECHA_HUMAN	79	83688	3	3	3	0.12	Trifunctional enzyme subunit alpha, mitochondrial OS=Homo sapiens GN=HADHA PE=1 SV=2
49	1	SwissProt	ACSL4_HUMAN	79	80220	4	4	4	0.17	Long-chain-fatty-acid--CoA ligase 4 OS=Homo sapiens GN=ACSL4 PE=1 SV=2
50	1	SwissProt	ACTB_HUMAN	76	42052	2	2	2	0.16	Actin, cytoplasmic 1 OS=Homo sapiens GN=ACTB PE=1 SV=1
51	1	SwissProt	SRP68_HUMAN	76	71199	2	2	2	0.09	Signal recognition particle subunit SRP68 OS=Homo sapiens GN=SRP68 PE=1 SV=2
52	1	SwissProt	EIF3L_HUMAN	75	66912	4	4	4	0.2	Eukaryotic translation initiation factor 3 subunit L OS=Homo sapiens GN=EIF3L PE=1 SV=1
53	1	SwissProt	FILA2_HUMAN	74	249296	2	2	2	0.03	Filaggrin-2 OS=Homo sapiens GN=FLG2 PE=1 SV=1
54	1	SwissProt	ESRP2_HUMAN	71	79206	2	2	2	0.08	Epithelial splicing regulatory protein 2 OS=Homo sapiens GN=ESRP2 PE=1 SV=1
55	1	SwissProt	G3BP2_HUMAN	67	54145	2	1	1	0.06	Ras GTPase-activating protein-binding protein 2 OS=Homo sapiens GN=G3BP2 PE=1 SV=2
56	1	SwissProt	GLCNE_HUMAN	66	80193	2	2	2	0.08	Bifunctional UDP-N-acetylglucosamine 2-epimerase/N-acetylmannosamine kinase OS=Homo sapiens GN=GNE PE=1 SV=1
57	1	SwissProt	XRCC6_HUMAN	66	70084	2	2	2	0.09	X-ray repair cross-complementing protein 6 OS=Homo sapiens GN=XRCC6 PE=1 SV=2
58	1	SwissProt	SPAS2_HUMAN	65	59850	1	1	1	0.05	Spermatogenesis-associated serine-rich protein 2 OS=Homo sapiens GN=SPATS2 PE=1 SV=1
59	1	SwissProt	TBA1A_HUMAN	64	50788	1	1	1	0.06	Tubulin alpha-1A chain OS=Homo sapiens GN=TUBA1A PE=1 SV=1
60	1	SwissProt	NUP85_HUMAN	62	75826	2	2	2	0.09	Nuclear pore complex protein Nup85 OS=Homo sapiens GN=NUP85 PE=1 SV=1
61	1	SwissProt	OSB10_HUMAN	61	84716	1	1	1	0.04	Oxysterol-binding protein-related protein 10 OS=Homo sapiens GN=OSBPL10 PE=1 SV=2
62	1	SwissProt	41_HUMAN	60	97528	1	1	1	0.03	Protein 4.1 OS=Homo sapiens GN=EPB41 PE=1 SV=4
63	1	SwissProt	ALBU_HUMAN	60	71317	2	2	2	0.09	Serum albumin OS=Homo sapiens GN=ALB PE=1 SV=2
64	1	SwissProt	TAF6_HUMAN	60	73250	1	1	1	0.04	Transcription initiation factor TFIID subunit 6 OS=Homo sapiens GN=TAF6 PE=1 SV=1
65	1	SwissProt	ABCF2_HUMAN	60	71815	4	4	4	0.19	ATP-binding cassette sub-family F member 2 OS=Homo sapiens GN=ABCF2 PE=1 SV=2
66	1	SwissProt	XRCC5_HUMAN	59	83222	2	2	2	0.08	X-ray repair cross-complementing protein 5 OS=Homo sapiens GN=XRCC5 PE=1 SV=3
67	1	SwissProt	PAPS2_HUMAN	58	70027	2	2	2	0.09	Bifunctional 3'-phosphoadenosine 5'-phosphosulfate synthase 2 OS=Homo sapiens GN=PAPSS2 PE=1 SV=2
68	1	SwissProt	ILF3_HUMAN	58	95678	1	1	1	0.03	Interleukin enhancer-binding factor 3 OS=Homo sapiens GN=ILF3 PE=1 SV=3
69	1	SwissProt	IRAK1_HUMAN	57	77458	1	1	1	0.04	Interleukin-1 receptor-associated kinase 1 OS=Homo sapiens GN=IRAK1 PE=1 SV=2
70	1	SwissProt	MLH1_HUMAN	57	85175	2	2	2	0.08	DNA mismatch repair protein Mlh1 OS=Homo sapiens GN=MLH1 PE=1 SV=1
71	1	SwissProt	TRAD1_HUMAN	56	66226	1	1	1	0.05	TRAF-type zinc finger domain-containing protein 1 OS=Homo sapiens GN=TRAFD1 PE=1 SV=1
72	1	SwissProt	RBM14_HUMAN	56	69620	2	2	2	0.09	RNA-binding protein 14 OS=Homo sapiens GN=RBM14 PE=1 SV=2
73	1	SwissProt	P5CS_HUMAN	56	87989	1	1	1	0.04	Delta-1-pyrroline-5-carboxylate synthase OS=Homo sapiens GN=ALDH18A1 PE=1 SV=2
74	1	SwissProt	SPICE_HUMAN	56	96548	1	1	1	0.03	Spindle and centriole-associated protein 1 OS=Homo sapiens GN=SPICE1 PE=1 SV=1
75	1	SwissProt	SEPT9_HUMAN	55	65646	3	3	3	0.15	Septin-9 OS=Homo sapiens GN=SEPT9 PE=1 SV=2
76	1	SwissProt	FOXK2_HUMAN	54	69248	2	2	2	0.09	Forkhead box protein K2 OS=Homo sapiens GN=FOXK2 PE=1 SV=3
77	1	SwissProt	DDX41_HUMAN	54	70477	1	1	1	0.04	Probable ATP-dependent RNA helicase DDX41 OS=Homo sapiens GN=DDX41 PE=1 SV=2
78	1	SwissProt	EWS_HUMAN	54	68721	1	1	1	0.05	RNA-binding protein EWS OS=Homo sapiens GN=EWSR1 PE=1 SV=1
79	1	SwissProt	I2BP2_HUMAN	54	61728	1	1	1	0.05	Interferon regulatory factor 2-binding protein 2 OS=Homo sapiens GN=IRF2BP2 PE=1 SV=2
80	1	SwissProt	ADSV_HUMAN	52	80895	2	2	2	0.08	Adseverin OS=Homo sapiens GN=SCIN PE=1 SV=4
81	1	SwissProt	IMB1_HUMAN	51	98420	1	1	1	0.03	Importin subunit beta-1 OS=Homo sapiens GN=KPNB1 PE=1 SV=2
82	1	SwissProt	C2D1A_HUMAN	50	104397	1	1	1	0.03	Coiled-coil and C2 domain-containing protein 1A OS=Homo sapiens GN=CC2D1A PE=1 SV=1
83	1	SwissProt	RFA1_HUMAN	50	68723	1	1	1	0.05	Replication protein A 70 kDa DNA-binding subunit OS=Homo sapiens GN=RPA1 PE=1 SV=2
84	1	SwissProt	RAD17_HUMAN	50	77633	1	1	1	0.04	Cell cycle checkpoint protein RAD17 OS=Homo sapiens GN=RAD17 PE=1 SV=2
85	1	SwissProt	DHX9_HUMAN	48	142181	1	1	1	0.02	ATP-dependent RNA helicase A OS=Homo sapiens GN=DHX9 PE=1 SV=4
86	1	SwissProt	KHDR1_HUMAN	45	48311	3	3	3	0.21	KH domain-containing, RNA-binding, signal transduction-associated protein 1 OS=Homo sapiens GN=KHDRBS1 PE=1 SV=1
87	1	SwissProt	PPBN_HUMAN	45	57626	1	1	1	0.06	Alkaline phosphatase, placental-like OS=Homo sapiens GN=ALPPL2 PE=2 SV=4
88	1	SwissProt	PKP3_HUMAN	45	87485	3	3	3	0.11	Plakophilin-3 OS=Homo sapiens GN=PKP3 PE=1 SV=1
89	1	SwissProt	EF1A1_HUMAN	44	50451	1	1	1	0.06	Elongation factor 1-alpha 1 OS=Homo sapiens GN=EEF1A1 PE=1 SV=1
90	1	SwissProt	TLK2_HUMAN	44	88405	1	1	1	0.04	Serine/threonine-protein kinase tousled-like 2 OS=Homo sapiens GN=TLK2 PE=1 SV=2
91	1	SwissProt	RBBP5_HUMAN	43	59800	1	1	1	0.05	Retinoblastoma-binding protein 5 OS=Homo sapiens GN=RBBP5 PE=1 SV=2
92	1	SwissProt	SF01_HUMAN	41	68514	1	1	1	0.05	Splicing factor 1 OS=Homo sapiens GN=SF1 PE=1 SV=4
93	1	SwissProt	SDHA_HUMAN	41	73672	1	1	1	0.04	Succinate dehydrogenase [ubiquinone] flavoprotein subunit, mitochondrial OS=Homo sapiens GN=SDHA PE=1 SV=2
94	1	SwissProt	SC16A_HUMAN	41	234855	1	1	1	0.01	Protein transport protein Sec16A OS=Homo sapiens GN=SEC16A PE=1 SV=3
95	1	SwissProt	PTCD3_HUMAN	41	79184	1	1	1	0.04	Pentatricopeptide repeat domain-containing protein 3, mitochondrial OS=Homo sapiens GN=PTCD3 PE=1 SV=3
96	1	SwissProt	RPAP3_HUMAN	40	75957	1	1	1	0.04	RNA polymerase II-associated protein 3 OS=Homo sapiens GN=RPAP3 PE=1 SV=2
97	1	SwissProt	TBR1_HUMAN	40	74520	1	1	1	0.04	T-box brain protein 1 OS=Homo sapiens GN=TBR1 PE=2 SV=1
98	1	SwissProt	DJC10_HUMAN	40	92333	1	1	1	0.03	DnaJ homolog subfamily C member 10 OS=Homo sapiens GN=DNAJC10 PE=1 SV=2
99	1	SwissProt	TENS4_HUMAN	40	77798	1	1	1	0.04	Tensin-4 OS=Homo sapiens GN=TNS4 PE=1 SV=3
100	1	SwissProt	LYSC_HUMAN	39	16982	1	1	1	0.19	Lysozyme C OS=Homo sapiens GN=LYZ PE=1 SV=1
101	1	SwissProt	SC23A_HUMAN	39	87018	1	1	1	0.04	Protein transport protein Sec23A OS=Homo sapiens GN=SEC23A PE=1 SV=2
102	1	SwissProt	CSTF2_HUMAN	39	61035	1	1	1	0.05	Cleavage stimulation factor subunit 2 OS=Homo sapiens GN=CSTF2 PE=1 SV=1
103	1	SwissProt	ANM5_HUMAN	36	73322	1	1	1	0.04	Protein arginine N-methyltransferase 5 OS=Homo sapiens GN=PRMT5 PE=1 SV=4
104	1	SwissProt	PIEZ2_HUMAN	35	320652	1	1	1	0.01	Piezo-type mechanosensitive ion channel component 2 OS=Homo sapiens GN=PIEZO2 PE=1 SV=2
105	1	SwissProt	PABP3_HUMAN	35	70215	2	2	1	0.09	Polyadenylate-binding protein 3 OS=Homo sapiens GN=PABPC3 PE=1 SV=2
106	1	SwissProt	HNRPU_HUMAN	35	91269	1	1	1	0.03	Heterogeneous nuclear ribonucleoprotein U OS=Homo sapiens GN=HNRNPU PE=1 SV=6
107	1	SwissProt	GOG8A_HUMAN	34	70816	2	1	1	0.04	Golgin subfamily A member 8A OS=Homo sapiens GN=GOLGA8A PE=2 SV=3
108	1	SwissProt	SNTG2_HUMAN	34	60806	1	1	1	0.05	Gamma-2-syntrophin OS=Homo sapiens GN=SNTG2 PE=1 SV=2
109	1	SwissProt	ERCC2_HUMAN	33	87652	1	1	1	0.04	TFIIH basal transcription factor complex helicase XPD subunit OS=Homo sapiens GN=ERCC2 PE=1 SV=1
110	1	SwissProt	TRIM3_HUMAN	33	81862	1	1	1	0.04	Tripartite motif-containing protein 3 OS=Homo sapiens GN=TRIM3 PE=1 SV=2
111	1	SwissProt	RAF1_HUMAN	33	73803	1	1	1	0.04	RAF proto-oncogene serine/threonine-protein kinase OS=Homo sapiens GN=RAF1 PE=1 SV=1
112	1	SwissProt	DHX15_HUMAN	32	91673	2	2	2	0.07	Pre-mRNA-splicing factor ATP-dependent RNA helicase DHX15 OS=Homo sapiens GN=DHX15 PE=1 SV=2
113	1	SwissProt	PLAK_HUMAN	32	82434	2	2	2	0.08	Junction plakoglobin OS=Homo sapiens GN=JUP PE=1 SV=3
114	1	SwissProt	FXR1_HUMAN	31	70020	1	1	1	0.05	Fragile X mental retardation syndrome-related protein 1 OS=Homo sapiens GN=FXR1 PE=1 SV=3
115	1	SwissProt	NU107_HUMAN	31	107048	1	1	1	0.03	Nuclear pore complex protein Nup107 OS=Homo sapiens GN=NUP107 PE=1 SV=1
116	1	SwissProt	STRN4_HUMAN	31	81287	1	1	1	0.04	Striatin-4 OS=Homo sapiens GN=STRN4 PE=1 SV=2
117	1	SwissProt	TM9S1_HUMAN	30	69330	1	1	1	0.05	Transmembrane 9 superfamily member 1 OS=Homo sapiens GN=TM9SF1 PE=2 SV=2
118	1	SwissProt	NIPBL_HUMAN	30	317907	1	1	1	0.01	Nipped-B-like protein OS=Homo sapiens GN=NIPBL PE=1 SV=2
119	1	SwissProt	PARN_HUMAN	29	73918	1	1	1	0.04	Poly(A)-specific ribonuclease PARN OS=Homo sapiens GN=PARN PE=1 SV=1
120	1	SwissProt	CHMP5_HUMAN	29	24612	1	1	1	0.13	Charged multivesicular body protein 5 OS=Homo sapiens GN=CHMP5 PE=1 SV=1
121	1	SwissProt	HNRPL_HUMAN	29	64720	1	1	1	0.05	Heterogeneous nuclear ribonucleoprotein L OS=Homo sapiens GN=HNRNPL PE=1 SV=2
122	1	SwissProt	KANK2_HUMAN	27	91916	1	1	1	0.03	KN motif and ankyrin repeat domain-containing protein 2 OS=Homo sapiens GN=KANK2 PE=1 SV=1
123	1	SwissProt	G3BP1_HUMAN	25	52189	1	1	1	0.06	Ras GTPase-activating protein-binding protein 1 OS=Homo sapiens GN=G3BP1 PE=1 SV=1
124	1	SwissProt	RIOX1_HUMAN	22	71384	1	1	1	0.04	Ribosomal oxygenase 1 OS=Homo sapiens GN=RIOX1 PE=1 SV=2
125	1	SwissProt	PDE8B_HUMAN	22	100456	1	1	1	0.03	High affinity cAMP-specific and IBMX-insensitive 3',5'-cyclic phosphodiesterase 8B OS=Homo sapiens GN=PDE8B PE=1 SV=2
1	1	SwissProt	K1C9_HUMAN	987	62255	33	20	18	2.28	Keratin, type I cytoskeletal 9 OS=Homo sapiens GN=KRT9 PE=1 SV=3
1	2	SwissProt	K1C10_HUMAN	627	59020	18	16	14	1.42	Keratin, type I cytoskeletal 10 OS=Homo sapiens GN=KRT10 PE=1 SV=6
1	3	SwissProt	K1C14_HUMAN	92	51872	4	3	1	0.27	Keratin, type I cytoskeletal 14 OS=Homo sapiens GN=KRT14 PE=1 SV=4
2	1	SwissProt	K22E_HUMAN	966	65678	31	26	21	2.38	Keratin, type II cytoskeletal 2 epidermal OS=Homo sapiens GN=KRT2 PE=1 SV=2
2	2	SwissProt	K2C1_HUMAN	766	66170	34	27	23	2.68	Keratin, type II cytoskeletal 1 OS=Homo sapiens GN=KRT1 PE=1 SV=6
2	3	SwissProt	VIME_HUMAN	397	53676	15	14	14	1.23	Vimentin OS=Homo sapiens GN=VIM PE=1 SV=4
2	4	SwissProt	K2C5_HUMAN	240	62568	12	11	7	0.72	Keratin, type II cytoskeletal 5 OS=Homo sapiens GN=KRT5 PE=1 SV=3
2	5	SwissProt	K2C73_HUMAN	122	59457	4	3	1	0.17	Keratin, type II cytoskeletal 73 OS=Homo sapiens GN=KRT73 PE=1 SV=1
3	1	SwissProt	TCPG_HUMAN	503	61066	22	19	19	1.74	T-complex protein 1 subunit gamma OS=Homo sapiens GN=CCT3 PE=1 SV=4
4	1	SwissProt	TCPD_HUMAN	495	58401	23	22	21	2.19	T-complex protein 1 subunit delta OS=Homo sapiens GN=CCT4 PE=1 SV=4
4	2	SwissProt	TCPE_HUMAN	179	60089	13	12	12	0.85	T-complex protein 1 subunit epsilon OS=Homo sapiens GN=CCT5 PE=1 SV=1
5	1	SwissProt	TCPQ_HUMAN	405	60153	17	17	17	1.39	T-complex protein 1 subunit theta OS=Homo sapiens GN=CCT8 PE=1 SV=4
6	1	SwissProt	COR1C_HUMAN	391	53899	16	14	12	1.22	Coronin-1C OS=Homo sapiens GN=CORO1C PE=1 SV=1
7	1	SwissProt	TBB4B_HUMAN	350	50255	14	10	2	0.96	Tubulin beta-4B chain OS=Homo sapiens GN=TUBB4B PE=1 SV=1
7	2	SwissProt	TBB5_HUMAN	348	50095	14	10	2	0.96	Tubulin beta chain OS=Homo sapiens GN=TUBB PE=1 SV=2
8	1	SwissProt	TCPH_HUMAN	309	59842	16	15	15	1.28	T-complex protein 1 subunit eta OS=Homo sapiens GN=CCT7 PE=1 SV=2
9	1	SwissProt	CH60_HUMAN	298	61187	13	13	13	0.92	60 kDa heat shock protein, mitochondrial OS=Homo sapiens GN=HSPD1 PE=1 SV=2
10	1	SwissProt	KPYM_HUMAN	294	58470	12	12	12	0.88	Pyruvate kinase PKM OS=Homo sapiens GN=PKM PE=1 SV=4
11	1	SwissProt	HNRPK_HUMAN	288	51230	11	10	10	0.93	Heterogeneous nuclear ribonucleoprotein K OS=Homo sapiens GN=HNRNPK PE=1 SV=1
12	1	SwissProt	TCPA_HUMAN	253	60819	13	12	12	0.84	T-complex protein 1 subunit alpha OS=Homo sapiens GN=TCP1 PE=1 SV=1
13	1	SwissProt	CLPX_HUMAN	243	69922	6	6	6	0.3	ATP-dependent Clp protease ATP-binding subunit clpX-like, mitochondrial OS=Homo sapiens GN=CLPX PE=1 SV=2
14	1	SwissProt	2AAA_HUMAN	204	66065	10	10	10	0.59	Serine/threonine-protein phosphatase 2A 65 kDa regulatory subunit A alpha isoform OS=Homo sapiens GN=PPP2R1A PE=1 SV=4
15	1	SwissProt	PAIRB_HUMAN	167	44995	3	3	3	0.23	Plasminogen activator inhibitor 1 RNA-binding protein OS=Homo sapiens GN=SERBP1 PE=1 SV=2
16	1	SwissProt	TBA1A_HUMAN	160	50788	6	6	6	0.44	Tubulin alpha-1A chain OS=Homo sapiens GN=TUBA1A PE=1 SV=1
17	1	SwissProt	SRC8_HUMAN	158	61720	10	10	10	0.65	Src substrate cortactin OS=Homo sapiens GN=CTTN PE=1 SV=2
18	1	SwissProt	UCKL1_HUMAN	157	61502	7	6	6	0.35	Uridine-cytidine kinase-like 1 OS=Homo sapiens GN=UCKL1 PE=1 SV=2
19	1	SwissProt	NONO_HUMAN	155	54311	8	7	7	0.49	Non-POU domain-containing octamer-binding protein OS=Homo sapiens GN=NONO PE=1 SV=4
20	1	SwissProt	CALD1_HUMAN	148	93232	5	5	4	0.18	Caldesmon OS=Homo sapiens GN=CALD1 PE=1 SV=3
21	1	SwissProt	TCPZ_HUMAN	147	58444	8	8	8	0.52	T-complex protein 1 subunit zeta OS=Homo sapiens GN=CCT6A PE=1 SV=3
22	1	SwissProt	CDC73_HUMAN	145	60653	5	5	5	0.29	Parafibromin OS=Homo sapiens GN=CDC73 PE=1 SV=1
23	1	SwissProt	PTBP1_HUMAN	128	57357	8	8	8	0.54	Polypyrimidine tract-binding protein 1 OS=Homo sapiens GN=PTBP1 PE=1 SV=1
24	1	SwissProt	PRP31_HUMAN	124	55649	5	4	4	0.25	U4/U6 small nuclear ribonucleoprotein Prp31 OS=Homo sapiens GN=PRPF31 PE=1 SV=2
25	1	SwissProt	COPD_HUMAN	121	57630	3	3	3	0.17	Coatomer subunit delta OS=Homo sapiens GN=ARCN1 PE=1 SV=1
26	1	SwissProt	YBOX1_HUMAN	120	35903	2	2	2	0.19	Nuclease-sensitive element-binding protein 1 OS=Homo sapiens GN=YBX1 PE=1 SV=3
27	1	SwissProt	SNTB2_HUMAN	118	58369	7	7	7	0.45	Beta-2-syntrophin OS=Homo sapiens GN=SNTB2 PE=1 SV=1
28	1	SwissProt	NUCL_HUMAN	116	76625	4	4	4	0.17	Nucleolin OS=Homo sapiens GN=NCL PE=1 SV=3
29	1	SwissProt	TBL1R_HUMAN	116	56187	6	6	6	0.39	F-box-like/WD repeat-containing protein TBL1XR1 OS=Homo sapiens GN=TBL1XR1 PE=1 SV=1
30	1	SwissProt	PAPS2_HUMAN	113	70027	3	3	3	0.14	Bifunctional 3'-phosphoadenosine 5'-phosphosulfate synthase 2 OS=Homo sapiens GN=PAPSS2 PE=1 SV=2
31	1	SwissProt	HNRPL_HUMAN	110	64720	6	6	5	0.33	Heterogeneous nuclear ribonucleoprotein L OS=Homo sapiens GN=HNRNPL PE=1 SV=2
31	2	SwissProt	HNRLL_HUMAN	50	60900	2	2	1	0.11	Heterogeneous nuclear ribonucleoprotein L-like OS=Homo sapiens GN=HNRNPLL PE=1 SV=1
32	1	SwissProt	HSP7C_HUMAN	109	71082	3	3	2	0.14	Heat shock cognate 71 kDa protein OS=Homo sapiens GN=HSPA8 PE=1 SV=1
32	2	SwissProt	GRP78_HUMAN	96	72402	3	3	2	0.14	78 kDa glucose-regulated protein OS=Homo sapiens GN=HSPA5 PE=1 SV=2
32	3	SwissProt	HS71A_HUMAN	84	70294	2	2	1	0.09	Heat shock 70 kDa protein 1A OS=Homo sapiens GN=HSPA1A PE=1 SV=1
33	1	SwissProt	EIF2A_HUMAN	103	65519	5	5	5	0.27	Eukaryotic translation initiation factor 2A OS=Homo sapiens GN=EIF2A PE=1 SV=3
34	1	SwissProt	APC7_HUMAN	100	67440	4	3	3	0.2	Anaphase-promoting complex subunit 7 OS=Homo sapiens GN=ANAPC7 PE=1 SV=4
35	1	SwissProt	SQSTM_HUMAN	96	48455	3	3	3	0.21	Sequestosome-1 OS=Homo sapiens GN=SQSTM1 PE=1 SV=1
36	1	SwissProt	PDIA1_HUMAN	96	57480	4	4	3	0.24	Protein disulfide-isomerase OS=Homo sapiens GN=P4HB PE=1 SV=3
37	1	SwissProt	SYFA_HUMAN	95	57585	5	5	4	0.31	Phenylalanine--tRNA ligase alpha subunit OS=Homo sapiens GN=FARSA PE=1 SV=3
38	1	SwissProt	NUDC1_HUMAN	90	67512	1	1	1	0.05	NudC domain-containing protein 1 OS=Homo sapiens GN=NUDCD1 PE=1 SV=2
39	1	SwissProt	PRCC_HUMAN	89	52386	2	2	2	0.12	Proline-rich protein PRCC OS=Homo sapiens GN=PRCC PE=1 SV=1
40	1	SwissProt	LG3BP_HUMAN	89	66202	2	2	2	0.1	Galectin-3-binding protein OS=Homo sapiens GN=LGALS3BP PE=1 SV=1
41	1	SwissProt	RTCB_HUMAN	89	55688	4	4	4	0.25	tRNA-splicing ligase RtcB homolog OS=Homo sapiens GN=RTCB PE=1 SV=1
42	1	SwissProt	IMA5_HUMAN	88	60925	2	2	2	0.11	Importin subunit alpha-5 OS=Homo sapiens GN=KPNA1 PE=1 SV=3
43	1	SwissProt	TOE1_HUMAN	88	57367	4	4	4	0.24	Target of EGR1 protein 1 OS=Homo sapiens GN=TOE1 PE=1 SV=1
44	1	SwissProt	DNJC7_HUMAN	81	57203	3	3	3	0.18	DnaJ homolog subfamily C member 7 OS=Homo sapiens GN=DNAJC7 PE=1 SV=2
45	1	SwissProt	PUF60_HUMAN	79	60009	3	3	3	0.17	Poly(U)-binding-splicing factor PUF60 OS=Homo sapiens GN=PUF60 PE=1 SV=1
46	1	SwissProt	CCDC6_HUMAN	79	53429	4	4	4	0.26	Coiled-coil domain-containing protein 6 OS=Homo sapiens GN=CCDC6 PE=1 SV=2
47	1	SwissProt	PSMD3_HUMAN	77	61054	3	3	3	0.16	26S proteasome non-ATPase regulatory subunit 3 OS=Homo sapiens GN=PSMD3 PE=1 SV=2
48	1	SwissProt	LMNA_HUMAN	76	74380	2	2	2	0.09	Prelamin-A/C OS=Homo sapiens GN=LMNA PE=1 SV=1
49	1	SwissProt	PRP19_HUMAN	76	55603	5	5	5	0.32	Pre-mRNA-processing factor 19 OS=Homo sapiens GN=PRPF19 PE=1 SV=1
50	1	SwissProt	ACAD9_HUMAN	76	69344	4	4	4	0.19	Acyl-CoA dehydrogenase family member 9, mitochondrial OS=Homo sapiens GN=ACAD9 PE=1 SV=1
51	1	SwissProt	PRS4_HUMAN	74	49325	2	2	2	0.13	26S protease regulatory subunit 4 OS=Homo sapiens GN=PSMC1 PE=1 SV=1
52	1	SwissProt	PRP4_HUMAN	73	59097	2	2	2	0.11	U4/U6 small nuclear ribonucleoprotein Prp4 OS=Homo sapiens GN=PRPF4 PE=1 SV=2
53	1	SwissProt	STAU2_HUMAN	71	62829	3	3	3	0.16	Double-stranded RNA-binding protein Staufen homolog 2 OS=Homo sapiens GN=STAU2 PE=1 SV=1
54	1	SwissProt	FUBP3_HUMAN	71	61944	4	4	4	0.22	Far upstream element-binding protein 3 OS=Homo sapiens GN=FUBP3 PE=1 SV=2
55	1	SwissProt	CDC23_HUMAN	68	69588	4	4	4	0.19	Cell division cycle protein 23 homolog OS=Homo sapiens GN=CDC23 PE=1 SV=3
56	1	SwissProt	IMDH2_HUMAN	68	56226	2	2	2	0.12	Inosine-5'-monophosphate dehydrogenase 2 OS=Homo sapiens GN=IMPDH2 PE=1 SV=2
57	1	SwissProt	TFG_HUMAN	67	43478	2	2	2	0.15	Protein TFG OS=Homo sapiens GN=TFG PE=1 SV=2
58	1	SwissProt	PRS56_HUMAN	66	65583	1	1	1	0.05	Serine protease 56 OS=Homo sapiens GN=PRSS56 PE=1 SV=1
59	1	SwissProt	PPBN_HUMAN	64	57626	2	2	2	0.11	Alkaline phosphatase, placental-like OS=Homo sapiens GN=ALPPL2 PE=2 SV=4
60	1	SwissProt	FILA2_HUMAN	63	249296	1	1	1	0.01	Filaggrin-2 OS=Homo sapiens GN=FLG2 PE=1 SV=1
61	1	SwissProt	DMAP1_HUMAN	63	53131	1	1	1	0.06	DNA methyltransferase 1-associated protein 1 OS=Homo sapiens GN=DMAP1 PE=1 SV=1
62	1	SwissProt	SC16A_HUMAN	62	234855	1	1	1	0.01	Protein transport protein Sec16A OS=Homo sapiens GN=SEC16A PE=1 SV=3
63	1	SwissProt	GRP75_HUMAN	62	73920	1	1	1	0.04	Stress-70 protein, mitochondrial OS=Homo sapiens GN=HSPA9 PE=1 SV=2
64	1	SwissProt	YBOX3_HUMAN	61	40066	1	1	1	0.08	Y-box-binding protein 3 OS=Homo sapiens GN=YBX3 PE=1 SV=4
65	1	SwissProt	P4HA2_HUMAN	60	61263	1	1	1	0.05	Prolyl 4-hydroxylase subunit alpha-2 OS=Homo sapiens GN=P4HA2 PE=1 SV=1
66	1	SwissProt	SF3A2_HUMAN	59	49338	2	2	2	0.13	Splicing factor 3A subunit 2 OS=Homo sapiens GN=SF3A2 PE=1 SV=2
67	1	SwissProt	DLDH_HUMAN	58	54713	1	1	1	0.06	Dihydrolipoyl dehydrogenase, mitochondrial OS=Homo sapiens GN=DLD PE=1 SV=2
68	1	SwissProt	EF1A1_HUMAN	57	50451	2	2	2	0.13	Elongation factor 1-alpha 1 OS=Homo sapiens GN=EEF1A1 PE=1 SV=1
69	1	SwissProt	WDR37_HUMAN	57	55316	2	2	2	0.12	WD repeat-containing protein 37 OS=Homo sapiens GN=WDR37 PE=1 SV=2
70	1	SwissProt	SF3A3_HUMAN	56	59154	2	1	1	0.05	Splicing factor 3A subunit 3 OS=Homo sapiens GN=SF3A3 PE=1 SV=1
71	1	SwissProt	ACTA_HUMAN	51	42381	1	1	1	0.07	Actin, aortic smooth muscle OS=Homo sapiens GN=ACTA2 PE=1 SV=1
72	1	SwissProt	C1TC_HUMAN	51	102180	2	2	2	0.06	C-1-tetrahydrofolate synthase, cytoplasmic OS=Homo sapiens GN=MTHFD1 PE=1 SV=3
73	1	SwissProt	DDX5_HUMAN	51	69618	1	1	1	0.05	Probable ATP-dependent RNA helicase DDX5 OS=Homo sapiens GN=DDX5 PE=1 SV=1
74	1	SwissProt	MYPT1_HUMAN	50	115610	2	2	2	0.06	Protein phosphatase 1 regulatory subunit 12A OS=Homo sapiens GN=PPP1R12A PE=1 SV=1
75	1	SwissProt	CPSF7_HUMAN	50	52189	1	1	1	0.06	Cleavage and polyadenylation specificity factor subunit 7 OS=Homo sapiens GN=CPSF7 PE=1 SV=1
76	1	SwissProt	IMA6_HUMAN	49	61052	1	1	1	0.05	Importin subunit alpha-6 OS=Homo sapiens GN=KPNA5 PE=1 SV=2
77	1	SwissProt	YTHD1_HUMAN	48	61007	2	2	2	0.11	YTH domain-containing family protein 1 OS=Homo sapiens GN=YTHDF1 PE=1 SV=1
78	1	SwissProt	TIF1B_HUMAN	48	90261	1	1	1	0.03	Transcription intermediary factor 1-beta OS=Homo sapiens GN=TRIM28 PE=1 SV=5
79	1	SwissProt	LENG9_HUMAN	46	53818	1	1	1	0.06	Leukocyte receptor cluster member 9 OS=Homo sapiens GN=LENG9 PE=2 SV=2
80	1	SwissProt	G3BP1_HUMAN	45	52189	1	1	1	0.06	Ras GTPase-activating protein-binding protein 1 OS=Homo sapiens GN=G3BP1 PE=1 SV=1
81	1	SwissProt	TF3C5_HUMAN	45	59989	1	1	1	0.05	General transcription factor 3C polypeptide 5 OS=Homo sapiens GN=GTF3C5 PE=1 SV=2
82	1	SwissProt	SYK_HUMAN	44	68461	2	2	2	0.09	Lysine--tRNA ligase OS=Homo sapiens GN=KARS PE=1 SV=3
83	1	SwissProt	UGDH_HUMAN	44	55674	1	1	1	0.06	UDP-glucose 6-dehydrogenase OS=Homo sapiens GN=UGDH PE=1 SV=1
84	1	SwissProt	INT11_HUMAN	43	68360	1	1	1	0.05	Integrator complex subunit 11 OS=Homo sapiens GN=INTS11 PE=1 SV=2
85	1	SwissProt	P4HA1_HUMAN	42	61296	1	1	1	0.05	Prolyl 4-hydroxylase subunit alpha-1 OS=Homo sapiens GN=P4HA1 PE=1 SV=2
86	1	SwissProt	TBRG4_HUMAN	42	71150	1	1	1	0.04	Protein TBRG4 OS=Homo sapiens GN=TBRG4 PE=1 SV=1
87	1	SwissProt	IFIT3_HUMAN	41	56691	1	1	1	0.06	Interferon-induced protein with tetratricopeptide repeats 3 OS=Homo sapiens GN=IFIT3 PE=1 SV=1
88	1	SwissProt	ZC3HF_HUMAN	41	48972	1	1	1	0.06	Zinc finger CCCH domain-containing protein 15 OS=Homo sapiens GN=ZC3H15 PE=1 SV=1
89	1	SwissProt	C2D1A_HUMAN	41	104397	2	2	2	0.06	Coiled-coil and C2 domain-containing protein 1A OS=Homo sapiens GN=CC2D1A PE=1 SV=1
90	1	SwissProt	NFYC_HUMAN	40	50556	1	1	1	0.06	Nuclear transcription factor Y subunit gamma OS=Homo sapiens GN=NFYC PE=1 SV=3
91	1	SwissProt	PFKAM_HUMAN	38	85984	1	1	1	0.04	ATP-dependent 6-phosphofructokinase, muscle type OS=Homo sapiens GN=PFKM PE=1 SV=2
92	1	SwissProt	TRI29_HUMAN	38	66478	1	1	1	0.05	Tripartite motif-containing protein 29 OS=Homo sapiens GN=TRIM29 PE=1 SV=2
93	1	SwissProt	ZN622_HUMAN	37	54808	1	1	1	0.06	Zinc finger protein 622 OS=Homo sapiens GN=ZNF622 PE=1 SV=1
94	1	SwissProt	U2AF2_HUMAN	37	53809	3	3	3	0.19	Splicing factor U2AF 65 kDa subunit OS=Homo sapiens GN=U2AF2 PE=1 SV=4
95	1	SwissProt	PSPC1_HUMAN	37	58820	2	2	1	0.11	Paraspeckle component 1 OS=Homo sapiens GN=PSPC1 PE=1 SV=1
96	1	SwissProt	C19L1_HUMAN	36	61322	1	1	1	0.05	CWF19-like protein 1 OS=Homo sapiens GN=CWF19L1 PE=1 SV=2
97	1	SwissProt	DD19A_HUMAN	36	54397	3	3	2	0.18	ATP-dependent RNA helicase DDX19A OS=Homo sapiens GN=DDX19A PE=1 SV=1
98	1	SwissProt	HNRPM_HUMAN	35	77749	1	1	1	0.04	Heterogeneous nuclear ribonucleoprotein M OS=Homo sapiens GN=HNRNPM PE=1 SV=3
99	1	SwissProt	VPS45_HUMAN	34	65435	1	1	1	0.05	Vacuolar protein sorting-associated protein 45 OS=Homo sapiens GN=VPS45 PE=1 SV=1
100	1	SwissProt	ACADV_HUMAN	34	70745	1	1	1	0.04	Very long-chain specific acyl-CoA dehydrogenase, mitochondrial OS=Homo sapiens GN=ACADVL PE=1 SV=1
101	1	SwissProt	SMYD4_HUMAN	34	91164	1	1	1	0.03	SET and MYND domain-containing protein 4 OS=Homo sapiens GN=SMYD4 PE=2 SV=3
102	1	SwissProt	WDR34_HUMAN	33	58278	1	1	1	0.05	WD repeat-containing protein 34 OS=Homo sapiens GN=WDR34 PE=1 SV=2
103	1	SwissProt	PDCD4_HUMAN	33	52102	1	1	1	0.06	Programmed cell death protein 4 OS=Homo sapiens GN=PDCD4 PE=1 SV=2
104	1	SwissProt	HNRPQ_HUMAN	31	69788	1	1	1	0.05	Heterogeneous nuclear ribonucleoprotein Q OS=Homo sapiens GN=SYNCRIP PE=1 SV=2
105	1	SwissProt	LMAN1_HUMAN	31	57798	1	1	1	0.05	Protein ERGIC-53 OS=Homo sapiens GN=LMAN1 PE=1 SV=2
106	1	SwissProt	RCC2_HUMAN	31	56790	1	1	1	0.06	Protein RCC2 OS=Homo sapiens GN=RCC2 PE=1 SV=2
107	1	SwissProt	CLYBL_HUMAN	29	37564	1	1	1	0.08	Citrate lyase subunit beta-like protein, mitochondrial OS=Homo sapiens GN=CLYBL PE=1 SV=2
108	1	SwissProt	BLK_HUMAN	29	58126	1	1	1	0.05	Tyrosine-protein kinase Blk OS=Homo sapiens GN=BLK PE=1 SV=3
109	1	SwissProt	KCC2G_HUMAN	26	63311	1	1	1	0.05	Calcium/calmodulin-dependent protein kinase type II subunit gamma OS=Homo sapiens GN=CAMK2G PE=1 SV=3
110	1	SwissProt	BSN_HUMAN	26	418324	1	1	1	0.01	Protein bassoon OS=Homo sapiens GN=BSN PE=1 SV=4
111	1	SwissProt	MAG_HUMAN	26	69880	1	1	1	0.05	Myelin-associated glycoprotein OS=Homo sapiens GN=MAG PE=1 SV=1
112	1	SwissProt	CILP2_HUMAN	25	128492	1	1	1	0.02	Cartilage intermediate layer protein 2 OS=Homo sapiens GN=CILP2 PE=2 SV=2
113	1	SwissProt	VWA9_HUMAN	25	58004	1	1	1	0.05	von Willebrand factor A domain-containing protein 9 OS=Homo sapiens GN=VWA9 PE=1 SV=2
114	1	SwissProt	CNOT2_HUMAN	23	59871	1	1	1	0.05	CCR4-NOT transcription complex subunit 2 OS=Homo sapiens GN=CNOT2 PE=1 SV=1
1	1	SwissProt	K2C1_HUMAN	2220	66170	71	43	37	10.26	Keratin, type II cytoskeletal 1 OS=Homo sapiens GN=KRT1 PE=1 SV=6
1	2	SwissProt	K22E_HUMAN	1304	65678	40	31	20	3.7	Keratin, type II cytoskeletal 2 epidermal OS=Homo sapiens GN=KRT2 PE=1 SV=2
1	3	SwissProt	K2C6B_HUMAN	1229	60315	43	34	3	4.67	Keratin, type II cytoskeletal 6B OS=Homo sapiens GN=KRT6B PE=1 SV=5
1	4	SwissProt	K2C6A_HUMAN	1192	60293	44	36	3	5.28	Keratin, type II cytoskeletal 6A OS=Homo sapiens GN=KRT6A PE=1 SV=3
1	5	SwissProt	K2C5_HUMAN	1178	62568	44	36	23	5.81	Keratin, type II cytoskeletal 5 OS=Homo sapiens GN=KRT5 PE=1 SV=3
1	6	SwissProt	K2C73_HUMAN	154	59457	7	6	1	0.36	Keratin, type II cytoskeletal 73 OS=Homo sapiens GN=KRT73 PE=1 SV=1
1	7	SwissProt	K2C80_HUMAN	136	51007	3	3	3	0.2	Keratin, type II cytoskeletal 80 OS=Homo sapiens GN=KRT80 PE=1 SV=2
1	8	SwissProt	K2C78_HUMAN	72	57629	5	5	3	0.31	Keratin, type II cytoskeletal 78 OS=Homo sapiens GN=KRT78 PE=2 SV=2
2	1	SwissProt	K1C9_HUMAN	1717	62255	54	34	30	6.22	Keratin, type I cytoskeletal 9 OS=Homo sapiens GN=KRT9 PE=1 SV=3
2	2	SwissProt	K1C16_HUMAN	1299	51578	42	30	15	6.56	Keratin, type I cytoskeletal 16 OS=Homo sapiens GN=KRT16 PE=1 SV=4
2	3	SwissProt	K1C10_HUMAN	1084	59020	37	27	23	3.53	Keratin, type I cytoskeletal 10 OS=Homo sapiens GN=KRT10 PE=1 SV=6
2	4	SwissProt	K1C14_HUMAN	943	51872	38	29	8	6.06	Keratin, type I cytoskeletal 14 OS=Homo sapiens GN=KRT14 PE=1 SV=4
2	5	SwissProt	K1C17_HUMAN	666	48361	33	26	11	5.28	Keratin, type I cytoskeletal 17 OS=Homo sapiens GN=KRT17 PE=1 SV=2
2	6	SwissProt	K1C19_HUMAN	307	44079	14	13	5	1.47	Keratin, type I cytoskeletal 19 OS=Homo sapiens GN=KRT19 PE=1 SV=4
2	7	SwissProt	K1C18_HUMAN	109	48029	4	4	2	0.29	Keratin, type I cytoskeletal 18 OS=Homo sapiens GN=KRT18 PE=1 SV=2
3	1	SwissProt	DESP_HUMAN	1255	334021	65	61	61	0.78	Desmoplakin OS=Homo sapiens GN=DSP PE=1 SV=3
4	1	SwissProt	HORN_HUMAN	662	283140	25	22	22	0.27	Hornerin OS=Homo sapiens GN=HRNR PE=1 SV=2
5	1	SwissProt	PLAK_HUMAN	469	82434	18	15	15	0.82	Junction plakoglobin OS=Homo sapiens GN=JUP PE=1 SV=3
6	1	SwissProt	ACTB_HUMAN	409	42052	15	11	11	1.23	Actin, cytoplasmic 1 OS=Homo sapiens GN=ACTB PE=1 SV=1
7	1	SwissProt	PCBP1_HUMAN	378	37987	10	8	5	1.06	Poly(rC)-binding protein 1 OS=Homo sapiens GN=PCBP1 PE=1 SV=2
7	2	SwissProt	PCBP2_HUMAN	322	38955	8	6	3	0.73	Poly(rC)-binding protein 2 OS=Homo sapiens GN=PCBP2 PE=1 SV=1
8	1	SwissProt	HNRPC_HUMAN	356	33707	14	11	11	1.95	Heterogeneous nuclear ribonucleoproteins C1/C2 OS=Homo sapiens GN=HNRNPC PE=1 SV=4
9	1	SwissProt	TPM2_HUMAN	355	32945	15	13	13	2.32	Tropomyosin beta chain OS=Homo sapiens GN=TPM2 PE=1 SV=1
10	1	SwissProt	PKP1_HUMAN	274	84119	7	7	7	0.29	Plakophilin-1 OS=Homo sapiens GN=PKP1 PE=1 SV=2
11	1	SwissProt	TBA1A_HUMAN	268	50788	10	8	4	0.62	Tubulin alpha-1A chain OS=Homo sapiens GN=TUBA1A PE=1 SV=1
11	2	SwissProt	TBA4A_HUMAN	119	50634	6	6	2	0.44	Tubulin alpha-4A chain OS=Homo sapiens GN=TUBA4A PE=1 SV=1
12	1	SwissProt	SEC13_HUMAN	260	36031	5	5	5	0.53	Protein SEC13 homolog OS=Homo sapiens GN=SEC13 PE=1 SV=3
13	1	SwissProt	G3P_HUMAN	257	36201	6	5	5	0.52	Glyceraldehyde-3-phosphate dehydrogenase OS=Homo sapiens GN=GAPDH PE=1 SV=3
14	1	SwissProt	NPM_HUMAN	237	32726	13	12	12	2.05	Nucleophosmin OS=Homo sapiens GN=NPM1 PE=1 SV=2
15	1	SwissProt	RFC3_HUMAN	222	41328	11	9	9	0.95	Replication factor C subunit 3 OS=Homo sapiens GN=RFC3 PE=1 SV=2
16	1	SwissProt	RLA0L_HUMAN	212	34514	8	7	7	0.85	60S acidic ribosomal protein P0-like OS=Homo sapiens GN=RPLP0P6 PE=5 SV=1
17	1	SwissProt	DRG1_HUMAN	212	40802	4	4	4	0.35	Developmentally-regulated GTP-binding protein 1 OS=Homo sapiens GN=DRG1 PE=1 SV=1
18	1	SwissProt	RFC4_HUMAN	211	40170	8	8	8	0.84	Replication factor C subunit 4 OS=Homo sapiens GN=RFC4 PE=1 SV=2
19	1	SwissProt	ROA2_HUMAN	204	37464	9	8	8	1.08	Heterogeneous nuclear ribonucleoproteins A2/B1 OS=Homo sapiens GN=HNRNPA2B1 PE=1 SV=2
20	1	SwissProt	TBB5_HUMAN	198	50095	8	7	2	0.63	Tubulin beta chain OS=Homo sapiens GN=TUBB PE=1 SV=2
20	2	SwissProt	TBB4B_HUMAN	92	50255	6	6	1	0.44	Tubulin beta-4B chain OS=Homo sapiens GN=TUBB4B PE=1 SV=1
21	1	SwissProt	IF2A_HUMAN	176	36374	9	8	8	1.13	Eukaryotic translation initiation factor 2 subunit 1 OS=Homo sapiens GN=EIF2S1 PE=1 SV=3
22	1	SwissProt	ALBU_HUMAN	176	71317	11	10	9	0.54	Serum albumin OS=Homo sapiens GN=ALB PE=1 SV=2
23	1	SwissProt	DSG1_HUMAN	141	114702	6	6	6	0.18	Desmoglein-1 OS=Homo sapiens GN=DSG1 PE=1 SV=2
24	1	SwissProt	NU155_HUMAN	140	156697	6	6	6	0.13	Nuclear pore complex protein Nup155 OS=Homo sapiens GN=NUP155 PE=1 SV=1
25	1	SwissProt	ALDOA_HUMAN	137	39851	4	4	4	0.36	Fructose-bisphosphate aldolase A OS=Homo sapiens GN=ALDOA PE=1 SV=2
26	1	SwissProt	DJB11_HUMAN	135	40774	3	3	3	0.25	DnaJ homolog subfamily B member 11 OS=Homo sapiens GN=DNAJB11 PE=1 SV=1
27	1	SwissProt	MAGB2_HUMAN	132	35426	2	2	1	0.19	Melanoma-associated antigen B2 OS=Homo sapiens GN=MAGEB2 PE=1 SV=3
27	2	SwissProt	MAGB4_HUMAN	54	39013	2	2	1	0.17	Melanoma-associated antigen B4 OS=Homo sapiens GN=MAGEB4 PE=1 SV=1
27	3	SwissProt	MAGA1_HUMAN	50	34606	2	2	2	0.19	Melanoma-associated antigen 1 OS=Homo sapiens GN=MAGEA1 PE=1 SV=1
28	1	SwissProt	RFC2_HUMAN	123	39588	5	5	5	0.47	Replication factor C subunit 2 OS=Homo sapiens GN=RFC2 PE=1 SV=3
29	1	SwissProt	RFC5_HUMAN	116	38757	5	5	4	0.48	Replication factor C subunit 5 OS=Homo sapiens GN=RFC5 PE=1 SV=1
30	1	SwissProt	RT22_HUMAN	113	41425	3	3	3	0.25	28S ribosomal protein S22, mitochondrial OS=Homo sapiens GN=MRPS22 PE=1 SV=1
31	1	SwissProt	ROAA_HUMAN	113	36316	3	3	2	0.29	Heterogeneous nuclear ribonucleoprotein A/B OS=Homo sapiens GN=HNRNPAB PE=1 SV=2
31	2	SwissProt	HNRPD_HUMAN	101	38581	3	3	3	0.27	Heterogeneous nuclear ribonucleoprotein D0 OS=Homo sapiens GN=HNRNPD PE=1 SV=1
31	3	SwissProt	HNRDL_HUMAN	81	46580	3	3	2	0.22	Heterogeneous nuclear ribonucleoprotein D-like OS=Homo sapiens GN=HNRNPDL PE=1 SV=3
32	1	SwissProt	EF1A1_HUMAN	110	50451	5	5	5	0.36	Elongation factor 1-alpha 1 OS=Homo sapiens GN=EEF1A1 PE=1 SV=1
33	1	SwissProt	IGG1_HUMAN	109	49926	5	5	4	0.36	Immunoglobulin gamma-1 heavy chain OS=Homo sapiens PE=1 SV=1
33	2	SwissProt	IGHG2_HUMAN	100	36505	3	3	2	0.28	Immunoglobulin heavy constant gamma 2 OS=Homo sapiens GN=IGHG2 PE=1 SV=2
34	1	SwissProt	AIMP2_HUMAN	109	35668	4	4	4	0.41	Aminoacyl tRNA synthase complex-interacting multifunctional protein 2 OS=Homo sapiens GN=AIMP2 PE=1 SV=2
35	1	SwissProt	ANXA2_HUMAN	108	38808	3	3	3	0.27	Annexin A2 OS=Homo sapiens GN=ANXA2 PE=1 SV=2
36	1	SwissProt	NUP37_HUMAN	105	37140	5	5	5	0.51	Nucleoporin Nup37 OS=Homo sapiens GN=NUP37 PE=1 SV=1
37	1	SwissProt	KAPCA_HUMAN	104	40678	7	6	5	0.57	cAMP-dependent protein kinase catalytic subunit alpha OS=Homo sapiens GN=PRKACA PE=1 SV=2
38	1	SwissProt	RBM4_HUMAN	103	40688	1	1	1	0.08	RNA-binding protein 4 OS=Homo sapiens GN=RBM4 PE=1 SV=1
39	1	SwissProt	ROA1_HUMAN	100	38837	1	1	1	0.08	Heterogeneous nuclear ribonucleoprotein A1 OS=Homo sapiens GN=HNRNPA1 PE=1 SV=5
40	1	SwissProt	PP1A_HUMAN	98	38229	4	4	2	0.38	Serine/threonine-protein phosphatase PP1-alpha catalytic subunit OS=Homo sapiens GN=PPP1CA PE=1 SV=1
40	2	SwissProt	PP1B_HUMAN	91	37961	3	3	1	0.27	Serine/threonine-protein phosphatase PP1-beta catalytic subunit OS=Homo sapiens GN=PPP1CB PE=1 SV=3
40	3	SwissProt	PP1G_HUMAN	75	37701	3	3	1	0.27	Serine/threonine-protein phosphatase PP1-gamma catalytic subunit OS=Homo sapiens GN=PPP1CC PE=1 SV=1
41	1	SwissProt	PURA_HUMAN	94	35003	4	4	3	0.42	Transcriptional activator protein Pur-alpha OS=Homo sapiens GN=PURA PE=1 SV=2
42	1	SwissProt	EIF3I_HUMAN	92	36878	2	2	2	0.18	Eukaryotic translation initiation factor 3 subunit I OS=Homo sapiens GN=EIF3I PE=1 SV=1
43	1	SwissProt	PRS10_HUMAN	92	44430	2	2	2	0.15	26S protease regulatory subunit 10B OS=Homo sapiens GN=PSMC6 PE=1 SV=1
44	1	SwissProt	APOL2_HUMAN	90	37126	2	2	2	0.18	Apolipoprotein L2 OS=Homo sapiens GN=APOL2 PE=1 SV=1
45	1	SwissProt	DNJB1_HUMAN	88	38191	2	2	2	0.17	DnaJ homolog subfamily B member 1 OS=Homo sapiens GN=DNAJB1 PE=1 SV=4
46	1	SwissProt	HSP7C_HUMAN	87	71082	3	3	1	0.14	Heat shock cognate 71 kDa protein OS=Homo sapiens GN=HSPA8 PE=1 SV=1
46	2	SwissProt	HS71A_HUMAN	73	70294	3	3	1	0.14	Heat shock 70 kDa protein 1A OS=Homo sapiens GN=HSPA1A PE=1 SV=1
47	1	SwissProt	MP2K3_HUMAN	81	39635	5	5	5	0.47	Dual specificity mitogen-activated protein kinase kinase 3 OS=Homo sapiens GN=MAP2K3 PE=1 SV=2
48	1	SwissProt	HNRH1_HUMAN	81	49484	1	1	1	0.06	Heterogeneous nuclear ribonucleoprotein H OS=Homo sapiens GN=HNRNPH1 PE=1 SV=4
49	1	SwissProt	KPRP_HUMAN	79	67172	5	5	5	0.26	Keratinocyte proline-rich protein OS=Homo sapiens GN=KPRP PE=1 SV=1
50	1	SwissProt	LEG7_HUMAN	78	15123	1	1	1	0.22	Galectin-7 OS=Homo sapiens GN=LGALS7 PE=1 SV=2
51	1	SwissProt	AIMP1_HUMAN	76	34616	3	3	3	0.3	Aminoacyl tRNA synthase complex-interacting multifunctional protein 1 OS=Homo sapiens GN=AIMP1 PE=1 SV=2
52	1	SwissProt	LDHB_HUMAN	76	36900	1	1	1	0.09	L-lactate dehydrogenase B chain OS=Homo sapiens GN=LDHB PE=1 SV=2
53	1	SwissProt	DSC1_HUMAN	75	101406	3	3	3	0.1	Desmocollin-1 OS=Homo sapiens GN=DSC1 PE=1 SV=2
54	1	SwissProt	ARP2_HUMAN	73	45017	4	4	3	0.31	Actin-related protein 2 OS=Homo sapiens GN=ACTR2 PE=1 SV=1
55	1	SwissProt	RSSA_HUMAN	71	32947	1	1	1	0.1	40S ribosomal protein SA OS=Homo sapiens GN=RPSA PE=1 SV=4
56	1	SwissProt	IGLC2_HUMAN	67	11458	1	1	1	0.29	Immunoglobulin lambda constant 2 OS=Homo sapiens GN=IGLC2 PE=1 SV=1
57	1	SwissProt	STRAP_HUMAN	67	38756	1	1	1	0.08	Serine-threonine kinase receptor-associated protein OS=Homo sapiens GN=STRAP PE=1 SV=1
58	1	SwissProt	ANXA1_HUMAN	66	38918	3	3	3	0.27	Annexin A1 OS=Homo sapiens GN=ANXA1 PE=1 SV=2
59	1	SwissProt	PDIP2_HUMAN	66	42235	1	1	1	0.08	Polymerase delta-interacting protein 2 OS=Homo sapiens GN=POLDIP2 PE=1 SV=1
60	1	SwissProt	ARFP2_HUMAN	65	37946	1	1	1	0.08	Arfaptin-2 OS=Homo sapiens GN=ARFIP2 PE=1 SV=1
61	1	SwissProt	PCY1A_HUMAN	64	42047	1	1	1	0.08	Choline-phosphate cytidylyltransferase A OS=Homo sapiens GN=PCYT1A PE=1 SV=2
62	1	SwissProt	SEH1_HUMAN	64	40137	2	2	2	0.16	Nucleoporin SEH1 OS=Homo sapiens GN=SEH1L PE=1 SV=3
63	1	SwissProt	PURB_HUMAN	64	33392	2	2	1	0.2	Transcriptional activator protein Pur-beta OS=Homo sapiens GN=PURB PE=1 SV=3
64	1	SwissProt	EIF3H_HUMAN	59	40076	1	1	1	0.08	Eukaryotic translation initiation factor 3 subunit H OS=Homo sapiens GN=EIF3H PE=1 SV=1
65	1	SwissProt	CAZA1_HUMAN	58	33073	1	1	1	0.1	F-actin-capping protein subunit alpha-1 OS=Homo sapiens GN=CAPZA1 PE=1 SV=3
66	1	SwissProt	SERPH_HUMAN	57	46525	1	1	1	0.07	Serpin H1 OS=Homo sapiens GN=SERPINH1 PE=1 SV=2
67	1	SwissProt	RFXAP_HUMAN	57	28557	1	1	1	0.11	Regulatory factor X-associated protein OS=Homo sapiens GN=RFXAP PE=1 SV=1
68	1	SwissProt	ANM1_HUMAN	57	42059	1	1	1	0.08	Protein arginine N-methyltransferase 1 OS=Homo sapiens GN=PRMT1 PE=1 SV=2
69	1	SwissProt	PRDX1_HUMAN	56	22324	1	1	1	0.14	Peroxiredoxin-1 OS=Homo sapiens GN=PRDX1 PE=1 SV=1
70	1	SwissProt	LASP1_HUMAN	55	30097	2	2	2	0.22	LIM and SH3 domain protein 1 OS=Homo sapiens GN=LASP1 PE=1 SV=2
71	1	SwissProt	RPAC1_HUMAN	55	39453	1	1	1	0.08	DNA-directed RNA polymerases I and III subunit RPAC1 OS=Homo sapiens GN=POLR1C PE=1 SV=1
72	1	SwissProt	HSPB1_HUMAN	54	22826	1	1	1	0.14	Heat shock protein beta-1 OS=Homo sapiens GN=HSPB1 PE=1 SV=2
73	1	SwissProt	GNAL_HUMAN	53	44794	1	1	1	0.07	Guanine nucleotide-binding protein G(olf) subunit alpha OS=Homo sapiens GN=GNAL PE=1 SV=1
74	1	SwissProt	EPIPL_HUMAN	52	557674	2	1	1	0.01	Epiplakin OS=Homo sapiens GN=EPPK1 PE=1 SV=2
75	1	SwissProt	HNRH3_HUMAN	51	36960	1	1	1	0.09	Heterogeneous nuclear ribonucleoprotein H3 OS=Homo sapiens GN=HNRNPH3 PE=1 SV=2
76	1	SwissProt	RS27A_HUMAN	51	18296	1	1	1	0.18	Ubiquitin-40S ribosomal protein S27a OS=Homo sapiens GN=RPS27A PE=1 SV=2
77	1	SwissProt	RT27_HUMAN	45	47924	1	1	1	0.07	28S ribosomal protein S27, mitochondrial OS=Homo sapiens GN=MRPS27 PE=1 SV=3
78	1	SwissProt	ROA3_HUMAN	45	39799	3	3	3	0.26	Heterogeneous nuclear ribonucleoprotein A3 OS=Homo sapiens GN=HNRNPA3 PE=1 SV=2
79	1	SwissProt	CSK21_HUMAN	44	45229	3	3	1	0.23	Casein kinase II subunit alpha OS=Homo sapiens GN=CSNK2A1 PE=1 SV=1
80	1	SwissProt	SPR2D_HUMAN	44	8584	1	1	1	0.4	Small proline-rich protein 2D OS=Homo sapiens GN=SPRR2D PE=2 SV=2
81	1	SwissProt	HNRPQ_HUMAN	43	69788	1	1	1	0.05	Heterogeneous nuclear ribonucleoprotein Q OS=Homo sapiens GN=SYNCRIP PE=1 SV=2
82	1	SwissProt	DCD_HUMAN	43	11391	1	1	1	0.29	Dermcidin OS=Homo sapiens GN=DCD PE=1 SV=2
83	1	SwissProt	H90B2_HUMAN	42	44492	1	1	1	0.07	Putative heat shock protein HSP 90-beta 2 OS=Homo sapiens GN=HSP90AB2P PE=1 SV=2
84	1	SwissProt	IMDH2_HUMAN	42	56226	1	1	1	0.06	Inosine-5'-monophosphate dehydrogenase 2 OS=Homo sapiens GN=IMPDH2 PE=1 SV=2
85	1	SwissProt	BUB3_HUMAN	39	37587	1	1	1	0.08	Mitotic checkpoint protein BUB3 OS=Homo sapiens GN=BUB3 PE=1 SV=1
86	1	SwissProt	RALY_HUMAN	39	32501	1	1	1	0.1	RNA-binding protein Raly OS=Homo sapiens GN=RALY PE=1 SV=1
87	1	SwissProt	IGKC_HUMAN	39	11929	1	1	1	0.28	Immunoglobulin kappa constant OS=Homo sapiens GN=IGKC PE=1 SV=2
88	1	SwissProt	WDR5_HUMAN	38	37136	1	1	1	0.09	WD repeat-containing protein 5 OS=Homo sapiens GN=WDR5 PE=1 SV=1
89	1	SwissProt	PP2AA_HUMAN	38	36142	1	1	1	0.09	Serine/threonine-protein phosphatase 2A catalytic subunit alpha isoform OS=Homo sapiens GN=PPP2CA PE=1 SV=1
90	1	SwissProt	TGM3_HUMAN	36	76926	1	1	1	0.04	Protein-glutamine gamma-glutamyltransferase E OS=Homo sapiens GN=TGM3 PE=1 SV=4
91	1	SwissProt	RN3P1_HUMAN	36	17529	1	1	1	0.19	Putative RRN3-like protein RRN3P1 OS=Homo sapiens GN=RRN3P1 PE=5 SV=1
92	1	SwissProt	LANC1_HUMAN	35	45995	1	1	1	0.07	LanC-like protein 1 OS=Homo sapiens GN=LANCL1 PE=1 SV=1
93	1	SwissProt	H4_HUMAN	34	11360	1	1	1	0.29	Histone H4 OS=Homo sapiens GN=HIST1H4A PE=1 SV=2
94	1	SwissProt	LIPI_HUMAN	33	53926	1	1	1	0.06	Lipase member I OS=Homo sapiens GN=LIPI PE=1 SV=2
95	1	SwissProt	AT131_HUMAN	33	134523	1	1	1	0.02	Manganese-transporting ATPase 13A1 OS=Homo sapiens GN=ATP13A1 PE=1 SV=2
96	1	SwissProt	PFKAP_HUMAN	33	86454	1	1	1	0.04	ATP-dependent 6-phosphofructokinase, platelet type OS=Homo sapiens GN=PFKP PE=1 SV=2
97	1	SwissProt	RT29_HUMAN	33	45880	1	1	1	0.07	28S ribosomal protein S29, mitochondrial OS=Homo sapiens GN=DAP3 PE=1 SV=1
98	1	SwissProt	SPR1A_HUMAN	33	10327	2	2	2	0.75	Cornifin-A OS=Homo sapiens GN=SPRR1A PE=1 SV=2
99	1	SwissProt	KPRB_HUMAN	33	41299	1	1	1	0.08	Phosphoribosyl pyrophosphate synthase-associated protein 2 OS=Homo sapiens GN=PRPSAP2 PE=1 SV=1
100	1	SwissProt	RCL1_HUMAN	32	41273	1	1	1	0.08	RNA 3'-terminal phosphate cyclase-like protein OS=Homo sapiens GN=RCL1 PE=1 SV=3
101	1	SwissProt	MAP9_HUMAN	32	74360	1	1	1	0.04	Microtubule-associated protein 9 OS=Homo sapiens GN=MAP9 PE=1 SV=3
102	1	SwissProt	BLK_HUMAN	31	58126	1	1	1	0.05	Tyrosine-protein kinase Blk OS=Homo sapiens GN=BLK PE=1 SV=3
103	1	SwissProt	PEPL_HUMAN	31	205193	1	1	1	0.02	Periplakin OS=Homo sapiens GN=PPL PE=1 SV=4
104	1	SwissProt	AAKG1_HUMAN	31	37727	1	1	1	0.08	5'-AMP-activated protein kinase subunit gamma-1 OS=Homo sapiens GN=PRKAG1 PE=1 SV=1
105	1	SwissProt	SHRM3_HUMAN	30	218321	1	1	1	0.01	Protein Shroom3 OS=Homo sapiens GN=SHROOM3 PE=1 SV=2
106	1	SwissProt	FIBB_HUMAN	28	56577	1	1	1	0.06	Fibrinogen beta chain OS=Homo sapiens GN=FGB PE=1 SV=2
107	1	SwissProt	PSD13_HUMAN	27	43203	1	1	1	0.07	26S proteasome non-ATPase regulatory subunit 13 OS=Homo sapiens GN=PSMD13 PE=1 SV=2
108	1	SwissProt	DNJA3_HUMAN	26	53083	1	1	1	0.06	DnaJ homolog subfamily A member 3, mitochondrial OS=Homo sapiens GN=DNAJA3 PE=1 SV=2
109	1	SwissProt	ATPA_HUMAN	25	59828	1	1	1	0.05	ATP synthase subunit alpha, mitochondrial OS=Homo sapiens GN=ATP5A1 PE=1 SV=1
110	1	SwissProt	PCID2_HUMAN	25	46627	1	1	1	0.07	PCI domain-containing protein 2 OS=Homo sapiens GN=PCID2 PE=1 SV=2
111	1	SwissProt	XP32_HUMAN	24	28557	1	1	1	0.11	Skin-specific protein 32 OS=Homo sapiens GN=XP32 PE=1 SV=1
112	1	SwissProt	SPA12_HUMAN	23	47259	1	1	1	0.07	Serpin A12 OS=Homo sapiens GN=SERPINA12 PE=1 SV=1
1	1	SwissProt	K2C1_HUMAN	968	66170	25	23	19	1.92	Keratin, type II cytoskeletal 1 OS=Homo sapiens GN=KRT1 PE=1 SV=6
1	2	SwissProt	K22E_HUMAN	672	65678	17	16	11	1.12	Keratin, type II cytoskeletal 2 epidermal OS=Homo sapiens GN=KRT2 PE=1 SV=2
1	3	SwissProt	K2C5_HUMAN	272	62568	9	9	7	0.56	Keratin, type II cytoskeletal 5 OS=Homo sapiens GN=KRT5 PE=1 SV=3
1	4	SwissProt	K2C6B_HUMAN	235	60315	7	7	2	0.43	Keratin, type II cytoskeletal 6B OS=Homo sapiens GN=KRT6B PE=1 SV=5
1	5	SwissProt	K2C6A_HUMAN	167	60293	5	5	1	0.29	Keratin, type II cytoskeletal 6A OS=Homo sapiens GN=KRT6A PE=1 SV=3
2	1	SwissProt	K1C10_HUMAN	682	59020	20	18	14	1.55	Keratin, type I cytoskeletal 10 OS=Homo sapiens GN=KRT10 PE=1 SV=6
2	2	SwissProt	K1C9_HUMAN	602	62255	18	17	16	1.32	Keratin, type I cytoskeletal 9 OS=Homo sapiens GN=KRT9 PE=1 SV=3
2	3	SwissProt	K1C14_HUMAN	335	51872	9	9	2	0.7	Keratin, type I cytoskeletal 14 OS=Homo sapiens GN=KRT14 PE=1 SV=4
2	4	SwissProt	K1C16_HUMAN	328	51578	9	9	2	0.71	Keratin, type I cytoskeletal 16 OS=Homo sapiens GN=KRT16 PE=1 SV=4
3	1	SwissProt	RS3_HUMAN	442	26842	20	17	16	5.79	40S ribosomal protein S3 OS=Homo sapiens GN=RPS3 PE=1 SV=2
4	1	SwissProt	ROA2_HUMAN	388	37464	17	14	14	2.39	Heterogeneous nuclear ribonucleoproteins A2/B1 OS=Homo sapiens GN=HNRNPA2B1 PE=1 SV=2
5	1	SwissProt	RS3A_HUMAN	357	30154	12	11	11	2.02	40S ribosomal protein S3a OS=Homo sapiens GN=RPS3A PE=1 SV=2
6	1	SwissProt	TPM4_HUMAN	344	28619	13	13	6	2.96	Tropomyosin alpha-4 chain OS=Homo sapiens GN=TPM4 PE=1 SV=3
6	2	SwissProt	TPM3_HUMAN	233	32987	12	12	4	2.03	Tropomyosin alpha-3 chain OS=Homo sapiens GN=TPM3 PE=1 SV=2
6	3	SwissProt	TPM1_HUMAN	154	32746	8	8	2	1.1	Tropomyosin alpha-1 chain OS=Homo sapiens GN=TPM1 PE=1 SV=2
7	1	SwissProt	TBB5_HUMAN	318	50095	10	10	3	0.85	Tubulin beta chain OS=Homo sapiens GN=TUBB PE=1 SV=2
7	2	SwissProt	TBB4B_HUMAN	276	50255	9	9	2	0.73	Tubulin beta-4B chain OS=Homo sapiens GN=TUBB4B PE=1 SV=1
8	1	SwissProt	RLA0_HUMAN	301	34423	11	10	10	1.42	60S acidic ribosomal protein P0 OS=Homo sapiens GN=RPLP0 PE=1 SV=1
9	1	SwissProt	RS4X_HUMAN	265	29807	15	15	15	3.59	40S ribosomal protein S4, X isoform OS=Homo sapiens GN=RPS4X PE=1 SV=2
10	1	SwissProt	HORN_HUMAN	252	283140	11	11	11	0.13	Hornerin OS=Homo sapiens GN=HRNR PE=1 SV=2
11	1	SwissProt	ROA1_HUMAN	233	38837	10	8	8	0.88	Heterogeneous nuclear ribonucleoprotein A1 OS=Homo sapiens GN=HNRNPA1 PE=1 SV=5
12	1	SwissProt	TBA1A_HUMAN	213	50788	8	7	3	0.53	Tubulin alpha-1A chain OS=Homo sapiens GN=TUBA1A PE=1 SV=1
12	2	SwissProt	TBA4A_HUMAN	109	50634	5	5	1	0.35	Tubulin alpha-4A chain OS=Homo sapiens GN=TUBA4A PE=1 SV=1
13	1	SwissProt	PRPS1_HUMAN	176	35325	9	9	4	1.18	Ribose-phosphate pyrophosphokinase 1 OS=Homo sapiens GN=PRPS1 PE=1 SV=2
13	2	SwissProt	PRPS2_HUMAN	88	35146	6	6	1	0.68	Ribose-phosphate pyrophosphokinase 2 OS=Homo sapiens GN=PRPS2 PE=1 SV=2
14	1	SwissProt	ROA0_HUMAN	164	30993	5	5	5	0.63	Heterogeneous nuclear ribonucleoprotein A0 OS=Homo sapiens GN=HNRNPA0 PE=1 SV=1
15	1	SwissProt	RL5_HUMAN	156	34569	10	10	10	1.42	60S ribosomal protein L5 OS=Homo sapiens GN=RPL5 PE=1 SV=3
16	1	SwissProt	LDHA_HUMAN	156	36950	6	6	6	0.64	L-lactate dehydrogenase A chain OS=Homo sapiens GN=LDHA PE=1 SV=2
17	1	SwissProt	CDK1_HUMAN	155	34131	4	4	4	0.43	Cyclin-dependent kinase 1 OS=Homo sapiens GN=CDK1 PE=1 SV=3
18	1	SwissProt	ACTB_HUMAN	148	42052	4	4	4	0.34	Actin, cytoplasmic 1 OS=Homo sapiens GN=ACTB PE=1 SV=1
19	1	SwissProt	EXOS6_HUMAN	141	28503	4	4	4	0.53	Exosome complex component MTR3 OS=Homo sapiens GN=EXOSC6 PE=1 SV=1
20	1	SwissProt	SEC13_HUMAN	139	36031	4	4	4	0.4	Protein SEC13 homolog OS=Homo sapiens GN=SEC13 PE=1 SV=3
21	1	SwissProt	RS2_HUMAN	137	31590	6	6	6	0.78	40S ribosomal protein S2 OS=Homo sapiens GN=RPS2 PE=1 SV=2
22	1	SwissProt	ANXA2_HUMAN	135	38808	5	5	5	0.48	Annexin A2 OS=Homo sapiens GN=ANXA2 PE=1 SV=2
23	1	SwissProt	1433T_HUMAN	132	28032	4	4	2	0.54	14-3-3 protein theta OS=Homo sapiens GN=YWHAQ PE=1 SV=1
23	2	SwissProt	1433E_HUMAN	130	29326	4	4	3	0.51	14-3-3 protein epsilon OS=Homo sapiens GN=YWHAE PE=1 SV=1
23	3	SwissProt	1433G_HUMAN	127	28456	4	4	2	0.53	14-3-3 protein gamma OS=Homo sapiens GN=YWHAG PE=1 SV=2
23	4	SwissProt	1433Z_HUMAN	71	27899	2	2	1	0.24	14-3-3 protein zeta/delta OS=Homo sapiens GN=YWHAZ PE=1 SV=1
23	5	SwissProt	1433B_HUMAN	55	28179	3	3	1	0.38	14-3-3 protein beta/alpha OS=Homo sapiens GN=YWHAB PE=1 SV=3
24	1	SwissProt	SKAP_HUMAN	131	35701	5	5	5	0.53	Small kinetochore-associated protein OS=Homo sapiens GN=KNSTRN PE=1 SV=2
25	1	SwissProt	PYM1_HUMAN	129	22642	3	3	3	0.49	Partner of Y14 and mago OS=Homo sapiens GN=PYM1 PE=1 SV=1
26	1	SwissProt	CAPZB_HUMAN	127	31616	5	5	5	0.62	F-actin-capping protein subunit beta OS=Homo sapiens GN=CAPZB PE=1 SV=4
27	1	SwissProt	RL8_HUMAN	122	28235	6	6	6	0.91	60S ribosomal protein L8 OS=Homo sapiens GN=RPL8 PE=1 SV=2
28	1	SwissProt	RACK1_HUMAN	119	35511	3	3	3	0.29	Receptor of activated protein C kinase 1 OS=Homo sapiens GN=RACK1 PE=1 SV=3
29	1	SwissProt	UCK2_HUMAN	117	29452	3	3	3	0.36	Uridine-cytidine kinase 2 OS=Homo sapiens GN=UCK2 PE=1 SV=1
30	1	SwissProt	NPM_HUMAN	116	32726	4	4	4	0.45	Nucleophosmin OS=Homo sapiens GN=NPM1 PE=1 SV=2
31	1	SwissProt	RU2A_HUMAN	113	28512	3	3	3	0.38	U2 small nuclear ribonucleoprotein A' OS=Homo sapiens GN=SNRPA1 PE=1 SV=2
32	1	SwissProt	EF1A1_HUMAN	105	50451	5	5	5	0.36	Elongation factor 1-alpha 1 OS=Homo sapiens GN=EEF1A1 PE=1 SV=1
33	1	SwissProt	NAGK_HUMAN	100	37694	2	2	2	0.18	N-acetyl-D-glucosamine kinase OS=Homo sapiens GN=NAGK PE=1 SV=4
34	1	SwissProt	RL7_HUMAN	94	29264	4	4	4	0.51	60S ribosomal protein L7 OS=Homo sapiens GN=RPL7 PE=1 SV=1
35	1	SwissProt	DECR_HUMAN	92	36330	2	2	2	0.18	2,4-dienoyl-CoA reductase, mitochondrial OS=Homo sapiens GN=DECR1 PE=1 SV=1
36	1	SwissProt	SRC8_HUMAN	90	61720	6	6	6	0.35	Src substrate cortactin OS=Homo sapiens GN=CTTN PE=1 SV=2
37	1	SwissProt	HNRPQ_HUMAN	89	69788	2	2	2	0.09	Heterogeneous nuclear ribonucleoprotein Q OS=Homo sapiens GN=SYNCRIP PE=1 SV=2
38	1	SwissProt	CYBP_HUMAN	83	26308	2	2	2	0.26	Calcyclin-binding protein OS=Homo sapiens GN=CACYBP PE=1 SV=2
39	1	SwissProt	ETFA_HUMAN	79	35400	1	1	1	0.09	Electron transfer flavoprotein subunit alpha, mitochondrial OS=Homo sapiens GN=ETFA PE=1 SV=1
40	1	SwissProt	EFTU_HUMAN	76	49852	2	2	2	0.13	Elongation factor Tu, mitochondrial OS=Homo sapiens GN=TUFM PE=1 SV=2
41	1	SwissProt	NACAM_HUMAN	73	205979	1	1	1	0.02	Nascent polypeptide-associated complex subunit alpha, muscle-specific form OS=Homo sapiens GN=NACA PE=1 SV=1
42	1	SwissProt	IF2A_HUMAN	73	36374	1	1	1	0.09	Eukaryotic translation initiation factor 2 subunit 1 OS=Homo sapiens GN=EIF2S1 PE=1 SV=3
43	1	SwissProt	GBB1_HUMAN	70	38151	2	2	2	0.17	Guanine nucleotide-binding protein G(I)/G(S)/G(T) subunit beta-1 OS=Homo sapiens GN=GNB1 PE=1 SV=3
44	1	SwissProt	EXOS2_HUMAN	69	32996	2	2	2	0.2	Exosome complex component RRP4 OS=Homo sapiens GN=EXOSC2 PE=1 SV=2
45	1	SwissProt	EXOS8_HUMAN	68	30591	3	3	3	0.35	Exosome complex component RRP43 OS=Homo sapiens GN=EXOSC8 PE=1 SV=1
46	1	SwissProt	MLF2_HUMAN	66	28186	2	2	2	0.24	Myeloid leukemia factor 2 OS=Homo sapiens GN=MLF2 PE=1 SV=1
47	1	SwissProt	PPP6_HUMAN	63	35806	2	2	2	0.19	Serine/threonine-protein phosphatase 6 catalytic subunit OS=Homo sapiens GN=PPP6C PE=1 SV=1
48	1	SwissProt	PNO1_HUMAN	63	28078	1	1	1	0.11	RNA-binding protein PNO1 OS=Homo sapiens GN=PNO1 PE=1 SV=1
49	1	SwissProt	EXOS7_HUMAN	62	32428	1	1	1	0.1	Exosome complex component RRP42 OS=Homo sapiens GN=EXOSC7 PE=1 SV=3
50	1	SwissProt	ARC1B_HUMAN	62	41722	1	1	1	0.08	Actin-related protein 2/3 complex subunit 1B OS=Homo sapiens GN=ARPC1B PE=1 SV=3
51	1	SwissProt	RDH13_HUMAN	61	36195	1	1	1	0.09	Retinol dehydrogenase 13 OS=Homo sapiens GN=RDH13 PE=1 SV=2
52	1	SwissProt	MAP1B_HUMAN	61	271665	2	2	2	0.02	Microtubule-associated protein 1B OS=Homo sapiens GN=MAP1B PE=1 SV=2
53	1	SwissProt	HSP7C_HUMAN	60	71082	1	1	1	0.04	Heat shock cognate 71 kDa protein OS=Homo sapiens GN=HSPA8 PE=1 SV=1
54	1	SwissProt	HSPB1_HUMAN	57	22826	2	2	2	0.3	Heat shock protein beta-1 OS=Homo sapiens GN=HSPB1 PE=1 SV=2
55	1	SwissProt	SNRPA_HUMAN	57	31259	1	1	1	0.1	U1 small nuclear ribonucleoprotein A OS=Homo sapiens GN=SNRPA PE=1 SV=3
56	1	SwissProt	AIMP1_HUMAN	56	34616	2	2	2	0.19	Aminoacyl tRNA synthase complex-interacting multifunctional protein 1 OS=Homo sapiens GN=AIMP1 PE=1 SV=2
57	1	SwissProt	PSMD9_HUMAN	53	24838	1	1	1	0.13	26S proteasome non-ATPase regulatory subunit 9 OS=Homo sapiens GN=PSMD9 PE=1 SV=3
58	1	SwissProt	CH033_HUMAN	53	25319	1	1	1	0.13	UPF0488 protein C8orf33 OS=Homo sapiens GN=C8orf33 PE=1 SV=1
59	1	SwissProt	CC124_HUMAN	52	25820	1	1	1	0.12	Coiled-coil domain-containing protein 124 OS=Homo sapiens GN=CCDC124 PE=1 SV=1
60	1	SwissProt	ELAV1_HUMAN	51	36240	3	3	3	0.29	ELAV-like protein 1 OS=Homo sapiens GN=ELAVL1 PE=1 SV=2
61	1	SwissProt	SEH1_HUMAN	51	40137	2	2	2	0.16	Nucleoporin SEH1 OS=Homo sapiens GN=SEH1L PE=1 SV=3
62	1	SwissProt	HNRH3_HUMAN	51	36960	1	1	1	0.09	Heterogeneous nuclear ribonucleoprotein H3 OS=Homo sapiens GN=HNRNPH3 PE=1 SV=2
63	1	SwissProt	SRSF1_HUMAN	50	27842	1	1	1	0.11	Serine/arginine-rich splicing factor 1 OS=Homo sapiens GN=SRSF1 PE=1 SV=2
64	1	SwissProt	WDR82_HUMAN	50	35456	2	2	2	0.19	WD repeat-containing protein 82 OS=Homo sapiens GN=WDR82 PE=1 SV=1
65	1	SwissProt	RL7A_HUMAN	49	30148	1	1	1	0.11	60S ribosomal protein L7a OS=Homo sapiens GN=RPL7A PE=1 SV=2
66	1	SwissProt	PRKRA_HUMAN	47	34839	1	1	1	0.09	Interferon-inducible double-stranded RNA-dependent protein kinase activator A OS=Homo sapiens GN=PRKRA PE=1 SV=1
67	1	SwissProt	FHL3_HUMAN	47	33166	2	2	2	0.2	Four and a half LIM domains protein 3 OS=Homo sapiens GN=FHL3 PE=1 SV=4
68	1	SwissProt	NEK6_HUMAN	47	36261	1	1	1	0.09	Serine/threonine-protein kinase Nek6 OS=Homo sapiens GN=NEK6 PE=1 SV=2
69	1	SwissProt	MDHM_HUMAN	47	35937	1	1	1	0.09	Malate dehydrogenase, mitochondrial OS=Homo sapiens GN=MDH2 PE=1 SV=3
70	1	SwissProt	EXOS4_HUMAN	47	26652	1	1	1	0.12	Exosome complex component RRP41 OS=Homo sapiens GN=EXOSC4 PE=1 SV=3
71	1	SwissProt	NUCL_HUMAN	46	76625	2	2	2	0.08	Nucleolin OS=Homo sapiens GN=NCL PE=1 SV=3
72	1	SwissProt	DNJC9_HUMAN	46	30062	1	1	1	0.11	DnaJ homolog subfamily C member 9 OS=Homo sapiens GN=DNAJC9 PE=1 SV=1
73	1	SwissProt	THOC4_HUMAN	45	26872	1	1	1	0.12	THO complex subunit 4 OS=Homo sapiens GN=ALYREF PE=1 SV=3
74	1	SwissProt	SPB3_HUMAN	45	44594	1	1	1	0.07	Serpin B3 OS=Homo sapiens GN=SERPINB3 PE=1 SV=2
75	1	SwissProt	P5CR1_HUMAN	44	33568	1	1	1	0.1	Pyrroline-5-carboxylate reductase 1, mitochondrial OS=Homo sapiens GN=PYCR1 PE=1 SV=2
76	1	SwissProt	PSDE_HUMAN	44	34726	1	1	1	0.09	26S proteasome non-ATPase regulatory subunit 14 OS=Homo sapiens GN=PSMD14 PE=1 SV=1
77	1	SwissProt	AIMP2_HUMAN	44	35668	1	1	1	0.09	Aminoacyl tRNA synthase complex-interacting multifunctional protein 2 OS=Homo sapiens GN=AIMP2 PE=1 SV=2
78	1	SwissProt	ANXA5_HUMAN	44	35971	1	1	1	0.09	Annexin A5 OS=Homo sapiens GN=ANXA5 PE=1 SV=2
79	1	SwissProt	LMAN2_HUMAN	41	40545	1	1	1	0.08	Vesicular integral-membrane protein VIP36 OS=Homo sapiens GN=LMAN2 PE=1 SV=1
80	1	SwissProt	TRY2_HUMAN	41	26927	1	1	1	0.12	Trypsin-2 OS=Homo sapiens GN=PRSS2 PE=1 SV=1
81	1	SwissProt	NXPH4_HUMAN	40	33386	1	1	1	0.1	Neurexophilin-4 OS=Homo sapiens GN=NXPH4 PE=2 SV=3
82	1	SwissProt	MRT4_HUMAN	40	27657	1	1	1	0.12	mRNA turnover protein 4 homolog OS=Homo sapiens GN=MRTO4 PE=1 SV=2
83	1	SwissProt	G3P_HUMAN	40	36201	1	1	1	0.09	Glyceraldehyde-3-phosphate dehydrogenase OS=Homo sapiens GN=GAPDH PE=1 SV=3
84	1	SwissProt	RS8_HUMAN	40	24475	1	1	1	0.13	40S ribosomal protein S8 OS=Homo sapiens GN=RPS8 PE=1 SV=2
85	1	SwissProt	PP1G_HUMAN	37	37701	1	1	1	0.08	Serine/threonine-protein phosphatase PP1-gamma catalytic subunit OS=Homo sapiens GN=PPP1CC PE=1 SV=1
86	1	SwissProt	RPB3_HUMAN	37	31764	1	1	1	0.1	DNA-directed RNA polymerase II subunit RPB3 OS=Homo sapiens GN=POLR2C PE=1 SV=2
87	1	SwissProt	PHOCN_HUMAN	36	26529	1	1	1	0.12	MOB-like protein phocein OS=Homo sapiens GN=MOB4 PE=1 SV=1
88	1	SwissProt	BAX_HUMAN	35	21285	1	1	1	0.15	Apoptosis regulator BAX OS=Homo sapiens GN=BAX PE=1 SV=1
89	1	SwissProt	ABHDA_HUMAN	35	34253	1	1	1	0.09	Mycophenolic acid acyl-glucuronide esterase, mitochondrial OS=Homo sapiens GN=ABHD10 PE=1 SV=1
90	1	SwissProt	CEBPE_HUMAN	35	30869	1	1	1	0.1	CCAAT/enhancer-binding protein epsilon OS=Homo sapiens GN=CEBPE PE=1 SV=2
91	1	SwissProt	ERGI1_HUMAN	35	32971	1	1	1	0.1	Endoplasmic reticulum-Golgi intermediate compartment protein 1 OS=Homo sapiens GN=ERGIC1 PE=1 SV=1
92	1	SwissProt	CNOT8_HUMAN	33	33804	1	1	1	0.09	CCR4-NOT transcription complex subunit 8 OS=Homo sapiens GN=CNOT8 PE=1 SV=1
93	1	SwissProt	CATD_HUMAN	33	45037	1	1	1	0.07	Cathepsin D OS=Homo sapiens GN=CTSD PE=1 SV=1
94	1	SwissProt	PSMD8_HUMAN	31	39872	1	1	1	0.08	26S proteasome non-ATPase regulatory subunit 8 OS=Homo sapiens GN=PSMD8 PE=1 SV=2
95	1	SwissProt	RS6_HUMAN	31	28834	1	1	1	0.11	40S ribosomal protein S6 OS=Homo sapiens GN=RPS6 PE=1 SV=1
96	1	SwissProt	ULK2_HUMAN	29	114276	1	1	1	0.03	Serine/threonine-protein kinase ULK2 OS=Homo sapiens GN=ULK2 PE=1 SV=3
97	1	SwissProt	S23IP_HUMAN	28	111691	1	1	1	0.03	SEC23-interacting protein OS=Homo sapiens GN=SEC23IP PE=1 SV=1
98	1	SwissProt	KBTB3_HUMAN	27	70775	1	1	1	0.04	Kelch repeat and BTB domain-containing protein 3 OS=Homo sapiens GN=KBTBD3 PE=2 SV=2
99	1	SwissProt	TRI33_HUMAN	26	124623	1	1	1	0.03	E3 ubiquitin-protein ligase TRIM33 OS=Homo sapiens GN=TRIM33 PE=1 SV=3
100	1	SwissProt	TP4AP_HUMAN	25	91763	1	1	1	0.03	Short transient receptor potential channel 4-associated protein OS=Homo sapiens GN=TRPC4AP PE=1 SV=2
101	1	SwissProt	RL10A_HUMAN	25	24987	1	1	1	0.13	60S ribosomal protein L10a OS=Homo sapiens GN=RPL10A PE=1 SV=2
1	1	SwissProt	K22E_HUMAN	1036	65678	30	26	20	2.38	Keratin, type II cytoskeletal 2 epidermal OS=Homo sapiens GN=KRT2 PE=1 SV=2
1	2	SwissProt	K2C1_HUMAN	865	66170	29	25	22	2.2	Keratin, type II cytoskeletal 1 OS=Homo sapiens GN=KRT1 PE=1 SV=6
1	3	SwissProt	K2C5_HUMAN	295	62568	14	13	9	0.9	Keratin, type II cytoskeletal 5 OS=Homo sapiens GN=KRT5 PE=1 SV=3
2	1	SwissProt	K1C10_HUMAN	878	59020	24	20	17	1.99	Keratin, type I cytoskeletal 10 OS=Homo sapiens GN=KRT10 PE=1 SV=6
2	2	SwissProt	K1C9_HUMAN	498	62255	16	14	13	1.1	Keratin, type I cytoskeletal 9 OS=Homo sapiens GN=KRT9 PE=1 SV=3
2	3	SwissProt	K1C14_HUMAN	407	51872	11	10	7	0.92	Keratin, type I cytoskeletal 14 OS=Homo sapiens GN=KRT14 PE=1 SV=4
3	1	SwissProt	HSPB1_HUMAN	283	22826	11	10	10	2.73	Heat shock protein beta-1 OS=Homo sapiens GN=HSPB1 PE=1 SV=2
4	1	SwissProt	ALBU_HUMAN	230	71317	10	10	10	0.54	Serum albumin OS=Homo sapiens GN=ALB PE=1 SV=2
5	1	SwissProt	CPSF5_HUMAN	185	26268	8	7	7	1.24	Cleavage and polyadenylation specificity factor subunit 5 OS=Homo sapiens GN=NUDT21 PE=1 SV=1
6	1	SwissProt	NTPCR_HUMAN	184	20928	5	5	5	1.04	Cancer-related nucleoside-triphosphatase OS=Homo sapiens GN=NTPCR PE=1 SV=1
7	1	SwissProt	TAGL2_HUMAN	181	22548	5	5	5	0.95	Transgelin-2 OS=Homo sapiens GN=TAGLN2 PE=1 SV=3
8	1	SwissProt	RS5_HUMAN	172	23033	6	4	4	0.69	40S ribosomal protein S5 OS=Homo sapiens GN=RPS5 PE=1 SV=4
9	1	SwissProt	TBA1A_HUMAN	169	50788	5	4	2	0.27	Tubulin alpha-1A chain OS=Homo sapiens GN=TUBA1A PE=1 SV=1
9	2	SwissProt	TBA4A_HUMAN	92	50634	3	3	1	0.2	Tubulin alpha-4A chain OS=Homo sapiens GN=TUBA4A PE=1 SV=1
10	1	SwissProt	EXOS1_HUMAN	152	21780	3	3	3	0.51	Exosome complex component CSL4 OS=Homo sapiens GN=EXOSC1 PE=1 SV=1
11	1	SwissProt	TPIS_HUMAN	144	31057	4	4	4	0.48	Triosephosphate isomerase OS=Homo sapiens GN=TPI1 PE=1 SV=3
12	1	SwissProt	HORN_HUMAN	143	283140	6	6	6	0.07	Hornerin OS=Homo sapiens GN=HRNR PE=1 SV=2
13	1	SwissProt	LSM12_HUMAN	143	21972	3	3	3	0.51	Protein LSM12 homolog OS=Homo sapiens GN=LSM12 PE=1 SV=2
14	1	SwissProt	HNRH1_HUMAN	137	49484	4	3	3	0.2	Heterogeneous nuclear ribonucleoprotein H OS=Homo sapiens GN=HNRNPH1 PE=1 SV=4
15	1	SwissProt	RL10A_HUMAN	126	24987	6	5	5	0.83	60S ribosomal protein L10a OS=Homo sapiens GN=RPL10A PE=1 SV=2
16	1	SwissProt	RL10_HUMAN	125	25044	4	4	4	0.62	60S ribosomal protein L10 OS=Homo sapiens GN=RPL10 PE=1 SV=4
17	1	SwissProt	RL9_HUMAN	119	21964	5	5	5	0.98	60S ribosomal protein L9 OS=Homo sapiens GN=RPL9 PE=1 SV=1
18	1	SwissProt	ACTB_HUMAN	115	42052	4	4	4	0.34	Actin, cytoplasmic 1 OS=Homo sapiens GN=ACTB PE=1 SV=1
19	1	SwissProt	RS7_HUMAN	112	22113	6	6	6	1.26	40S ribosomal protein S7 OS=Homo sapiens GN=RPS7 PE=1 SV=1
20	1	SwissProt	PRDX1_HUMAN	109	22324	4	4	3	0.71	Peroxiredoxin-1 OS=Homo sapiens GN=PRDX1 PE=1 SV=1
20	2	SwissProt	PRDX2_HUMAN	81	22049	3	3	2	0.5	Peroxiredoxin-2 OS=Homo sapiens GN=PRDX2 PE=1 SV=5
21	1	SwissProt	RAB5C_HUMAN	94	23696	2	2	2	0.29	Ras-related protein Rab-5C OS=Homo sapiens GN=RAB5C PE=1 SV=2
22	1	SwissProt	RS8_HUMAN	94	24475	2	2	2	0.28	40S ribosomal protein S8 OS=Homo sapiens GN=RPS8 PE=1 SV=2
23	1	SwissProt	ETFB_HUMAN	92	28054	3	3	3	0.38	Electron transfer flavoprotein subunit beta OS=Homo sapiens GN=ETFB PE=1 SV=3
24	1	SwissProt	RAB1A_HUMAN	90	22891	5	5	5	0.93	Ras-related protein Rab-1A OS=Homo sapiens GN=RAB1A PE=1 SV=3
25	1	SwissProt	SC22B_HUMAN	88	24806	4	4	4	0.63	Vesicle-trafficking protein SEC22b OS=Homo sapiens GN=SEC22B PE=1 SV=4
26	1	SwissProt	EXOS4_HUMAN	85	26652	3	3	3	0.41	Exosome complex component RRP41 OS=Homo sapiens GN=EXOSC4 PE=1 SV=3
27	1	SwissProt	RS9_HUMAN	84	22635	5	5	5	0.94	40S ribosomal protein S9 OS=Homo sapiens GN=RPS9 PE=1 SV=3
28	1	SwissProt	RU2B_HUMAN	84	25470	3	3	2	0.43	U2 small nuclear ribonucleoprotein B'' OS=Homo sapiens GN=SNRPB2 PE=1 SV=1
29	1	SwissProt	DNJB6_HUMAN	82	36122	3	2	2	0.18	DnaJ homolog subfamily B member 6 OS=Homo sapiens GN=DNAJB6 PE=1 SV=2
30	1	SwissProt	PRDX6_HUMAN	82	25133	4	4	4	0.62	Peroxiredoxin-6 OS=Homo sapiens GN=PRDX6 PE=1 SV=3
31	1	SwissProt	APT_HUMAN	82	19766	2	2	2	0.35	Adenine phosphoribosyltransferase OS=Homo sapiens GN=APRT PE=1 SV=2
32	1	SwissProt	TRY3_HUMAN	81	33306	1	1	1	0.1	Trypsin-3 OS=Homo sapiens GN=PRSS3 PE=1 SV=2
33	1	SwissProt	BAG2_HUMAN	80	23928	4	4	4	0.65	BAG family molecular chaperone regulator 2 OS=Homo sapiens GN=BAG2 PE=1 SV=1
34	1	SwissProt	RB11A_HUMAN	80	24492	2	2	2	0.28	Ras-related protein Rab-11A OS=Homo sapiens GN=RAB11A PE=1 SV=3
35	1	SwissProt	PHOCN_HUMAN	78	26529	5	5	5	0.77	MOB-like protein phocein OS=Homo sapiens GN=MOB4 PE=1 SV=1
36	1	SwissProt	S10A8_HUMAN	78	10885	1	1	1	0.31	Protein S100-A8 OS=Homo sapiens GN=S100A8 PE=1 SV=1
37	1	SwissProt	EFTU_HUMAN	77	49852	2	2	2	0.13	Elongation factor Tu, mitochondrial OS=Homo sapiens GN=TUFM PE=1 SV=2
38	1	SwissProt	RAB7A_HUMAN	77	23760	5	5	4	0.89	Ras-related protein Rab-7a OS=Homo sapiens GN=RAB7A PE=1 SV=1
39	1	SwissProt	RL23A_HUMAN	75	17684	3	3	3	0.66	60S ribosomal protein L23a OS=Homo sapiens GN=RPL23A PE=1 SV=1
40	1	SwissProt	FWCH2_HUMAN	75	14669	3	3	3	0.83	FLYWCH family member 2 OS=Homo sapiens GN=FLYWCH2 PE=1 SV=1
41	1	SwissProt	NPM3_HUMAN	74	19617	2	2	2	0.36	Nucleoplasmin-3 OS=Homo sapiens GN=NPM3 PE=1 SV=3
42	1	SwissProt	RL17_HUMAN	74	21611	3	3	3	0.52	60S ribosomal protein L17 OS=Homo sapiens GN=RPL17 PE=1 SV=3
43	1	SwissProt	IF6_HUMAN	74	27095	2	2	2	0.25	Eukaryotic translation initiation factor 6 OS=Homo sapiens GN=EIF6 PE=1 SV=1
44	1	SwissProt	LYSC_HUMAN	73	16982	2	2	2	0.42	Lysozyme C OS=Homo sapiens GN=LYZ PE=1 SV=1
45	1	SwissProt	PIP_HUMAN	73	16847	2	2	2	0.42	Prolactin-inducible protein OS=Homo sapiens GN=PIP PE=1 SV=1
46	1	SwissProt	RS11_HUMAN	73	18590	3	3	3	0.62	40S ribosomal protein S11 OS=Homo sapiens GN=RPS11 PE=1 SV=3
47	1	SwissProt	PSA6_HUMAN	73	27838	1	1	1	0.11	Proteasome subunit alpha type-6 OS=Homo sapiens GN=PSMA6 PE=1 SV=1
48	1	SwissProt	TBB5_HUMAN	72	50095	2	2	2	0.13	Tubulin beta chain OS=Homo sapiens GN=TUBB PE=1 SV=2
49	1	SwissProt	HSP7C_HUMAN	72	71082	1	1	1	0.04	Heat shock cognate 71 kDa protein OS=Homo sapiens GN=HSPA8 PE=1 SV=1
50	1	SwissProt	NPM_HUMAN	71	32726	2	2	2	0.2	Nucleophosmin OS=Homo sapiens GN=NPM1 PE=1 SV=2
51	1	SwissProt	PSA7_HUMAN	70	28041	2	2	2	0.24	Proteasome subunit alpha type-7 OS=Homo sapiens GN=PSMA7 PE=1 SV=1
52	1	SwissProt	RAB2A_HUMAN	69	23702	1	1	1	0.14	Ras-related protein Rab-2A OS=Homo sapiens GN=RAB2A PE=1 SV=1
53	1	SwissProt	HBB_HUMAN	69	16102	1	1	1	0.2	Hemoglobin subunit beta OS=Homo sapiens GN=HBB PE=1 SV=2
54	1	SwissProt	NIPS1_HUMAN	66	33460	1	1	1	0.1	Protein NipSnap homolog 1 OS=Homo sapiens GN=NIPSNAP1 PE=1 SV=1
55	1	SwissProt	RL24_HUMAN	65	17882	1	1	1	0.18	60S ribosomal protein L24 OS=Homo sapiens GN=RPL24 PE=1 SV=1
56	1	SwissProt	RL18_HUMAN	64	21735	2	2	2	0.32	60S ribosomal protein L18 OS=Homo sapiens GN=RPL18 PE=1 SV=2
57	1	SwissProt	MT21A_HUMAN	64	24699	2	2	2	0.28	Protein N-lysine methyltransferase METTL21A OS=Homo sapiens GN=METTL21A PE=1 SV=2
58	1	SwissProt	CG050_HUMAN	64	22127	1	1	1	0.15	Uncharacterized protein C7orf50 OS=Homo sapiens GN=C7orf50 PE=1 SV=1
59	1	SwissProt	IGG1_HUMAN	61	49926	1	1	1	0.06	Immunoglobulin gamma-1 heavy chain OS=Homo sapiens PE=1 SV=1
60	1	SwissProt	RT07_HUMAN	61	28230	1	1	1	0.11	28S ribosomal protein S7, mitochondrial OS=Homo sapiens GN=MRPS7 PE=1 SV=2
61	1	SwissProt	CAPZB_HUMAN	60	31616	2	2	2	0.21	F-actin-capping protein subunit beta OS=Homo sapiens GN=CAPZB PE=1 SV=4
62	1	SwissProt	EF1A1_HUMAN	60	50451	1	1	1	0.06	Elongation factor 1-alpha 1 OS=Homo sapiens GN=EEF1A1 PE=1 SV=1
63	1	SwissProt	RL13_HUMAN	60	24304	3	3	3	0.45	60S ribosomal protein L13 OS=Homo sapiens GN=RPL13 PE=1 SV=4
64	1	SwissProt	RL14_HUMAN	59	23531	2	2	2	0.29	60S ribosomal protein L14 OS=Homo sapiens GN=RPL14 PE=1 SV=4
65	1	SwissProt	FILA2_HUMAN	58	249296	1	1	1	0.01	Filaggrin-2 OS=Homo sapiens GN=FLG2 PE=1 SV=1
66	1	SwissProt	KTHY_HUMAN	58	23976	3	3	3	0.46	Thymidylate kinase OS=Homo sapiens GN=DTYMK PE=1 SV=4
67	1	SwissProt	RAB18_HUMAN	58	23248	2	2	2	0.3	Ras-related protein Rab-18 OS=Homo sapiens GN=RAB18 PE=1 SV=1
68	1	SwissProt	P5CR3_HUMAN	58	29158	1	1	1	0.11	Pyrroline-5-carboxylate reductase 3 OS=Homo sapiens GN=PYCRL PE=1 SV=3
69	1	SwissProt	K1C18_HUMAN	57	48029	1	1	1	0.07	Keratin, type I cytoskeletal 18 OS=Homo sapiens GN=KRT18 PE=1 SV=2
70	1	SwissProt	HNRPQ_HUMAN	57	69788	1	1	1	0.05	Heterogeneous nuclear ribonucleoprotein Q OS=Homo sapiens GN=SYNCRIP PE=1 SV=2
71	1	SwissProt	RS16_HUMAN	56	16549	2	2	2	0.43	40S ribosomal protein S16 OS=Homo sapiens GN=RPS16 PE=1 SV=2
72	1	SwissProt	ROA2_HUMAN	55	37464	1	1	1	0.08	Heterogeneous nuclear ribonucleoproteins A2/B1 OS=Homo sapiens GN=HNRNPA2B1 PE=1 SV=2
73	1	SwissProt	RS3_HUMAN	55	26842	1	1	1	0.12	40S ribosomal protein S3 OS=Homo sapiens GN=RPS3 PE=1 SV=2
74	1	SwissProt	RT26_HUMAN	54	24254	2	2	2	0.28	28S ribosomal protein S26, mitochondrial OS=Homo sapiens GN=MRPS26 PE=1 SV=1
75	1	SwissProt	KITH_HUMAN	52	26079	2	2	2	0.26	Thymidine kinase, cytosolic OS=Homo sapiens GN=TK1 PE=1 SV=2
76	1	SwissProt	NIPS2_HUMAN	50	33949	1	1	1	0.09	Protein NipSnap homolog 2 OS=Homo sapiens GN=GBAS PE=1 SV=1
77	1	SwissProt	RAN_HUMAN	50	24579	1	1	1	0.13	GTP-binding nuclear protein Ran OS=Homo sapiens GN=RAN PE=1 SV=3
78	1	SwissProt	MYL6B_HUMAN	50	22864	1	1	1	0.14	Myosin light chain 6B OS=Homo sapiens GN=MYL6B PE=1 SV=1
79	1	SwissProt	DSG1_HUMAN	49	114702	2	2	2	0.06	Desmoglein-1 OS=Homo sapiens GN=DSG1 PE=1 SV=2
80	1	SwissProt	CFA20_HUMAN	49	22931	1	1	1	0.14	Cilia- and flagella-associated protein 20 OS=Homo sapiens GN=CFAP20 PE=1 SV=1
81	1	SwissProt	RS25_HUMAN	49	13791	2	2	2	0.53	40S ribosomal protein S25 OS=Homo sapiens GN=RPS25 PE=1 SV=1
82	1	SwissProt	RL31_HUMAN	48	14454	1	1	1	0.23	60S ribosomal protein L31 OS=Homo sapiens GN=RPL31 PE=1 SV=1
83	1	SwissProt	DCD_HUMAN	47	11391	3	3	3	1.15	Dermcidin OS=Homo sapiens GN=DCD PE=1 SV=2
84	1	SwissProt	SAR1A_HUMAN	47	22467	1	1	1	0.14	GTP-binding protein SAR1a OS=Homo sapiens GN=SAR1A PE=1 SV=1
85	1	SwissProt	BST2_HUMAN	45	20041	1	1	1	0.16	Bone marrow stromal antigen 2 OS=Homo sapiens GN=BST2 PE=1 SV=1
86	1	SwissProt	RPAB1_HUMAN	45	24650	1	1	1	0.13	DNA-directed RNA polymerases I, II, and III subunit RPABC1 OS=Homo sapiens GN=POLR2E PE=1 SV=4
87	1	SwissProt	NEP1_HUMAN	45	26931	1	1	1	0.12	Ribosomal RNA small subunit methyltransferase NEP1 OS=Homo sapiens GN=EMG1 PE=1 SV=4
88	1	SwissProt	RT23_HUMAN	44	21814	1	1	1	0.15	28S ribosomal protein S23, mitochondrial OS=Homo sapiens GN=MRPS23 PE=1 SV=2
89	1	SwissProt	CATB_HUMAN	44	38766	1	1	1	0.08	Cathepsin B OS=Homo sapiens GN=CTSB PE=1 SV=3
90	1	SwissProt	EXOS5_HUMAN	44	25746	1	1	1	0.12	Exosome complex component RRP46 OS=Homo sapiens GN=EXOSC5 PE=1 SV=1
91	1	SwissProt	RT15_HUMAN	44	29937	1	1	1	0.11	28S ribosomal protein S15, mitochondrial OS=Homo sapiens GN=MRPS15 PE=1 SV=1
92	1	SwissProt	HCD2_HUMAN	44	27134	1	1	1	0.12	3-hydroxyacyl-CoA dehydrogenase type-2 OS=Homo sapiens GN=HSD17B10 PE=1 SV=3
93	1	SwissProt	SRC8_HUMAN	43	61720	2	2	2	0.1	Src substrate cortactin OS=Homo sapiens GN=CTTN PE=1 SV=2
94	1	SwissProt	IGLC2_HUMAN	43	11458	1	1	1	0.29	Immunoglobulin lambda constant 2 OS=Homo sapiens GN=IGLC2 PE=1 SV=1
95	1	SwissProt	RAB9A_HUMAN	43	23108	1	1	1	0.14	Ras-related protein Rab-9A OS=Homo sapiens GN=RAB9A PE=1 SV=1
96	1	SwissProt	OASL_HUMAN	43	59702	1	1	1	0.05	2'-5'-oligoadenylate synthase-like protein OS=Homo sapiens GN=OASL PE=1 SV=2
97	1	SwissProt	HSPB8_HUMAN	42	21762	2	2	2	0.32	Heat shock protein beta-8 OS=Homo sapiens GN=HSPB8 PE=1 SV=1
98	1	SwissProt	GSTP1_HUMAN	42	23569	1	1	1	0.14	Glutathione S-transferase P OS=Homo sapiens GN=GSTP1 PE=1 SV=2
99	1	SwissProt	TBR1_HUMAN	41	74520	1	1	1	0.04	T-box brain protein 1 OS=Homo sapiens GN=TBR1 PE=2 SV=1
100	1	SwissProt	SLPI_HUMAN	41	15228	1	1	1	0.21	Antileukoproteinase OS=Homo sapiens GN=SLPI PE=1 SV=2
101	1	SwissProt	CDC42_HUMAN	39	21587	1	1	1	0.15	Cell division control protein 42 homolog OS=Homo sapiens GN=CDC42 PE=1 SV=2
102	1	SwissProt	COR1C_HUMAN	37	53899	1	1	1	0.06	Coronin-1C OS=Homo sapiens GN=CORO1C PE=1 SV=1
103	1	SwissProt	CISD3_HUMAN	37	14549	1	1	1	0.23	CDGSH iron-sulfur domain-containing protein 3, mitochondrial OS=Homo sapiens GN=CISD3 PE=1 SV=1
104	1	SwissProt	PMF1_HUMAN	37	23496	1	1	1	0.14	Polyamine-modulated factor 1 OS=Homo sapiens GN=PMF1 PE=1 SV=2
105	1	SwissProt	RSMB_HUMAN	37	24765	2	2	2	0.28	Small nuclear ribonucleoprotein-associated proteins B and B' OS=Homo sapiens GN=SNRPB PE=1 SV=2
106	1	SwissProt	HPRT_HUMAN	37	24792	1	1	1	0.13	Hypoxanthine-guanine phosphoribosyltransferase OS=Homo sapiens GN=HPRT1 PE=1 SV=2
107	1	SwissProt	RLA0L_HUMAN	36	34514	1	1	1	0.09	60S acidic ribosomal protein P0-like OS=Homo sapiens GN=RPLP0P6 PE=5 SV=1
108	1	SwissProt	RTN1_HUMAN	36	83851	1	1	1	0.04	Reticulon-1 OS=Homo sapiens GN=RTN1 PE=1 SV=1
109	1	SwissProt	PIMT_HUMAN	36	24792	1	1	1	0.13	Protein-L-isoaspartate(D-aspartate) O-methyltransferase OS=Homo sapiens GN=PCMT1 PE=1 SV=4
110	1	SwissProt	TMED9_HUMAN	35	27374	1	1	1	0.12	Transmembrane emp24 domain-containing protein 9 OS=Homo sapiens GN=TMED9 PE=1 SV=2
111	1	SwissProt	AP3S1_HUMAN	35	21946	1	1	1	0.15	AP-3 complex subunit sigma-1 OS=Homo sapiens GN=AP3S1 PE=1 SV=1
112	1	SwissProt	SBSN_HUMAN	34	60562	1	1	1	0.05	Suprabasin OS=Homo sapiens GN=SBSN PE=1 SV=2
113	1	SwissProt	BTF3_HUMAN	32	22211	1	1	1	0.15	Transcription factor BTF3 OS=Homo sapiens GN=BTF3 PE=1 SV=1
114	1	SwissProt	SHRM3_HUMAN	32	218321	1	1	1	0.01	Protein Shroom3 OS=Homo sapiens GN=SHROOM3 PE=1 SV=2
115	1	SwissProt	PARK7_HUMAN	32	20050	1	1	1	0.16	Protein DJ-1 OS=Homo sapiens GN=PARK7 PE=1 SV=2
116	1	SwissProt	ELNE_HUMAN	31	29127	1	1	1	0.11	Neutrophil elastase OS=Homo sapiens GN=ELANE PE=1 SV=1
117	1	SwissProt	ELL2_HUMAN	31	72736	1	1	1	0.04	RNA polymerase II elongation factor ELL2 OS=Homo sapiens GN=ELL2 PE=1 SV=2
118	1	SwissProt	ATPO_HUMAN	29	23377	1	1	1	0.14	ATP synthase subunit O, mitochondrial OS=Homo sapiens GN=ATP5O PE=1 SV=1
119	1	SwissProt	RUVB1_HUMAN	29	50538	1	1	1	0.06	RuvB-like 1 OS=Homo sapiens GN=RUVBL1 PE=1 SV=1
120	1	SwissProt	CA109_HUMAN	29	23472	1	1	1	0.14	Uncharacterized protein C1orf109 OS=Homo sapiens GN=C1orf109 PE=1 SV=1
121	1	SwissProt	KAD6_HUMAN	29	20220	1	1	1	0.16	Adenylate kinase isoenzyme 6 OS=Homo sapiens GN=AK6 PE=1 SV=1
122	1	SwissProt	WWC3_HUMAN	28	123741	1	1	1	0.03	Protein WWC3 OS=Homo sapiens GN=WWC3 PE=1 SV=3
123	1	SwissProt	HNRDL_HUMAN	28	46580	1	1	1	0.07	Heterogeneous nuclear ribonucleoprotein D-like OS=Homo sapiens GN=HNRNPDL PE=1 SV=3
124	1	SwissProt	DECR_HUMAN	26	36330	1	1	1	0.09	2,4-dienoyl-CoA reductase, mitochondrial OS=Homo sapiens GN=DECR1 PE=1 SV=1
125	1	SwissProt	PAXX_HUMAN	26	21968	1	1	1	0.15	Protein PAXX OS=Homo sapiens GN=C9orf142 PE=1 SV=2
126	1	SwissProt	EIF3K_HUMAN	24	25329	1	1	1	0.13	Eukaryotic translation initiation factor 3 subunit K OS=Homo sapiens GN=EIF3K PE=1 SV=1
127	1	SwissProt	SEM4D_HUMAN	23	97457	1	1	1	0.03	Semaphorin-4D OS=Homo sapiens GN=SEMA4D PE=1 SV=1
1	1	SwissProt	K1C9_HUMAN	383	62255	8	8	8	0.49	Keratin, type I cytoskeletal 9 OS=Homo sapiens GN=KRT9 PE=1 SV=3
2	1	SwissProt	K22E_HUMAN	324	65678	6	6	6	0.33	Keratin, type II cytoskeletal 2 epidermal OS=Homo sapiens GN=KRT2 PE=1 SV=2
2	2	SwissProt	K2C1_HUMAN	243	66170	9	9	9	0.52	Keratin, type II cytoskeletal 1 OS=Homo sapiens GN=KRT1 PE=1 SV=6
3	1	SwissProt	RL12_HUMAN	247	17979	7	6	6	1.71	60S ribosomal protein L12 OS=Homo sapiens GN=RPL12 PE=1 SV=1
4	1	SwissProt	RL11_HUMAN	176	20468	9	7	7	1.8	60S ribosomal protein L11 OS=Homo sapiens GN=RPL11 PE=1 SV=2
5	1	SwissProt	K1C10_HUMAN	172	59020	5	5	3	0.3	Keratin, type I cytoskeletal 10 OS=Homo sapiens GN=KRT10 PE=1 SV=6
5	2	SwissProt	K1C14_HUMAN	110	51872	4	4	2	0.27	Keratin, type I cytoskeletal 14 OS=Homo sapiens GN=KRT14 PE=1 SV=4
6	1	SwissProt	TBB2A_HUMAN	164	50274	5	4	4	0.28	Tubulin beta-2A chain OS=Homo sapiens GN=TUBB2A PE=1 SV=1
7	1	SwissProt	CSRP1_HUMAN	137	21409	3	3	3	0.52	Cysteine and glycine-rich protein 1 OS=Homo sapiens GN=CSRP1 PE=1 SV=3
8	1	SwissProt	RS10_HUMAN	130	18886	5	5	5	1.21	40S ribosomal protein S10 OS=Homo sapiens GN=RPS10 PE=1 SV=1
9	1	SwissProt	RS11_HUMAN	127	18590	7	7	6	2.1	40S ribosomal protein S11 OS=Homo sapiens GN=RPS11 PE=1 SV=3
10	1	SwissProt	RL23A_HUMAN	125	17684	5	5	5	1.33	60S ribosomal protein L23a OS=Homo sapiens GN=RPL23A PE=1 SV=1
11	1	SwissProt	ROA2_HUMAN	118	37464	3	3	3	0.28	Heterogeneous nuclear ribonucleoproteins A2/B1 OS=Homo sapiens GN=HNRNPA2B1 PE=1 SV=2
12	1	SwissProt	SRP14_HUMAN	106	14675	4	4	4	1.24	Signal recognition particle 14 kDa protein OS=Homo sapiens GN=SRP14 PE=1 SV=2
13	1	SwissProt	TBA1A_HUMAN	91	50788	3	3	3	0.2	Tubulin alpha-1A chain OS=Homo sapiens GN=TUBA1A PE=1 SV=1
14	1	SwissProt	ACTA_HUMAN	91	42381	3	3	3	0.24	Actin, aortic smooth muscle OS=Homo sapiens GN=ACTA2 PE=1 SV=1
15	1	SwissProt	MCA3_HUMAN	87	19855	5	5	5	1.13	Eukaryotic translation elongation factor 1 epsilon-1 OS=Homo sapiens GN=EEF1E1 PE=1 SV=1
16	1	SwissProt	MCRI2_HUMAN	84	17931	2	2	2	0.39	MAPK regulated corepressor interacting protein 2 OS=Homo sapiens GN=MCRIP2 PE=1 SV=2
17	1	SwissProt	RS16_HUMAN	78	16549	4	4	4	1.06	40S ribosomal protein S16 OS=Homo sapiens GN=RPS16 PE=1 SV=2
18	1	SwissProt	ARF4_HUMAN	74	20612	4	4	2	0.79	ADP-ribosylation factor 4 OS=Homo sapiens GN=ARF4 PE=1 SV=3
18	2	SwissProt	ARF5_HUMAN	69	20631	3	3	1	0.55	ADP-ribosylation factor 5 OS=Homo sapiens GN=ARF5 PE=1 SV=2
19	1	SwissProt	RL26L_HUMAN	73	17246	2	2	2	0.41	60S ribosomal protein L26-like 1 OS=Homo sapiens GN=RPL26L1 PE=1 SV=1
20	1	SwissProt	RS18_HUMAN	71	17708	3	3	3	0.66	40S ribosomal protein S18 OS=Homo sapiens GN=RPS18 PE=1 SV=3
21	1	SwissProt	RS25_HUMAN	64	13791	2	2	2	0.54	40S ribosomal protein S25 OS=Homo sapiens GN=RPS25 PE=1 SV=1
22	1	SwissProt	RM12_HUMAN	62	21563	3	3	3	0.52	39S ribosomal protein L12, mitochondrial OS=Homo sapiens GN=MRPL12 PE=1 SV=2
23	1	SwissProt	RL31_HUMAN	57	14454	3	3	3	0.85	60S ribosomal protein L31 OS=Homo sapiens GN=RPL31 PE=1 SV=1
24	1	SwissProt	CBX3_HUMAN	57	20969	1	1	1	0.15	Chromobox protein homolog 3 OS=Homo sapiens GN=CBX3 PE=1 SV=4
25	1	SwissProt	COF1_HUMAN	56	18719	1	1	1	0.17	Cofilin-1 OS=Homo sapiens GN=CFL1 PE=1 SV=3
26	1	SwissProt	CDC42_HUMAN	52	21587	1	1	1	0.15	Cell division control protein 42 homolog OS=Homo sapiens GN=CDC42 PE=1 SV=2
27	1	SwissProt	RS15A_HUMAN	52	14944	3	3	3	0.81	40S ribosomal protein S15a OS=Homo sapiens GN=RPS15A PE=1 SV=2
28	1	SwissProt	SRC8_HUMAN	50	61720	2	2	2	0.11	Src substrate cortactin OS=Homo sapiens GN=CTTN PE=1 SV=2
29	1	SwissProt	ARPC4_HUMAN	49	19768	1	1	1	0.16	Actin-related protein 2/3 complex subunit 4 OS=Homo sapiens GN=ARPC4 PE=1 SV=3
30	1	SwissProt	RS19_HUMAN	49	16051	1	1	1	0.2	40S ribosomal protein S19 OS=Homo sapiens GN=RPS19 PE=1 SV=2
31	1	SwissProt	CNBP_HUMAN	48	20704	1	1	1	0.16	Cellular nucleic acid-binding protein OS=Homo sapiens GN=CNBP PE=1 SV=1
32	1	SwissProt	NHP2_HUMAN	45	17532	1	1	1	0.19	H/ACA ribonucleoprotein complex subunit 2 OS=Homo sapiens GN=NHP2 PE=1 SV=1
33	1	SwissProt	AP3S2_HUMAN	45	22231	1	1	1	0.15	AP-3 complex subunit sigma-2 OS=Homo sapiens GN=AP3S2 PE=2 SV=1
34	1	SwissProt	SHRM3_HUMAN	43	218321	1	1	1	0.01	Protein Shroom3 OS=Homo sapiens GN=SHROOM3 PE=1 SV=2
35	1	SwissProt	CSRP2_HUMAN	43	21852	1	1	1	0.15	Cysteine and glycine-rich protein 2 OS=Homo sapiens GN=CSRP2 PE=1 SV=3
36	1	SwissProt	ATRAP_HUMAN	42	17579	1	1	1	0.19	Type-1 angiotensin II receptor-associated protein OS=Homo sapiens GN=AGTRAP PE=1 SV=1
37	1	SwissProt	RL34_HUMAN	42	13513	1	1	1	0.24	60S ribosomal protein L34 OS=Homo sapiens GN=RPL34 PE=1 SV=3
38	1	SwissProt	RL35_HUMAN	42	14543	1	1	1	0.23	60S ribosomal protein L35 OS=Homo sapiens GN=RPL35 PE=1 SV=2
39	1	SwissProt	K2C5_HUMAN	42	62568	1	1	1	0.05	Keratin, type II cytoskeletal 5 OS=Homo sapiens GN=KRT5 PE=1 SV=3
40	1	SwissProt	RS23_HUMAN	41	15969	1	1	1	0.2	40S ribosomal protein S23 OS=Homo sapiens GN=RPS23 PE=1 SV=3
41	1	SwissProt	MYL9_HUMAN	41	19871	1	1	1	0.16	Myosin regulatory light polypeptide 9 OS=Homo sapiens GN=MYL9 PE=1 SV=4
42	1	SwissProt	TMEDA_HUMAN	39	25131	2	2	2	0.27	Transmembrane emp24 domain-containing protein 10 OS=Homo sapiens GN=TMED10 PE=1 SV=2
43	1	SwissProt	MPH6_HUMAN	39	19069	1	1	1	0.17	M-phase phosphoprotein 6 OS=Homo sapiens GN=MPHOSPH6 PE=1 SV=2
44	1	SwissProt	RL23_HUMAN	38	14970	1	1	1	0.22	60S ribosomal protein L23 OS=Homo sapiens GN=RPL23 PE=1 SV=1
45	1	SwissProt	RL28_HUMAN	37	15795	1	1	1	0.21	60S ribosomal protein L28 OS=Homo sapiens GN=RPL28 PE=1 SV=3
46	1	SwissProt	DCD_HUMAN	37	11391	1	1	1	0.29	Dermcidin OS=Homo sapiens GN=DCD PE=1 SV=2
47	1	SwissProt	RL18A_HUMAN	36	21034	1	1	1	0.15	60S ribosomal protein L18a OS=Homo sapiens GN=RPL18A PE=1 SV=2
48	1	SwissProt	RS3_HUMAN	36	26842	2	2	1	0.25	40S ribosomal protein S3 OS=Homo sapiens GN=RPS3 PE=1 SV=2
49	1	SwissProt	RL17_HUMAN	35	21611	4	4	3	0.74	60S ribosomal protein L17 OS=Homo sapiens GN=RPL17 PE=1 SV=3
50	1	SwissProt	NIP7_HUMAN	35	20621	1	1	1	0.16	60S ribosome subunit biogenesis protein NIP7 homolog OS=Homo sapiens GN=NIP7 PE=1 SV=1
51	1	SwissProt	NPM_HUMAN	35	32726	1	1	1	0.1	Nucleophosmin OS=Homo sapiens GN=NPM1 PE=1 SV=2
52	1	SwissProt	RL21_HUMAN	34	18610	1	1	1	0.17	60S ribosomal protein L21 OS=Homo sapiens GN=RPL21 PE=1 SV=2
53	1	SwissProt	CS043_HUMAN	33	18465	1	1	1	0.18	Uncharacterized protein C19orf43 OS=Homo sapiens GN=C19orf43 PE=1 SV=1
54	1	SwissProt	IF1AX_HUMAN	33	16564	1	1	1	0.2	Eukaryotic translation initiation factor 1A, X-chromosomal OS=Homo sapiens GN=EIF1AX PE=1 SV=2
55	1	SwissProt	RS26L_HUMAN	33	13336	1	1	1	0.25	Putative 40S ribosomal protein S26-like 1 OS=Homo sapiens GN=RPS26P11 PE=5 SV=1
56	1	SwissProt	SKP1_HUMAN	32	18817	1	1	1	0.17	S-phase kinase-associated protein 1 OS=Homo sapiens GN=SKP1 PE=1 SV=2
57	1	SwissProt	PRDX2_HUMAN	32	22049	1	1	1	0.15	Peroxiredoxin-2 OS=Homo sapiens GN=PRDX2 PE=1 SV=5
58	1	SwissProt	CP096_HUMAN	32	125647	1	1	1	0.03	Uncharacterized protein C16orf96 OS=Homo sapiens GN=C16orf96 PE=4 SV=3
59	1	SwissProt	NU155_HUMAN	31	156697	1	1	1	0.02	Nuclear pore complex protein Nup155 OS=Homo sapiens GN=NUP155 PE=1 SV=1
60	1	SwissProt	RL35A_HUMAN	31	12587	1	1	1	0.26	60S ribosomal protein L35a OS=Homo sapiens GN=RPL35A PE=1 SV=2
61	1	SwissProt	COPZ1_HUMAN	31	20242	1	1	1	0.16	Coatomer subunit zeta-1 OS=Homo sapiens GN=COPZ1 PE=1 SV=1
62	1	SwissProt	RS17_HUMAN	30	15597	2	2	2	0.46	40S ribosomal protein S17 OS=Homo sapiens GN=RPS17 PE=1 SV=2
63	1	SwissProt	RS13_HUMAN	30	17212	1	1	1	0.19	40S ribosomal protein S13 OS=Homo sapiens GN=RPS13 PE=1 SV=2
64	1	SwissProt	F214A_HUMAN	28	123076	1	1	1	0.03	Protein FAM214A OS=Homo sapiens GN=FAM214A PE=1 SV=2
65	1	SwissProt	NDUS7_HUMAN	27	23833	1	1	1	0.14	NADH dehydrogenase [ubiquinone] iron-sulfur protein 7, mitochondrial OS=Homo sapiens GN=NDUFS7 PE=1 SV=3
1	1	SwissProt	K22E_HUMAN	970	65678	29	26	21	2.41	Keratin, type II cytoskeletal 2 epidermal OS=Homo sapiens GN=KRT2 PE=1 SV=2
1	2	SwissProt	K2C1_HUMAN	566	66170	22	20	16	1.55	Keratin, type II cytoskeletal 1 OS=Homo sapiens GN=KRT1 PE=1 SV=6
1	3	SwissProt	K2C5_HUMAN	149	62568	8	8	4	0.49	Keratin, type II cytoskeletal 5 OS=Homo sapiens GN=KRT5 PE=1 SV=3
2	1	SwissProt	SRC8_HUMAN	747	61720	30	27	27	2.87	Src substrate cortactin OS=Homo sapiens GN=CTTN PE=1 SV=2
3	1	SwissProt	K1C10_HUMAN	545	59020	18	16	12	1.44	Keratin, type I cytoskeletal 10 OS=Homo sapiens GN=KRT10 PE=1 SV=6
3	2	SwissProt	K1C9_HUMAN	415	62255	13	13	12	0.91	Keratin, type I cytoskeletal 9 OS=Homo sapiens GN=KRT9 PE=1 SV=3
3	3	SwissProt	K1C14_HUMAN	330	51872	11	10	6	0.93	Keratin, type I cytoskeletal 14 OS=Homo sapiens GN=KRT14 PE=1 SV=4
4	1	SwissProt	NU155_HUMAN	502	156697	22	20	20	0.49	Nuclear pore complex protein Nup155 OS=Homo sapiens GN=NUP155 PE=1 SV=1
5	1	SwissProt	C2D1A_HUMAN	501	104397	21	20	20	0.81	Coiled-coil and C2 domain-containing protein 1A OS=Homo sapiens GN=CC2D1A PE=1 SV=1
6	1	SwissProt	HNRPU_HUMAN	421	91269	23	21	20	1.05	Heterogeneous nuclear ribonucleoprotein U OS=Homo sapiens GN=HNRNPU PE=1 SV=6
7	1	SwissProt	SPICE_HUMAN	344	96548	12	12	12	0.47	Spindle and centriole-associated protein 1 OS=Homo sapiens GN=SPICE1 PE=1 SV=1
8	1	SwissProt	HNRL1_HUMAN	257	96250	16	16	15	0.68	Heterogeneous nuclear ribonucleoprotein U-like protein 1 OS=Homo sapiens GN=HNRNPUL1 PE=1 SV=2
9	1	SwissProt	C1TC_HUMAN	247	102180	11	11	11	0.4	C-1-tetrahydrofolate synthase, cytoplasmic OS=Homo sapiens GN=MTHFD1 PE=1 SV=3
10	1	SwissProt	STRN3_HUMAN	241	87554	10	9	7	0.38	Striatin-3 OS=Homo sapiens GN=STRN3 PE=1 SV=3
10	2	SwissProt	STRN4_HUMAN	143	81287	6	5	3	0.21	Striatin-4 OS=Homo sapiens GN=STRN4 PE=1 SV=2
10	3	SwissProt	STRN_HUMAN	66	86535	2	2	1	0.07	Striatin OS=Homo sapiens GN=STRN PE=1 SV=4
11	1	SwissProt	SYLC_HUMAN	228	135577	9	9	9	0.23	Leucine--tRNA ligase, cytoplasmic OS=Homo sapiens GN=LARS PE=1 SV=2
12	1	SwissProt	SC16A_HUMAN	203	234855	8	8	8	0.11	Protein transport protein Sec16A OS=Homo sapiens GN=SEC16A PE=1 SV=3
13	1	SwissProt	HORN_HUMAN	194	283140	8	8	8	0.09	Hornerin OS=Homo sapiens GN=HRNR PE=1 SV=2
14	1	SwissProt	CTF18_HUMAN	192	108001	5	5	5	0.16	Chromosome transmission fidelity protein 18 homolog OS=Homo sapiens GN=CHTF18 PE=1 SV=1
15	1	SwissProt	HS90B_HUMAN	179	83554	9	8	4	0.35	Heat shock protein HSP 90-beta OS=Homo sapiens GN=HSP90AB1 PE=1 SV=4
15	2	SwissProt	HS90A_HUMAN	100	85006	5	5	2	0.2	Heat shock protein HSP 90-alpha OS=Homo sapiens GN=HSP90AA1 PE=1 SV=5
15	3	SwissProt	ENPL_HUMAN	80	92696	3	3	2	0.11	Endoplasmin OS=Homo sapiens GN=HSP90B1 PE=1 SV=1
16	1	SwissProt	DDB1_HUMAN	178	128142	8	8	8	0.21	DNA damage-binding protein 1 OS=Homo sapiens GN=DDB1 PE=1 SV=1
17	1	SwissProt	KANK2_HUMAN	155	91916	3	3	3	0.11	KN motif and ankyrin repeat domain-containing protein 2 OS=Homo sapiens GN=KANK2 PE=1 SV=1
18	1	SwissProt	SF3A1_HUMAN	153	88888	8	8	8	0.32	Splicing factor 3A subunit 1 OS=Homo sapiens GN=SF3A1 PE=1 SV=1
19	1	SwissProt	ILF3_HUMAN	148	95678	6	6	6	0.22	Interleukin enhancer-binding factor 3 OS=Homo sapiens GN=ILF3 PE=1 SV=3
20	1	SwissProt	NUCL_HUMAN	144	76625	10	10	10	0.5	Nucleolin OS=Homo sapiens GN=NCL PE=1 SV=3
21	1	SwissProt	ARHG2_HUMAN	144	112386	6	6	6	0.18	Rho guanine nucleotide exchange factor 2 OS=Homo sapiens GN=ARHGEF2 PE=1 SV=4
22	1	SwissProt	SYMC_HUMAN	131	102249	7	7	7	0.24	Methionine--tRNA ligase, cytoplasmic OS=Homo sapiens GN=MARS PE=1 SV=2
23	1	SwissProt	EF2_HUMAN	125	96246	6	6	5	0.21	Elongation factor 2 OS=Homo sapiens GN=EEF2 PE=1 SV=4
23	2	SwissProt	U5S1_HUMAN	123	110336	5	5	4	0.15	116 kDa U5 small nuclear ribonucleoprotein component OS=Homo sapiens GN=EFTUD2 PE=1 SV=1
24	1	SwissProt	VINC_HUMAN	117	124292	3	3	3	0.08	Vinculin OS=Homo sapiens GN=VCL PE=1 SV=4
25	1	SwissProt	MVP_HUMAN	113	99551	4	4	4	0.13	Major vault protein OS=Homo sapiens GN=MVP PE=1 SV=4
26	1	SwissProt	LIPB1_HUMAN	112	114523	7	7	6	0.21	Liprin-beta-1 OS=Homo sapiens GN=PPFIBP1 PE=1 SV=2
27	1	SwissProt	AP2A1_HUMAN	110	108561	4	4	4	0.12	AP-2 complex subunit alpha-1 OS=Homo sapiens GN=AP2A1 PE=1 SV=3
28	1	SwissProt	GCR_HUMAN	109	86745	2	2	2	0.07	Glucocorticoid receptor OS=Homo sapiens GN=NR3C1 PE=1 SV=1
29	1	SwissProt	CAPR1_HUMAN	107	78489	3	3	3	0.13	Caprin-1 OS=Homo sapiens GN=CAPRIN1 PE=1 SV=2
30	1	SwissProt	SFPQ_HUMAN	105	76216	3	3	3	0.13	Splicing factor, proline- and glutamine-rich OS=Homo sapiens GN=SFPQ PE=1 SV=2
31	1	SwissProt	COPB2_HUMAN	102	103278	4	4	4	0.13	Coatomer subunit beta' OS=Homo sapiens GN=COPB2 PE=1 SV=2
32	1	SwissProt	IMB1_HUMAN	95	98420	3	3	3	0.1	Importin subunit beta-1 OS=Homo sapiens GN=KPNB1 PE=1 SV=2
33	1	SwissProt	VPS11_HUMAN	95	109080	2	2	2	0.06	Vacuolar protein sorting-associated protein 11 homolog OS=Homo sapiens GN=VPS11 PE=1 SV=1
34	1	SwissProt	TIF1B_HUMAN	95	90261	5	5	5	0.19	Transcription intermediary factor 1-beta OS=Homo sapiens GN=TRIM28 PE=1 SV=5
35	1	SwissProt	ZCCHV_HUMAN	94	103135	1	1	1	0.03	Zinc finger CCCH-type antiviral protein 1 OS=Homo sapiens GN=ZC3HAV1 PE=1 SV=3
36	1	SwissProt	TBA1A_HUMAN	94	50788	2	2	2	0.13	Tubulin alpha-1A chain OS=Homo sapiens GN=TUBA1A PE=1 SV=1
37	1	SwissProt	EXOSX_HUMAN	94	101566	3	3	3	0.1	Exosome component 10 OS=Homo sapiens GN=EXOSC10 PE=1 SV=2
38	1	SwissProt	AKAP8_HUMAN	88	76631	4	4	4	0.18	A-kinase anchor protein 8 OS=Homo sapiens GN=AKAP8 PE=1 SV=1
39	1	SwissProt	DCD_HUMAN	85	11391	4	4	4	1.78	Dermcidin OS=Homo sapiens GN=DCD PE=1 SV=2
40	1	SwissProt	SC24A_HUMAN	85	120472	4	4	4	0.11	Protein transport protein Sec24A OS=Homo sapiens GN=SEC24A PE=1 SV=2
41	1	SwissProt	XRN2_HUMAN	85	109426	3	3	3	0.09	5'-3' exoribonuclease 2 OS=Homo sapiens GN=XRN2 PE=1 SV=1
42	1	SwissProt	PP6R1_HUMAN	84	97291	4	4	4	0.14	Serine/threonine-protein phosphatase 6 regulatory subunit 1 OS=Homo sapiens GN=PPP6R1 PE=1 SV=5
43	1	SwissProt	VPS16_HUMAN	82	95660	3	3	3	0.1	Vacuolar protein sorting-associated protein 16 homolog OS=Homo sapiens GN=VPS16 PE=1 SV=2
44	1	SwissProt	TBB5_HUMAN	81	50095	1	1	1	0.06	Tubulin beta chain OS=Homo sapiens GN=TUBB PE=1 SV=2
45	1	SwissProt	MATR3_HUMAN	80	95078	2	2	2	0.07	Matrin-3 OS=Homo sapiens GN=MATR3 PE=1 SV=2
46	1	SwissProt	PRC2B_HUMAN	79	243958	1	1	1	0.01	Protein PRRC2B OS=Homo sapiens GN=PRRC2B PE=1 SV=2
47	1	SwissProt	PDE3A_HUMAN	78	126440	2	2	2	0.05	cGMP-inhibited 3',5'-cyclic phosphodiesterase A OS=Homo sapiens GN=PDE3A PE=1 SV=3
48	1	SwissProt	ANFY1_HUMAN	78	129915	1	1	1	0.02	Rabankyrin-5 OS=Homo sapiens GN=ANKFY1 PE=1 SV=2
49	1	SwissProt	NU107_HUMAN	76	107048	5	5	5	0.16	Nuclear pore complex protein Nup107 OS=Homo sapiens GN=NUP107 PE=1 SV=1
50	1	SwissProt	HKDC1_HUMAN	74	103790	2	2	2	0.06	Putative hexokinase HKDC1 OS=Homo sapiens GN=HKDC1 PE=1 SV=3
51	1	SwissProt	MAP7_HUMAN	74	84116	2	2	2	0.08	Ensconsin OS=Homo sapiens GN=MAP7 PE=1 SV=1
52	1	SwissProt	DHX15_HUMAN	73	91673	1	1	1	0.03	Pre-mRNA-splicing factor ATP-dependent RNA helicase DHX15 OS=Homo sapiens GN=DHX15 PE=1 SV=2
53	1	SwissProt	NUP98_HUMAN	71	198597	3	3	3	0.05	Nuclear pore complex protein Nup98-Nup96 OS=Homo sapiens GN=NUP98 PE=1 SV=4
54	1	SwissProt	FILA2_HUMAN	71	249296	1	1	1	0.01	Filaggrin-2 OS=Homo sapiens GN=FLG2 PE=1 SV=1
55	1	SwissProt	ACLY_HUMAN	68	121674	2	2	2	0.05	ATP-citrate synthase OS=Homo sapiens GN=ACLY PE=1 SV=3
56	1	SwissProt	MYPT1_HUMAN	65	115610	1	1	1	0.03	Protein phosphatase 1 regulatory subunit 12A OS=Homo sapiens GN=PPP1R12A PE=1 SV=1
57	1	SwissProt	MOV10_HUMAN	62	114512	2	2	2	0.06	Putative helicase MOV-10 OS=Homo sapiens GN=MOV10 PE=1 SV=2
58	1	SwissProt	EF1A1_HUMAN	62	50451	1	1	1	0.06	Elongation factor 1-alpha 1 OS=Homo sapiens GN=EEF1A1 PE=1 SV=1
59	1	SwissProt	CCAR2_HUMAN	60	103465	3	3	3	0.09	Cell cycle and apoptosis regulator protein 2 OS=Homo sapiens GN=CCAR2 PE=1 SV=2
60	1	SwissProt	DHX9_HUMAN	60	142181	4	4	4	0.09	ATP-dependent RNA helicase A OS=Homo sapiens GN=DHX9 PE=1 SV=4
61	1	SwissProt	AP2B1_HUMAN	59	105398	3	3	3	0.09	AP-2 complex subunit beta OS=Homo sapiens GN=AP2B1 PE=1 SV=1
62	1	SwissProt	PMS2_HUMAN	59	96934	1	1	1	0.03	Mismatch repair endonuclease PMS2 OS=Homo sapiens GN=PMS2 PE=1 SV=2
63	1	SwissProt	SPAG5_HUMAN	58	135706	1	1	1	0.02	Sperm-associated antigen 5 OS=Homo sapiens GN=SPAG5 PE=1 SV=2
64	1	SwissProt	MOCOS_HUMAN	58	99084	1	1	1	0.03	Molybdenum cofactor sulfurase OS=Homo sapiens GN=MOCOS PE=1 SV=2
65	1	SwissProt	STRP1_HUMAN	57	96256	1	1	1	0.03	Striatin-interacting protein 1 OS=Homo sapiens GN=STRIP1 PE=1 SV=1
66	1	SwissProt	SC24C_HUMAN	57	119789	2	2	2	0.05	Protein transport protein Sec24C OS=Homo sapiens GN=SEC24C PE=1 SV=3
67	1	SwissProt	ABCF1_HUMAN	57	96323	1	1	1	0.03	ATP-binding cassette sub-family F member 1 OS=Homo sapiens GN=ABCF1 PE=1 SV=2
68	1	SwissProt	CPSM_HUMAN	57	165975	3	3	3	0.06	Carbamoyl-phosphate synthase [ammonia], mitochondrial OS=Homo sapiens GN=CPS1 PE=1 SV=2
69	1	SwissProt	SPAT5_HUMAN	56	98470	1	1	1	0.03	Spermatogenesis-associated protein 5 OS=Homo sapiens GN=SPATA5 PE=1 SV=3
70	1	SwissProt	ACTB_HUMAN	54	42052	2	2	2	0.16	Actin, cytoplasmic 1 OS=Homo sapiens GN=ACTB PE=1 SV=1
71	1	SwissProt	SYEP_HUMAN	52	172080	2	2	2	0.04	Bifunctional glutamate/proline--tRNA ligase OS=Homo sapiens GN=EPRS PE=1 SV=5
72	1	SwissProt	EWS_HUMAN	51	68721	1	1	1	0.05	RNA-binding protein EWS OS=Homo sapiens GN=EWSR1 PE=1 SV=1
73	1	SwissProt	PPR18_HUMAN	51	68187	2	2	2	0.1	Phostensin OS=Homo sapiens GN=PPP1R18 PE=1 SV=1
74	1	SwissProt	DHX30_HUMAN	50	134938	1	1	1	0.02	Putative ATP-dependent RNA helicase DHX30 OS=Homo sapiens GN=DHX30 PE=1 SV=1
75	1	SwissProt	IQEC1_HUMAN	49	109103	1	1	1	0.03	IQ motif and SEC7 domain-containing protein 1 OS=Homo sapiens GN=IQSEC1 PE=1 SV=1
76	1	SwissProt	GCP3_HUMAN	46	104304	1	1	1	0.03	Gamma-tubulin complex component 3 OS=Homo sapiens GN=TUBGCP3 PE=1 SV=2
77	1	SwissProt	CDC27_HUMAN	45	92893	2	2	2	0.07	Cell division cycle protein 27 homolog OS=Homo sapiens GN=CDC27 PE=1 SV=2
78	1	SwissProt	PFKAM_HUMAN	45	85984	1	1	1	0.04	ATP-dependent 6-phosphofructokinase, muscle type OS=Homo sapiens GN=PFKM PE=1 SV=2
79	1	SwissProt	ADDA_HUMAN	44	81304	1	1	1	0.04	Alpha-adducin OS=Homo sapiens GN=ADD1 PE=1 SV=2
80	1	SwissProt	HDAC7_HUMAN	44	103604	1	1	1	0.03	Histone deacetylase 7 OS=Homo sapiens GN=HDAC7 PE=1 SV=2
81	1	SwissProt	LYSC_HUMAN	43	16982	1	1	1	0.19	Lysozyme C OS=Homo sapiens GN=LYZ PE=1 SV=1
82	1	SwissProt	CASPE_HUMAN	42	27947	1	1	1	0.12	Caspase-14 OS=Homo sapiens GN=CASP14 PE=1 SV=2
83	1	SwissProt	ESYT1_HUMAN	42	123293	1	1	1	0.03	Extended synaptotagmin-1 OS=Homo sapiens GN=ESYT1 PE=1 SV=1
84	1	SwissProt	SRPK2_HUMAN	41	78219	1	1	1	0.04	SRSF protein kinase 2 OS=Homo sapiens GN=SRPK2 PE=1 SV=3
85	1	SwissProt	KDM1A_HUMAN	41	93358	1	1	1	0.03	Lysine-specific histone demethylase 1A OS=Homo sapiens GN=KDM1A PE=1 SV=2
86	1	SwissProt	KPRP_HUMAN	40	67172	3	3	3	0.15	Keratinocyte proline-rich protein OS=Homo sapiens GN=KPRP PE=1 SV=1
87	1	SwissProt	DHX36_HUMAN	40	115600	1	1	1	0.03	ATP-dependent RNA helicase DHX36 OS=Homo sapiens GN=DHX36 PE=1 SV=2
88	1	SwissProt	HNRL2_HUMAN	40	85622	2	2	2	0.08	Heterogeneous nuclear ribonucleoprotein U-like protein 2 OS=Homo sapiens GN=HNRNPUL2 PE=1 SV=1
89	1	SwissProt	TBCD5_HUMAN	38	89519	1	1	1	0.04	TBC1 domain family member 5 OS=Homo sapiens GN=TBC1D5 PE=1 SV=1
90	1	SwissProt	SPTN1_HUMAN	38	285163	1	1	1	0.01	Spectrin alpha chain, non-erythrocytic 1 OS=Homo sapiens GN=SPTAN1 PE=1 SV=3
91	1	SwissProt	HNRPQ_HUMAN	38	69788	1	1	1	0.05	Heterogeneous nuclear ribonucleoprotein Q OS=Homo sapiens GN=SYNCRIP PE=1 SV=2
92	1	SwissProt	NSUN2_HUMAN	38	87214	1	1	1	0.04	tRNA (cytosine(34)-C(5))-methyltransferase OS=Homo sapiens GN=NSUN2 PE=1 SV=2
93	1	SwissProt	IF172_HUMAN	38	199219	1	1	1	0.02	Intraflagellar transport protein 172 homolog OS=Homo sapiens GN=IFT172 PE=1 SV=2
94	1	SwissProt	RENT1_HUMAN	35	125578	2	2	2	0.05	Regulator of nonsense transcripts 1 OS=Homo sapiens GN=UPF1 PE=1 SV=2
95	1	SwissProt	SHRM3_HUMAN	37	218321	1	1	1	0.01	Protein Shroom3 OS=Homo sapiens GN=SHROOM3 PE=1 SV=2
96	1	SwissProt	TF3C3_HUMAN	37	102006	1	1	1	0.03	General transcription factor 3C polypeptide 3 OS=Homo sapiens GN=GTF3C3 PE=1 SV=1
97	1	SwissProt	RBM10_HUMAN	37	103811	1	1	1	0.03	RNA-binding protein 10 OS=Homo sapiens GN=RBM10 PE=1 SV=3
98	1	SwissProt	LARP4_HUMAN	35	81230	1	1	1	0.04	La-related protein 4 OS=Homo sapiens GN=LARP4 PE=1 SV=3
99	1	SwissProt	PFKAP_HUMAN	35	86454	1	1	1	0.04	ATP-dependent 6-phosphofructokinase, platelet type OS=Homo sapiens GN=PFKP PE=1 SV=2
100	1	SwissProt	PRP6_HUMAN	34	107656	1	1	1	0.03	Pre-mRNA-processing factor 6 OS=Homo sapiens GN=PRPF6 PE=1 SV=1
101	1	SwissProt	DYN2_HUMAN	34	98345	1	1	1	0.03	Dynamin-2 OS=Homo sapiens GN=DNM2 PE=1 SV=2
102	1	SwissProt	FLNA_HUMAN	34	283301	1	1	1	0.01	Filamin-A OS=Homo sapiens GN=FLNA PE=1 SV=4
103	1	SwissProt	COPG1_HUMAN	34	98967	1	1	1	0.03	Coatomer subunit gamma-1 OS=Homo sapiens GN=COPG1 PE=1 SV=1
104	1	SwissProt	PARP1_HUMAN	34	113811	1	1	1	0.03	Poly [ADP-ribose] polymerase 1 OS=Homo sapiens GN=PARP1 PE=1 SV=4
105	1	SwissProt	D11L8_HUMAN	33	102944	1	1	1	0.03	Putative ATP-dependent RNA helicase DDX11-like protein 8 OS=Homo sapiens GN=DDX11L8 PE=1 SV=1
106	1	SwissProt	ANR28_HUMAN	33	114605	1	1	1	0.03	Serine/threonine-protein phosphatase 6 regulatory ankyrin repeat subunit A OS=Homo sapiens GN=ANKRD28 PE=1 SV=5
107	1	SwissProt	SND1_HUMAN	33	102618	1	1	1	0.03	Staphylococcal nuclease domain-containing protein 1 OS=Homo sapiens GN=SND1 PE=1 SV=1
108	1	SwissProt	STRP2_HUMAN	33	96268	1	1	1	0.03	Striatin-interacting protein 2 OS=Homo sapiens GN=STRIP2 PE=1 SV=2
109	1	SwissProt	LAR4B_HUMAN	32	80902	1	1	1	0.04	La-related protein 4B OS=Homo sapiens GN=LARP4B PE=1 SV=3
110	1	SwissProt	STAR3_HUMAN	32	50699	1	1	1	0.06	StAR-related lipid transfer protein 3 OS=Homo sapiens GN=STARD3 PE=1 SV=2
111	1	SwissProt	HS105_HUMAN	31	97716	2	2	2	0.07	Heat shock protein 105 kDa OS=Homo sapiens GN=HSPH1 PE=1 SV=1
112	1	SwissProt	LAS1L_HUMAN	30	83982	1	1	1	0.04	Ribosomal biogenesis protein LAS1L OS=Homo sapiens GN=LAS1L PE=1 SV=2
113	1	SwissProt	MCM5_HUMAN	29	83031	1	1	1	0.04	DNA replication licensing factor MCM5 OS=Homo sapiens GN=MCM5 PE=1 SV=5
114	1	SwissProt	LRMP_HUMAN	29	62767	1	1	1	0.05	Lymphoid-restricted membrane protein OS=Homo sapiens GN=LRMP PE=1 SV=3
115	1	SwissProt	IF4G2_HUMAN	29	102810	1	1	1	0.03	Eukaryotic translation initiation factor 4 gamma 2 OS=Homo sapiens GN=EIF4G2 PE=1 SV=1
116	1	SwissProt	SC24D_HUMAN	28	114476	1	1	1	0.03	Protein transport protein Sec24D OS=Homo sapiens GN=SEC24D PE=1 SV=2
117	1	SwissProt	CTND1_HUMAN	28	108674	1	1	1	0.03	Catenin delta-1 OS=Homo sapiens GN=CTNND1 PE=1 SV=1
118	1	SwissProt	RN216_HUMAN	27	101167	1	1	1	0.03	E3 ubiquitin-protein ligase RNF216 OS=Homo sapiens GN=RNF216 PE=1 SV=3
119	1	SwissProt	ZN148_HUMAN	26	89548	1	1	1	0.04	Zinc finger protein 148 OS=Homo sapiens GN=ZNF148 PE=1 SV=2
120	1	SwissProt	RBM28_HUMAN	25	86198	1	1	1	0.04	RNA-binding protein 28 OS=Homo sapiens GN=RBM28 PE=1 SV=3
121	1	SwissProt	COPB_HUMAN	25	108214	1	1	1	0.03	Coatomer subunit beta OS=Homo sapiens GN=COPB1 PE=1 SV=3
122	1	SwissProt	MSH2_HUMAN	22	105418	1	1	1	0.03	DNA mismatch repair protein Msh2 OS=Homo sapiens GN=MSH2 PE=1 SV=1
1	1	SwissProt	NU155_HUMAN	1169	156697	42	35	35	1.04	Nuclear pore complex protein Nup155 OS=Homo sapiens GN=NUP155 PE=1 SV=1
2	1	SwissProt	FLNA_HUMAN	909	283301	34	32	30	0.42	Filamin-A OS=Homo sapiens GN=FLNA PE=1 SV=4
2	2	SwissProt	FLNB_HUMAN	248	280157	11	11	9	0.13	Filamin-B OS=Homo sapiens GN=FLNB PE=1 SV=2
3	1	SwissProt	K22E_HUMAN	842	65678	23	21	15	1.68	Keratin, type II cytoskeletal 2 epidermal OS=Homo sapiens GN=KRT2 PE=1 SV=2
3	2	SwissProt	K2C1_HUMAN	634	66170	27	25	21	2.21	Keratin, type II cytoskeletal 1 OS=Homo sapiens GN=KRT1 PE=1 SV=6
3	3	SwissProt	K2C5_HUMAN	172	62568	10	10	5	0.64	Keratin, type II cytoskeletal 5 OS=Homo sapiens GN=KRT5 PE=1 SV=3
3	4	SwissProt	K2C6A_HUMAN	107	60293	7	7	1	0.43	Keratin, type II cytoskeletal 6A OS=Homo sapiens GN=KRT6A PE=1 SV=3
4	1	SwissProt	SC16A_HUMAN	612	234855	27	24	24	0.37	Protein transport protein Sec16A OS=Homo sapiens GN=SEC16A PE=1 SV=3
5	1	SwissProt	K1C9_HUMAN	568	62255	19	17	16	1.44	Keratin, type I cytoskeletal 9 OS=Homo sapiens GN=KRT9 PE=1 SV=3
5	2	SwissProt	K1C10_HUMAN	537	59020	19	17	13	1.56	Keratin, type I cytoskeletal 10 OS=Homo sapiens GN=KRT10 PE=1 SV=6
5	3	SwissProt	K1C14_HUMAN	348	51872	10	9	2	0.81	Keratin, type I cytoskeletal 14 OS=Homo sapiens GN=KRT14 PE=1 SV=4
5	4	SwissProt	K1C16_HUMAN	238	51578	9	8	1	0.71	Keratin, type I cytoskeletal 16 OS=Homo sapiens GN=KRT16 PE=1 SV=4
6	1	SwissProt	SPTN1_HUMAN	520	285163	22	22	22	0.27	Spectrin alpha chain, non-erythrocytic 1 OS=Homo sapiens GN=SPTAN1 PE=1 SV=3
7	1	SwissProt	MYPT1_HUMAN	401	115610	14	13	13	0.42	Protein phosphatase 1 regulatory subunit 12A OS=Homo sapiens GN=PPP1R12A PE=1 SV=1
8	1	SwissProt	HORN_HUMAN	391	283140	17	16	16	0.19	Hornerin OS=Homo sapiens GN=HRNR PE=1 SV=2
9	1	SwissProt	GBF1_HUMAN	386	208367	18	17	17	0.29	Golgi-specific brefeldin A-resistance guanine nucleotide exchange factor 1 OS=Homo sapiens GN=GBF1 PE=1 SV=2
10	1	SwissProt	SYEP_HUMAN	347	172080	15	14	13	0.31	Bifunctional glutamate/proline--tRNA ligase OS=Homo sapiens GN=EPRS PE=1 SV=5
11	1	SwissProt	SPTB2_HUMAN	304	275237	14	13	13	0.16	Spectrin beta chain, non-erythrocytic 1 OS=Homo sapiens GN=SPTBN1 PE=1 SV=2
12	1	SwissProt	TB182_HUMAN	273	182711	7	7	7	0.13	182 kDa tankyrase-1-binding protein OS=Homo sapiens GN=TNKS1BP1 PE=1 SV=4
13	1	SwissProt	SYIC_HUMAN	263	145718	9	9	9	0.21	Isoleucine--tRNA ligase, cytoplasmic OS=Homo sapiens GN=IARS PE=1 SV=2
14	1	SwissProt	PYR1_HUMAN	262	245167	12	12	11	0.16	CAD protein OS=Homo sapiens GN=CAD PE=1 SV=3
14	2	SwissProt	CPSM_HUMAN	225	165975	10	10	9	0.21	Carbamoyl-phosphate synthase [ammonia], mitochondrial OS=Homo sapiens GN=CPS1 PE=1 SV=2
15	1	SwissProt	RENT1_HUMAN	256	125578	13	12	12	0.35	Regulator of nonsense transcripts 1 OS=Homo sapiens GN=UPF1 PE=1 SV=2
16	1	SwissProt	DHX9_HUMAN	255	142181	19	17	17	0.45	ATP-dependent RNA helicase A OS=Homo sapiens GN=DHX9 PE=1 SV=4
17	1	SwissProt	MAP4_HUMAN	233	121443	8	8	8	0.23	Microtubule-associated protein 4 OS=Homo sapiens GN=MAP4 PE=1 SV=3
18	1	SwissProt	FYCO1_HUMAN	230	168590	8	8	8	0.16	FYVE and coiled-coil domain-containing protein 1 OS=Homo sapiens GN=FYCO1 PE=1 SV=3
19	1	SwissProt	TPR_HUMAN	219	267530	11	11	11	0.14	Nucleoprotein TPR OS=Homo sapiens GN=TPR PE=1 SV=3
20	1	SwissProt	U520_HUMAN	192	246006	7	7	7	0.09	U5 small nuclear ribonucleoprotein 200 kDa helicase OS=Homo sapiens GN=SNRNP200 PE=1 SV=2
21	1	SwissProt	SF3B3_HUMAN	192	136575	8	8	8	0.2	Splicing factor 3B subunit 3 OS=Homo sapiens GN=SF3B3 PE=1 SV=4
22	1	SwissProt	IQGA1_HUMAN	187	189761	9	9	9	0.16	Ras GTPase-activating-like protein IQGAP1 OS=Homo sapiens GN=IQGAP1 PE=1 SV=1
23	1	SwissProt	SPAG5_HUMAN	186	135706	7	7	7	0.17	Sperm-associated antigen 5 OS=Homo sapiens GN=SPAG5 PE=1 SV=2
24	1	SwissProt	NUCL_HUMAN	157	76625	11	11	11	0.5	Nucleolin OS=Homo sapiens GN=NCL PE=1 SV=3
25	1	SwissProt	PRC2B_HUMAN	148	243958	3	3	3	0.04	Protein PRRC2B OS=Homo sapiens GN=PRRC2B PE=1 SV=2
26	1	SwissProt	NEST_HUMAN	147	177788	7	6	5	0.11	Nestin OS=Homo sapiens GN=NES PE=1 SV=2
27	1	SwissProt	DHX30_HUMAN	146	134938	8	8	8	0.2	Putative ATP-dependent RNA helicase DHX30 OS=Homo sapiens GN=DHX30 PE=1 SV=1
28	1	SwissProt	AKAP9_HUMAN	136	455725	7	7	7	0.05	A-kinase anchor protein 9 OS=Homo sapiens GN=AKAP9 PE=1 SV=3
29	1	SwissProt	F120A_HUMAN	135	123008	6	6	6	0.16	Constitutive coactivator of PPAR-gamma-like protein 1 OS=Homo sapiens GN=FAM120A PE=1 SV=2
30	1	SwissProt	SF3B1_HUMAN	132	146479	6	6	6	0.14	Splicing factor 3B subunit 1 OS=Homo sapiens GN=SF3B1 PE=1 SV=3
31	1	SwissProt	CYFP1_HUMAN	121	146742	2	2	2	0.04	Cytoplasmic FMR1-interacting protein 1 OS=Homo sapiens GN=CYFIP1 PE=1 SV=1
32	1	SwissProt	DDX60_HUMAN	118	199722	4	4	4	0.06	Probable ATP-dependent RNA helicase DDX60 OS=Homo sapiens GN=DDX60 PE=1 SV=3
33	1	SwissProt	SF3B2_HUMAN	113	100279	5	5	5	0.17	Splicing factor 3B subunit 2 OS=Homo sapiens GN=SF3B2 PE=1 SV=2
34	1	SwissProt	JIP4_HUMAN	111	146913	5	5	5	0.11	C-Jun-amino-terminal kinase-interacting protein 4 OS=Homo sapiens GN=SPAG9 PE=1 SV=4
35	1	SwissProt	MTUS1_HUMAN	109	142677	7	7	7	0.16	Microtubule-associated tumor suppressor 1 OS=Homo sapiens GN=MTUS1 PE=1 SV=2
36	1	SwissProt	TBA1A_HUMAN	102	50788	2	2	2	0.13	Tubulin alpha-1A chain OS=Homo sapiens GN=TUBA1A PE=1 SV=1
37	1	SwissProt	ZO2_HUMAN	100	134104	3	3	3	0.07	Tight junction protein ZO-2 OS=Homo sapiens GN=TJP2 PE=1 SV=2
38	1	SwissProt	CCAR2_HUMAN	91	103465	4	4	4	0.13	Cell cycle and apoptosis regulator protein 2 OS=Homo sapiens GN=CCAR2 PE=1 SV=2
39	1	SwissProt	MYPN_HUMAN	89	146706	5	5	5	0.11	Myopalladin OS=Homo sapiens GN=MYPN PE=1 SV=2
40	1	SwissProt	TRI33_HUMAN	88	124623	4	4	4	0.1	E3 ubiquitin-protein ligase TRIM33 OS=Homo sapiens GN=TRIM33 PE=1 SV=3
41	1	SwissProt	ACTB_HUMAN	84	42052	2	2	2	0.16	Actin, cytoplasmic 1 OS=Homo sapiens GN=ACTB PE=1 SV=1
42	1	SwissProt	NU160_HUMAN	84	164355	4	4	4	0.08	Nuclear pore complex protein Nup160 OS=Homo sapiens GN=NUP160 PE=1 SV=3
43	1	SwissProt	CE170_HUMAN	83	175586	2	2	2	0.04	Centrosomal protein of 170 kDa OS=Homo sapiens GN=CEP170 PE=1 SV=1
44	1	SwissProt	TBB5_HUMAN	79	50095	2	2	2	0.13	Tubulin beta chain OS=Homo sapiens GN=TUBB PE=1 SV=2
45	1	SwissProt	MYOME_HUMAN	76	266343	3	3	3	0.04	Myomegalin OS=Homo sapiens GN=PDE4DIP PE=1 SV=1
46	1	SwissProt	NFAT5_HUMAN	71	166629	3	3	3	0.06	Nuclear factor of activated T-cells 5 OS=Homo sapiens GN=NFAT5 PE=1 SV=1
47	1	SwissProt	EF1A1_HUMAN	69	50451	2	2	2	0.13	Elongation factor 1-alpha 1 OS=Homo sapiens GN=EEF1A1 PE=1 SV=1
48	1	SwissProt	HNRPU_HUMAN	69	91269	4	4	4	0.15	Heterogeneous nuclear ribonucleoprotein U OS=Homo sapiens GN=HNRNPU PE=1 SV=6
49	1	SwissProt	RN216_HUMAN	69	101167	3	3	3	0.1	E3 ubiquitin-protein ligase RNF216 OS=Homo sapiens GN=RNF216 PE=1 SV=3
50	1	SwissProt	CLU_HUMAN	65	148003	1	1	1	0.02	Clustered mitochondria protein homolog OS=Homo sapiens GN=CLUH PE=1 SV=2
51	1	SwissProt	RL7_HUMAN	60	29264	1	1	1	0.11	60S ribosomal protein L7 OS=Homo sapiens GN=RPL7 PE=1 SV=1
52	1	SwissProt	RPB2_HUMAN	60	135236	1	1	1	0.02	DNA-directed RNA polymerase II subunit RPB2 OS=Homo sapiens GN=POLR2B PE=1 SV=1
53	1	SwissProt	ZO3_HUMAN	60	101449	2	2	2	0.06	Tight junction protein ZO-3 OS=Homo sapiens GN=TJP3 PE=1 SV=3
54	1	SwissProt	FILA2_HUMAN	59	249296	1	1	1	0.01	Filaggrin-2 OS=Homo sapiens GN=FLG2 PE=1 SV=1
55	1	SwissProt	GGYF2_HUMAN	57	150320	1	1	1	0.02	GRB10-interacting GYF protein 2 OS=Homo sapiens GN=GIGYF2 PE=1 SV=1
56	1	SwissProt	UBP2L_HUMAN	56	114579	1	1	1	0.03	Ubiquitin-associated protein 2-like OS=Homo sapiens GN=UBAP2L PE=1 SV=2
57	1	SwissProt	GTF2I_HUMAN	50	112859	2	2	2	0.06	General transcription factor II-I OS=Homo sapiens GN=GTF2I PE=1 SV=2
58	1	SwissProt	TBA4A_HUMAN	48	50634	1	1	1	0.06	Tubulin alpha-4A chain OS=Homo sapiens GN=TUBA4A PE=1 SV=1
59	1	SwissProt	TENS3_HUMAN	47	156366	1	1	1	0.02	Tensin-3 OS=Homo sapiens GN=TNS3 PE=1 SV=2
60	1	SwissProt	RL4_HUMAN	47	47953	1	1	1	0.07	60S ribosomal protein L4 OS=Homo sapiens GN=RPL4 PE=1 SV=5
61	1	SwissProt	NCOR2_HUMAN	44	275376	1	1	1	0.01	Nuclear receptor corepressor 2 OS=Homo sapiens GN=NCOR2 PE=1 SV=2
62	1	SwissProt	ZO1_HUMAN	44	195682	1	1	1	0.02	Tight junction protein ZO-1 OS=Homo sapiens GN=TJP1 PE=1 SV=3
63	1	SwissProt	RAD50_HUMAN	43	154823	1	1	1	0.02	DNA repair protein RAD50 OS=Homo sapiens GN=RAD50 PE=1 SV=1
64	1	SwissProt	DYHC1_HUMAN	43	534809	1	1	1	0.01	Cytoplasmic dynein 1 heavy chain 1 OS=Homo sapiens GN=DYNC1H1 PE=1 SV=5
65	1	SwissProt	TBR1_HUMAN	42	74520	1	1	1	0.04	T-box brain protein 1 OS=Homo sapiens GN=TBR1 PE=2 SV=1
66	1	SwissProt	ATX2L_HUMAN	41	113589	2	2	2	0.06	Ataxin-2-like protein OS=Homo sapiens GN=ATXN2L PE=1 SV=2
67	1	SwissProt	ATX2_HUMAN	39	140823	1	1	1	0.02	Ataxin-2 OS=Homo sapiens GN=ATXN2 PE=1 SV=2
68	1	SwissProt	PEX1_HUMAN	37	143804	1	1	1	0.02	Peroxisome biogenesis factor 1 OS=Homo sapiens GN=PEX1 PE=1 SV=1
69	1	SwissProt	GCN1_HUMAN	37	294967	2	2	2	0.02	eIF-2-alpha kinase activator GCN1 OS=Homo sapiens GN=GCN1 PE=1 SV=6
70	1	SwissProt	WNK1_HUMAN	37	251552	1	1	1	0.01	Serine/threonine-protein kinase WNK1 OS=Homo sapiens GN=WNK1 PE=1 SV=2
71	1	SwissProt	APC1_HUMAN	36	218528	1	1	1	0.01	Anaphase-promoting complex subunit 1 OS=Homo sapiens GN=ANAPC1 PE=1 SV=1
72	1	SwissProt	ALBU_HUMAN	35	71317	1	1	1	0.04	Serum albumin OS=Homo sapiens GN=ALB PE=1 SV=2
73	1	SwissProt	CNOT1_HUMAN	35	269106	1	1	1	0.01	CCR4-NOT transcription complex subunit 1 OS=Homo sapiens GN=CNOT1 PE=1 SV=2
74	1	SwissProt	DESP_HUMAN	34	334021	1	1	1	0.01	Desmoplakin OS=Homo sapiens GN=DSP PE=1 SV=3
75	1	SwissProt	DCAF1_HUMAN	34	170668	1	1	1	0.02	DDB1- and CUL4-associated factor 1 OS=Homo sapiens GN=DCAF1 PE=1 SV=3
76	1	SwissProt	TNF10_HUMAN	34	32773	1	1	1	0.1	Tumor necrosis factor ligand superfamily member 10 OS=Homo sapiens GN=TNFSF10 PE=1 SV=1
77	1	SwissProt	SMC4_HUMAN	34	147775	1	1	1	0.02	Structural maintenance of chromosomes protein 4 OS=Homo sapiens GN=SMC4 PE=1 SV=2
78	1	SwissProt	ARHGC_HUMAN	33	174094	1	1	1	0.02	Rho guanine nucleotide exchange factor 12 OS=Homo sapiens GN=ARHGEF12 PE=1 SV=1
79	1	SwissProt	PRKDC_HUMAN	33	473749	1	1	1	0.01	DNA-dependent protein kinase catalytic subunit OS=Homo sapiens GN=PRKDC PE=1 SV=3
80	1	SwissProt	ANKH1_HUMAN	33	271286	1	1	1	0.01	Ankyrin repeat and KH domain-containing protein 1 OS=Homo sapiens GN=ANKHD1 PE=1 SV=1
81	1	SwissProt	GSHR_HUMAN	32	56791	1	1	1	0.06	Glutathione reductase, mitochondrial OS=Homo sapiens GN=GSR PE=1 SV=2
82	1	SwissProt	ASPP2_HUMAN	32	126222	1	1	1	0.02	Apoptosis-stimulating of p53 protein 2 OS=Homo sapiens GN=TP53BP2 PE=1 SV=2
83	1	SwissProt	PFKAL_HUMAN	31	85762	1	1	1	0.04	ATP-dependent 6-phosphofructokinase, liver type OS=Homo sapiens GN=PFKL PE=1 SV=6
84	1	SwissProt	UPP_HUMAN	31	34221	1	1	1	0.09	Uracil phosphoribosyltransferase homolog OS=Homo sapiens GN=UPRT PE=1 SV=1
85	1	SwissProt	ASCC3_HUMAN	30	252898	1	1	1	0.01	Activating signal cointegrator 1 complex subunit 3 OS=Homo sapiens GN=ASCC3 PE=1 SV=3
86	1	SwissProt	FAS_HUMAN	30	275877	1	1	1	0.01	Fatty acid synthase OS=Homo sapiens GN=FASN PE=1 SV=3
87	1	SwissProt	LARP1_HUMAN	30	123833	1	1	1	0.03	La-related protein 1 OS=Homo sapiens GN=LARP1 PE=1 SV=2
88	1	SwissProt	MYH9_HUMAN	30	227646	1	1	1	0.01	Myosin-9 OS=Homo sapiens GN=MYH9 PE=1 SV=4
89	1	SwissProt	COPA_HUMAN	29	139797	1	1	1	0.02	Coatomer subunit alpha OS=Homo sapiens GN=COPA PE=1 SV=2
90	1	SwissProt	HELZ_HUMAN	29	220601	1	1	1	0.01	Probable helicase with zinc finger domain OS=Homo sapiens GN=HELZ PE=1 SV=2
91	1	SwissProt	GEMI5_HUMAN	29	170821	1	1	1	0.02	Gem-associated protein 5 OS=Homo sapiens GN=GEMIN5 PE=1 SV=3
92	1	SwissProt	SART3_HUMAN	27	110721	1	1	1	0.03	Squamous cell carcinoma antigen recognized by T-cells 3 OS=Homo sapiens GN=SART3 PE=1 SV=1
93	1	SwissProt	CAMP2_HUMAN	25	169181	1	1	1	0.02	Calmodulin-regulated spectrin-associated protein 2 OS=Homo sapiens GN=CAMSAP2 PE=1 SV=3
94	1	SwissProt	RBGPR_HUMAN	21	157482	1	1	1	0.02	Rab3 GTPase-activating protein non-catalytic subunit OS=Homo sapiens GN=RAB3GAP2 PE=1 SV=1

## Sheet: b. WT
Family	Member	Database	Accession	Score	Mass	Num. of significant matches	Num. of significant sequences	Num. of significant unique sequences	emPAI	Description
1	1	SwissProt	SRC8_HUMAN	971	61720	42	36	36	5.59	Src substrate cortactin OS=Homo sapiens GN=CTTN PE=1 SV=2
2	1	SwissProt	GRP78_HUMAN	653	72402	23	20	19	1.39	78 kDa glucose-regulated protein OS=Homo sapiens GN=HSPA5 PE=1 SV=2
2	2	SwissProt	HSP7C_HUMAN	492	71082	18	16	12	1.13	Heat shock cognate 71 kDa protein OS=Homo sapiens GN=HSPA8 PE=1 SV=1
2	3	SwissProt	HS71A_HUMAN	384	70294	16	15	11	0.96	Heat shock 70 kDa protein 1A OS=Homo sapiens GN=HSPA1A PE=1 SV=1
3	1	SwissProt	K2C1_HUMAN	591	66170	28	25	21	2.45	Keratin, type II cytoskeletal 1 OS=Homo sapiens GN=KRT1 PE=1 SV=6
3	2	SwissProt	K22E_HUMAN	408	65678	17	16	13	1.15	Keratin, type II cytoskeletal 2 epidermal OS=Homo sapiens GN=KRT2 PE=1 SV=2
4	1	SwissProt	PFKAM_HUMAN	496	85984	20	17	14	1.01	ATP-dependent 6-phosphofructokinase, muscle type OS=Homo sapiens GN=PFKM PE=1 SV=2
4	2	SwissProt	PFKAP_HUMAN	284	86454	16	14	12	0.73	ATP-dependent 6-phosphofructokinase, platelet type OS=Homo sapiens GN=PFKP PE=1 SV=2
4	3	SwissProt	PFKAL_HUMAN	180	85762	10	9	6	0.44	ATP-dependent 6-phosphofructokinase, liver type OS=Homo sapiens GN=PFKL PE=1 SV=6
5	1	SwissProt	CALD1_HUMAN	459	93232	25	22	21	1.11	Caldesmon OS=Homo sapiens GN=CALD1 PE=1 SV=3
6	1	SwissProt	GRP75_HUMAN	410	73920	11	11	11	0.6	Stress-70 protein, mitochondrial OS=Homo sapiens GN=HSPA9 PE=1 SV=2
7	1	SwissProt	HNRPM_HUMAN	331	77749	15	14	14	0.77	Heterogeneous nuclear ribonucleoprotein M OS=Homo sapiens GN=HNRNPM PE=1 SV=3
8	1	SwissProt	DDX3X_HUMAN	292	73597	12	12	11	0.67	ATP-dependent RNA helicase DDX3X OS=Homo sapiens GN=DDX3X PE=1 SV=3
8	2	SwissProt	DDX17_HUMAN	165	80906	7	7	3	0.31	Probable ATP-dependent RNA helicase DDX17 OS=Homo sapiens GN=DDX17 PE=1 SV=2
8	3	SwissProt	DDX5_HUMAN	114	69618	6	6	2	0.31	Probable ATP-dependent RNA helicase DDX5 OS=Homo sapiens GN=DDX5 PE=1 SV=1
9	1	SwissProt	ZCCHV_HUMAN	269	103135	7	7	7	0.24	Zinc finger CCCH-type antiviral protein 1 OS=Homo sapiens GN=ZC3HAV1 PE=1 SV=3
10	1	SwissProt	K1C9_HUMAN	266	62255	6	6	6	0.35	Keratin, type I cytoskeletal 9 OS=Homo sapiens GN=KRT9 PE=1 SV=3
11	1	SwissProt	K1C10_HUMAN	229	59020	7	7	7	0.45	Keratin, type I cytoskeletal 10 OS=Homo sapiens GN=KRT10 PE=1 SV=6
12	1	SwissProt	PNPT1_HUMAN	229	86524	10	10	10	0.44	Polyribonucleotide nucleotidyltransferase 1, mitochondrial OS=Homo sapiens GN=PNPT1 PE=1 SV=2
13	1	SwissProt	RIR1_HUMAN	202	90925	7	7	7	0.28	Ribonucleoside-diphosphate reductase large subunit OS=Homo sapiens GN=RRM1 PE=1 SV=1
14	1	SwissProt	HNRPQ_HUMAN	179	69788	8	8	3	0.43	Heterogeneous nuclear ribonucleoprotein Q OS=Homo sapiens GN=SYNCRIP PE=1 SV=2
14	2	SwissProt	HNRPR_HUMAN	145	71184	6	6	1	0.3	Heterogeneous nuclear ribonucleoprotein R OS=Homo sapiens GN=HNRNPR PE=1 SV=1
15	1	SwissProt	PRCC_HUMAN	178	52386	8	8	8	0.61	Proline-rich protein PRCC OS=Homo sapiens GN=PRCC PE=1 SV=1
16	1	SwissProt	IF2B3_HUMAN	163	64008	6	6	5	0.34	Insulin-like growth factor 2 mRNA-binding protein 3 OS=Homo sapiens GN=IGF2BP3 PE=1 SV=2
16	2	SwissProt	IF2B1_HUMAN	126	63783	4	4	3	0.22	Insulin-like growth factor 2 mRNA-binding protein 1 OS=Homo sapiens GN=IGF2BP1 PE=1 SV=2
17	1	SwissProt	SYRC_HUMAN	162	76129	7	7	7	0.34	Arginine--tRNA ligase, cytoplasmic OS=Homo sapiens GN=RARS PE=1 SV=2
18	1	SwissProt	DMD_HUMAN	154	428537	6	6	6	0.05	Dystrophin OS=Homo sapiens GN=DMD PE=1 SV=3
19	1	SwissProt	F16P1_HUMAN	153	37218	10	9	6	1.13	Fructose-1,6-bisphosphatase 1 OS=Homo sapiens GN=FBP1 PE=1 SV=5
19	2	SwissProt	F16P2_HUMAN	99	37062	5	4	1	0.4	Fructose-1,6-bisphosphatase isozyme 2 OS=Homo sapiens GN=FBP2 PE=1 SV=2
20	1	SwissProt	HS90B_HUMAN	149	83554	7	6	6	0.25	Heat shock protein HSP 90-beta OS=Homo sapiens GN=HSP90AB1 PE=1 SV=4
21	1	SwissProt	SYK_HUMAN	145	68461	7	7	7	0.38	Lysine--tRNA ligase OS=Homo sapiens GN=KARS PE=1 SV=3
22	1	SwissProt	XRCC5_HUMAN	130	83222	5	5	5	0.21	X-ray repair cross-complementing protein 5 OS=Homo sapiens GN=XRCC5 PE=1 SV=3
23	1	SwissProt	CT2NL_HUMAN	117	70571	6	6	6	0.31	CTTNBP2 N-terminal-like protein OS=Homo sapiens GN=CTTNBP2NL PE=1 SV=2
24	1	SwissProt	NUCL_HUMAN	115	76625	5	5	5	0.23	Nucleolin OS=Homo sapiens GN=NCL PE=1 SV=3
25	1	SwissProt	PABP4_HUMAN	114	71080	6	6	2	0.3	Polyadenylate-binding protein 4 OS=Homo sapiens GN=PABPC4 PE=1 SV=1
25	2	SwissProt	PABP1_HUMAN	111	70854	7	7	3	0.37	Polyadenylate-binding protein 1 OS=Homo sapiens GN=PABPC1 PE=1 SV=2
26	1	SwissProt	SEPT9_HUMAN	111	65646	5	5	5	0.27	Septin-9 OS=Homo sapiens GN=SEPT9 PE=1 SV=2
27	1	SwissProt	NSF_HUMAN	108	83055	2	2	2	0.08	Vesicle-fusing ATPase OS=Homo sapiens GN=NSF PE=1 SV=3
28	1	SwissProt	EIF3L_HUMAN	105	66912	4	4	4	0.21	Eukaryotic translation initiation factor 3 subunit L OS=Homo sapiens GN=EIF3L PE=1 SV=1
29	1	SwissProt	PPBN_HUMAN	100	57626	3	3	3	0.18	Alkaline phosphatase, placental-like OS=Homo sapiens GN=ALPPL2 PE=2 SV=4
30	1	SwissProt	ABCF3_HUMAN	97	80094	4	4	4	0.17	ATP-binding cassette sub-family F member 3 OS=Homo sapiens GN=ABCF3 PE=1 SV=2
31	1	SwissProt	SRP68_HUMAN	97	71199	5	5	5	0.25	Signal recognition particle subunit SRP68 OS=Homo sapiens GN=SRP68 PE=1 SV=2
32	1	SwissProt	YTHD2_HUMAN	96	62467	4	4	1	0.22	YTH domain-containing family protein 2 OS=Homo sapiens GN=YTHDF2 PE=1 SV=2
32	2	SwissProt	YTHD1_HUMAN	66	61007	5	5	2	0.29	YTH domain-containing family protein 1 OS=Homo sapiens GN=YTHDF1 PE=1 SV=1
33	1	SwissProt	XRCC6_HUMAN	92	70084	7	7	6	0.37	X-ray repair cross-complementing protein 6 OS=Homo sapiens GN=XRCC6 PE=1 SV=2
34	1	SwissProt	TBB5_HUMAN	90	50095	2	2	2	0.13	Tubulin beta chain OS=Homo sapiens GN=TUBB PE=1 SV=2
35	1	SwissProt	LG3BP_HUMAN	85	66202	3	3	3	0.15	Galectin-3-binding protein OS=Homo sapiens GN=LGALS3BP PE=1 SV=1
36	1	SwissProt	TBA1A_HUMAN	81	50788	2	2	2	0.13	Tubulin alpha-1A chain OS=Homo sapiens GN=TUBA1A PE=1 SV=1
37	1	SwissProt	CPSF6_HUMAN	81	59344	1	1	1	0.05	Cleavage and polyadenylation specificity factor subunit 6 OS=Homo sapiens GN=CPSF6 PE=1 SV=2
38	1	SwissProt	SYFB_HUMAN	80	66701	2	2	2	0.1	Phenylalanine--tRNA ligase beta subunit OS=Homo sapiens GN=FARSB PE=1 SV=3
39	1	SwissProt	BAG3_HUMAN	77	61728	3	3	3	0.17	BAG family molecular chaperone regulator 3 OS=Homo sapiens GN=BAG3 PE=1 SV=3
40	1	SwissProt	NU155_HUMAN	77	156697	5	5	4	0.11	Nuclear pore complex protein Nup155 OS=Homo sapiens GN=NUP155 PE=1 SV=1
41	1	SwissProt	TRI25_HUMAN	76	72581	1	1	1	0.04	E3 ubiquitin/ISG15 ligase TRIM25 OS=Homo sapiens GN=TRIM25 PE=1 SV=2
42	1	SwissProt	TRI29_HUMAN	76	66478	3	3	3	0.15	Tripartite motif-containing protein 29 OS=Homo sapiens GN=TRIM29 PE=1 SV=2
43	1	SwissProt	SC23B_HUMAN	75	87393	3	3	3	0.11	Protein transport protein Sec23B OS=Homo sapiens GN=SEC23B PE=1 SV=2
44	1	SwissProt	G3BP1_HUMAN	68	52189	3	3	2	0.2	Ras GTPase-activating protein-binding protein 1 OS=Homo sapiens GN=G3BP1 PE=1 SV=1
45	1	SwissProt	SC23A_HUMAN	61	87018	3	3	3	0.12	Protein transport protein Sec23A OS=Homo sapiens GN=SEC23A PE=1 SV=2
46	1	SwissProt	NUP85_HUMAN	61	75826	2	2	2	0.09	Nuclear pore complex protein Nup85 OS=Homo sapiens GN=NUP85 PE=1 SV=1
47	1	SwissProt	PKP3_HUMAN	59	87485	2	2	2	0.07	Plakophilin-3 OS=Homo sapiens GN=PKP3 PE=1 SV=1
48	1	SwissProt	CLPX_HUMAN	57	69922	1	1	1	0.05	ATP-dependent Clp protease ATP-binding subunit clpX-like, mitochondrial OS=Homo sapiens GN=CLPX PE=1 SV=2
49	1	SwissProt	TRAP1_HUMAN	56	80345	2	2	2	0.08	Heat shock protein 75 kDa, mitochondrial OS=Homo sapiens GN=TRAP1 PE=1 SV=3
50	1	SwissProt	SRP72_HUMAN	55	75130	1	1	1	0.04	Signal recognition particle subunit SRP72 OS=Homo sapiens GN=SRP72 PE=1 SV=3
51	1	SwissProt	SAMH1_HUMAN	54	72896	1	1	1	0.04	Deoxynucleoside triphosphate triphosphohydrolase SAMHD1 OS=Homo sapiens GN=SAMHD1 PE=1 SV=2
52	1	SwissProt	DDX1_HUMAN	53	83349	2	2	2	0.08	ATP-dependent RNA helicase DDX1 OS=Homo sapiens GN=DDX1 PE=1 SV=2
53	1	SwissProt	EF1A1_HUMAN	51	50451	1	1	1	0.06	Elongation factor 1-alpha 1 OS=Homo sapiens GN=EEF1A1 PE=1 SV=1
54	1	SwissProt	C2D1A_HUMAN	51	104397	2	2	2	0.06	Coiled-coil and C2 domain-containing protein 1A OS=Homo sapiens GN=CC2D1A PE=1 SV=1
55	1	SwissProt	RFA1_HUMAN	50	68723	2	2	2	0.1	Replication protein A 70 kDa DNA-binding subunit OS=Homo sapiens GN=RPA1 PE=1 SV=2
56	1	SwissProt	KHDR1_HUMAN	50	48311	4	4	4	0.3	KH domain-containing, RNA-binding, signal transduction-associated protein 1 OS=Homo sapiens GN=KHDRBS1 PE=1 SV=1
57	1	SwissProt	CARF_HUMAN	49	61544	1	1	1	0.05	CDKN2A-interacting protein OS=Homo sapiens GN=CDKN2AIP PE=1 SV=3
58	1	SwissProt	ADSV_HUMAN	48	80895	1	1	1	0.04	Adseverin OS=Homo sapiens GN=SCIN PE=1 SV=4
59	1	SwissProt	ESRP2_HUMAN	48	79206	1	1	1	0.04	Epithelial splicing regulatory protein 2 OS=Homo sapiens GN=ESRP2 PE=1 SV=1
60	1	SwissProt	HOOK3_HUMAN	47	83474	1	1	1	0.04	Protein Hook homolog 3 OS=Homo sapiens GN=HOOK3 PE=1 SV=2
61	1	SwissProt	KANK2_HUMAN	47	91916	2	2	2	0.07	KN motif and ankyrin repeat domain-containing protein 2 OS=Homo sapiens GN=KANK2 PE=1 SV=1
62	1	SwissProt	PABP3_HUMAN	47	70215	2	2	1	0.09	Polyadenylate-binding protein 3 OS=Homo sapiens GN=PABPC3 PE=1 SV=2
63	1	SwissProt	RECQ1_HUMAN	46	74436	2	2	2	0.09	ATP-dependent DNA helicase Q1 OS=Homo sapiens GN=RECQL PE=1 SV=3
64	1	SwissProt	RBM14_HUMAN	46	69620	2	2	2	0.09	RNA-binding protein 14 OS=Homo sapiens GN=RBM14 PE=1 SV=2
65	1	SwissProt	OSB10_HUMAN	46	84716	1	1	1	0.04	Oxysterol-binding protein-related protein 10 OS=Homo sapiens GN=OSBPL10 PE=1 SV=2
66	1	SwissProt	ARFG2_HUMAN	46	57027	1	1	1	0.06	ADP-ribosylation factor GTPase-activating protein 2 OS=Homo sapiens GN=ARFGAP2 PE=1 SV=1
67	1	SwissProt	G3BP2_HUMAN	45	54145	2	2	1	0.12	Ras GTPase-activating protein-binding protein 2 OS=Homo sapiens GN=G3BP2 PE=1 SV=2
68	1	SwissProt	TARA_HUMAN	44	264125	2	2	2	0.02	TRIO and F-actin-binding protein OS=Homo sapiens GN=TRIOBP PE=1 SV=3
69	1	SwissProt	ACTA_HUMAN	44	42381	1	1	1	0.08	Actin, aortic smooth muscle OS=Homo sapiens GN=ACTA2 PE=1 SV=1
70	1	SwissProt	DHX9_HUMAN	44	142181	1	1	1	0.02	ATP-dependent RNA helicase A OS=Homo sapiens GN=DHX9 PE=1 SV=4
71	1	SwissProt	PALLD_HUMAN	42	151839	1	1	1	0.02	Palladin OS=Homo sapiens GN=PALLD PE=1 SV=3
72	1	SwissProt	ECHA_HUMAN	42	83688	2	2	2	0.08	Trifunctional enzyme subunit alpha, mitochondrial OS=Homo sapiens GN=HADHA PE=1 SV=2
73	1	SwissProt	41_HUMAN	42	97528	1	1	1	0.03	Protein 4.1 OS=Homo sapiens GN=EPB41 PE=1 SV=4
74	1	SwissProt	DJC10_HUMAN	42	92333	1	1	1	0.03	DnaJ homolog subfamily C member 10 OS=Homo sapiens GN=DNAJC10 PE=1 SV=2
75	1	SwissProt	WASH2_HUMAN	41	50338	1	1	1	0.06	WAS protein family homolog 2 OS=Homo sapiens GN=WASH2P PE=2 SV=2
76	1	SwissProt	CSF1R_HUMAN	41	109113	1	1	1	0.03	Macrophage colony-stimulating factor 1 receptor OS=Homo sapiens GN=CSF1R PE=1 SV=2
77	1	SwissProt	SC16A_HUMAN	41	234855	1	1	1	0.01	Protein transport protein Sec16A OS=Homo sapiens GN=SEC16A PE=1 SV=3
78	1	SwissProt	SYQ_HUMAN	40	88655	1	1	1	0.04	Glutamine--tRNA ligase OS=Homo sapiens GN=QARS PE=1 SV=1
79	1	SwissProt	WRIP1_HUMAN	39	72829	1	1	1	0.04	ATPase WRNIP1 OS=Homo sapiens GN=WRNIP1 PE=1 SV=2
80	1	SwissProt	HTF4_HUMAN	38	73091	1	1	1	0.04	Transcription factor 12 OS=Homo sapiens GN=TCF12 PE=1 SV=1
81	1	SwissProt	MLH1_HUMAN	38	85175	1	1	1	0.04	DNA mismatch repair protein Mlh1 OS=Homo sapiens GN=MLH1 PE=1 SV=1
82	1	SwissProt	SHRM3_HUMAN	37	218321	1	1	1	0.01	Protein Shroom3 OS=Homo sapiens GN=SHROOM3 PE=1 SV=2
83	1	SwissProt	OTUB2_HUMAN	36	27424	1	1	1	0.12	Ubiquitin thioesterase OTUB2 OS=Homo sapiens GN=OTUB2 PE=1 SV=2
84	1	SwissProt	CSTF2_HUMAN	36	61035	1	1	1	0.05	Cleavage stimulation factor subunit 2 OS=Homo sapiens GN=CSTF2 PE=1 SV=1
85	1	SwissProt	SDHA_HUMAN	34	73672	1	1	1	0.04	Succinate dehydrogenase [ubiquinone] flavoprotein subunit, mitochondrial OS=Homo sapiens GN=SDHA PE=1 SV=2
86	1	SwissProt	FUBP2_HUMAN	34	73355	1	1	1	0.04	Far upstream element-binding protein 2 OS=Homo sapiens GN=KHSRP PE=1 SV=4
87	1	SwissProt	GOG8A_HUMAN	33	70816	1	1	1	0.05	Golgin subfamily A member 8A OS=Homo sapiens GN=GOLGA8A PE=2 SV=3
88	1	SwissProt	GNL3L_HUMAN	33	66216	1	1	1	0.05	Guanine nucleotide-binding protein-like 3-like protein OS=Homo sapiens GN=GNL3L PE=1 SV=1
89	1	SwissProt	RAF1_HUMAN	33	73803	1	1	1	0.04	RAF proto-oncogene serine/threonine-protein kinase OS=Homo sapiens GN=RAF1 PE=1 SV=1
90	1	SwissProt	HNRPU_HUMAN	32	91269	1	1	1	0.04	Heterogeneous nuclear ribonucleoprotein U OS=Homo sapiens GN=HNRNPU PE=1 SV=6
91	1	SwissProt	GNL3_HUMAN	32	62468	1	1	1	0.05	Guanine nucleotide-binding protein-like 3 OS=Homo sapiens GN=GNL3 PE=1 SV=2
92	1	SwissProt	CDC16_HUMAN	31	72408	1	1	1	0.04	Cell division cycle protein 16 homolog OS=Homo sapiens GN=CDC16 PE=1 SV=2
93	1	SwissProt	ACSL4_HUMAN	30	80220	2	2	2	0.08	Long-chain-fatty-acid--CoA ligase 4 OS=Homo sapiens GN=ACSL4 PE=1 SV=2
94	1	SwissProt	ABCF2_HUMAN	30	71815	1	1	1	0.04	ATP-binding cassette sub-family F member 2 OS=Homo sapiens GN=ABCF2 PE=1 SV=2
95	1	SwissProt	EIF3D_HUMAN	29	64560	2	2	2	0.1	Eukaryotic translation initiation factor 3 subunit D OS=Homo sapiens GN=EIF3D PE=1 SV=1
96	1	SwissProt	RIOX1_HUMAN	28	71384	1	1	1	0.05	Ribosomal oxygenase 1 OS=Homo sapiens GN=RIOX1 PE=1 SV=2
97	1	SwissProt	MARCS_HUMAN	28	31707	1	1	1	0.1	Myristoylated alanine-rich C-kinase substrate OS=Homo sapiens GN=MARCKS PE=1 SV=4
1	1	SwissProt	K2C1_HUMAN	1223	66170	42	31	25	4.13	Keratin, type II cytoskeletal 1 OS=Homo sapiens GN=KRT1 PE=1 SV=6
1	2	SwissProt	K22E_HUMAN	923	65678	26	23	16	2.09	Keratin, type II cytoskeletal 2 epidermal OS=Homo sapiens GN=KRT2 PE=1 SV=2
1	3	SwissProt	K2C5_HUMAN	528	62568	18	17	11	1.31	Keratin, type II cytoskeletal 5 OS=Homo sapiens GN=KRT5 PE=1 SV=3
1	4	SwissProt	K2C6C_HUMAN	519	60273	19	18	1	1.51	Keratin, type II cytoskeletal 6C OS=Homo sapiens GN=KRT6C PE=1 SV=3
1	5	SwissProt	K2C6B_HUMAN	482	60315	18	17	1	1.39	Keratin, type II cytoskeletal 6B OS=Homo sapiens GN=KRT6B PE=1 SV=5
1	6	SwissProt	VIME_HUMAN	346	53676	18	18	18	1.81	Vimentin OS=Homo sapiens GN=VIM PE=1 SV=4
1	7	SwissProt	K2C75_HUMAN	150	59809	6	5	1	0.29	Keratin, type II cytoskeletal 75 OS=Homo sapiens GN=KRT75 PE=1 SV=2
1	8	SwissProt	K2C73_HUMAN	121	59457	6	5	1	0.3	Keratin, type II cytoskeletal 73 OS=Homo sapiens GN=KRT73 PE=1 SV=1
1	9	SwissProt	K2C78_HUMAN	52	57629	2	2	1	0.11	Keratin, type II cytoskeletal 78 OS=Homo sapiens GN=KRT78 PE=2 SV=2
2	1	SwissProt	K1C9_HUMAN	896	62255	29	23	20	2.63	Keratin, type I cytoskeletal 9 OS=Homo sapiens GN=KRT9 PE=1 SV=3
2	2	SwissProt	K1C10_HUMAN	776	59020	23	19	16	1.84	Keratin, type I cytoskeletal 10 OS=Homo sapiens GN=KRT10 PE=1 SV=6
2	3	SwissProt	K1C16_HUMAN	475	51578	15	13	3	1.45	Keratin, type I cytoskeletal 16 OS=Homo sapiens GN=KRT16 PE=1 SV=4
2	4	SwissProt	K1C14_HUMAN	450	51872	17	15	1	1.74	Keratin, type I cytoskeletal 14 OS=Homo sapiens GN=KRT14 PE=1 SV=4
2	5	SwissProt	K1C17_HUMAN	271	48361	14	13	4	1.43	Keratin, type I cytoskeletal 17 OS=Homo sapiens GN=KRT17 PE=1 SV=2
3	1	SwissProt	HORN_HUMAN	681	283140	20	18	18	0.22	Hornerin OS=Homo sapiens GN=HRNR PE=1 SV=2
4	1	SwissProt	TCPQ_HUMAN	442	60153	16	16	16	1.27	T-complex protein 1 subunit theta OS=Homo sapiens GN=CCT8 PE=1 SV=4
5	1	SwissProt	TCPD_HUMAN	438	58401	17	17	17	1.45	T-complex protein 1 subunit delta OS=Homo sapiens GN=CCT4 PE=1 SV=4
6	1	SwissProt	CH60_HUMAN	390	61187	15	14	14	1.03	60 kDa heat shock protein, mitochondrial OS=Homo sapiens GN=HSPD1 PE=1 SV=2
7	1	SwissProt	DESP_HUMAN	343	334021	21	21	21	0.22	Desmoplakin OS=Homo sapiens GN=DSP PE=1 SV=3
8	1	SwissProt	TCPH_HUMAN	289	59842	13	13	13	0.95	T-complex protein 1 subunit eta OS=Homo sapiens GN=CCT7 PE=1 SV=2
9	1	SwissProt	HNRPK_HUMAN	277	51230	11	10	10	0.94	Heterogeneous nuclear ribonucleoprotein K OS=Homo sapiens GN=HNRNPK PE=1 SV=1
10	1	SwissProt	TCPG_HUMAN	276	61066	13	13	13	0.93	T-complex protein 1 subunit gamma OS=Homo sapiens GN=CCT3 PE=1 SV=4
11	1	SwissProt	TBB5_HUMAN	261	50095	8	7	7	0.54	Tubulin beta chain OS=Homo sapiens GN=TUBB PE=1 SV=2
12	1	SwissProt	COR1C_HUMAN	239	53899	9	8	8	0.58	Coronin-1C OS=Homo sapiens GN=CORO1C PE=1 SV=1
13	1	SwissProt	KPYM_HUMAN	238	58470	11	9	9	0.61	Pyruvate kinase PKM OS=Homo sapiens GN=PKM PE=1 SV=4
14	1	SwissProt	ALBU_HUMAN	232	71317	7	7	7	0.35	Serum albumin OS=Homo sapiens GN=ALB PE=1 SV=2
15	1	SwissProt	TCPZ_HUMAN	185	58444	11	11	11	0.79	T-complex protein 1 subunit zeta OS=Homo sapiens GN=CCT6A PE=1 SV=3
16	1	SwissProt	SRC8_HUMAN	179	61720	10	10	10	0.65	Src substrate cortactin OS=Homo sapiens GN=CTTN PE=1 SV=2
17	1	SwissProt	F16P1_HUMAN	166	37218	7	6	3	0.64	Fructose-1,6-bisphosphatase 1 OS=Homo sapiens GN=FBP1 PE=1 SV=5
17	2	SwissProt	F16P2_HUMAN	79	37062	4	4	1	0.39	Fructose-1,6-bisphosphatase isozyme 2 OS=Homo sapiens GN=FBP2 PE=1 SV=2
18	1	SwissProt	TCPE_HUMAN	164	60089	7	6	6	0.36	T-complex protein 1 subunit epsilon OS=Homo sapiens GN=CCT5 PE=1 SV=1
19	1	SwissProt	2AAA_HUMAN	164	66065	7	7	7	0.39	Serine/threonine-protein phosphatase 2A 65 kDa regulatory subunit A alpha isoform OS=Homo sapiens GN=PPP2R1A PE=1 SV=4
20	1	SwissProt	PAIRB_HUMAN	156	44995	3	3	3	0.23	Plasminogen activator inhibitor 1 RNA-binding protein OS=Homo sapiens GN=SERBP1 PE=1 SV=2
21	1	SwissProt	CALD1_HUMAN	142	93232	5	5	5	0.18	Caldesmon OS=Homo sapiens GN=CALD1 PE=1 SV=3
22	1	SwissProt	PDIA1_HUMAN	142	57480	6	6	6	0.38	Protein disulfide-isomerase OS=Homo sapiens GN=P4HB PE=1 SV=3
23	1	SwissProt	PLAK_HUMAN	137	82434	5	4	4	0.21	Junction plakoglobin OS=Homo sapiens GN=JUP PE=1 SV=3
24	1	SwissProt	COPD_HUMAN	136	57630	5	5	5	0.31	Coatomer subunit delta OS=Homo sapiens GN=ARCN1 PE=1 SV=1
25	1	SwissProt	TCPA_HUMAN	135	60819	11	11	11	0.75	T-complex protein 1 subunit alpha OS=Homo sapiens GN=TCP1 PE=1 SV=1
26	1	SwissProt	SYFA_HUMAN	129	57585	5	5	5	0.31	Phenylalanine--tRNA ligase alpha subunit OS=Homo sapiens GN=FARSA PE=1 SV=3
27	1	SwissProt	DCD_HUMAN	117	11391	4	4	4	1.77	Dermcidin OS=Homo sapiens GN=DCD PE=1 SV=2
28	1	SwissProt	HNRPL_HUMAN	111	64720	5	4	4	0.21	Heterogeneous nuclear ribonucleoprotein L OS=Homo sapiens GN=HNRNPL PE=1 SV=2
29	1	SwissProt	TBA1A_HUMAN	110	50788	4	4	1	0.27	Tubulin alpha-1A chain OS=Homo sapiens GN=TUBA1A PE=1 SV=1
29	2	SwissProt	TBA4A_HUMAN	100	50634	4	4	1	0.28	Tubulin alpha-4A chain OS=Homo sapiens GN=TUBA4A PE=1 SV=1
30	1	SwissProt	FILA2_HUMAN	108	249296	2	2	2	0.03	Filaggrin-2 OS=Homo sapiens GN=FLG2 PE=1 SV=1
31	1	SwissProt	PKP1_HUMAN	107	84119	3	2	2	0.08	Plakophilin-1 OS=Homo sapiens GN=PKP1 PE=1 SV=2
32	1	SwissProt	DC1L1_HUMAN	104	56829	2	2	2	0.11	Cytoplasmic dynein 1 light intermediate chain 1 OS=Homo sapiens GN=DYNC1LI1 PE=1 SV=3
33	1	SwissProt	CDC73_HUMAN	103	60653	3	3	3	0.17	Parafibromin OS=Homo sapiens GN=CDC73 PE=1 SV=1
34	1	SwissProt	PUF60_HUMAN	100	60009	4	4	4	0.23	Poly(U)-binding-splicing factor PUF60 OS=Homo sapiens GN=PUF60 PE=1 SV=1
35	1	SwissProt	CLPX_HUMAN	99	69922	2	2	2	0.09	ATP-dependent Clp protease ATP-binding subunit clpX-like, mitochondrial OS=Homo sapiens GN=CLPX PE=1 SV=2
36	1	SwissProt	ACADV_HUMAN	97	70745	4	4	4	0.19	Very long-chain specific acyl-CoA dehydrogenase, mitochondrial OS=Homo sapiens GN=ACADVL PE=1 SV=1
37	1	SwissProt	GRP78_HUMAN	96	72402	4	4	3	0.19	78 kDa glucose-regulated protein OS=Homo sapiens GN=HSPA5 PE=1 SV=2
37	2	SwissProt	HS71A_HUMAN	74	70294	2	2	1	0.09	Heat shock 70 kDa protein 1A OS=Homo sapiens GN=HSPA1A PE=1 SV=1
37	3	SwissProt	HSP7C_HUMAN	62	71082	2	2	1	0.09	Heat shock cognate 71 kDa protein OS=Homo sapiens GN=HSPA8 PE=1 SV=1
38	1	SwissProt	NUCL_HUMAN	92	76625	3	3	3	0.13	Nucleolin OS=Homo sapiens GN=NCL PE=1 SV=3
39	1	SwissProt	DSG1_HUMAN	91	114702	2	2	2	0.06	Desmoglein-1 OS=Homo sapiens GN=DSG1 PE=1 SV=2
40	1	SwissProt	UCKL1_HUMAN	88	61502	2	2	2	0.11	Uridine-cytidine kinase-like 1 OS=Homo sapiens GN=UCKL1 PE=1 SV=2
41	1	SwissProt	PTBP1_HUMAN	84	57357	6	6	4	0.38	Polypyrimidine tract-binding protein 1 OS=Homo sapiens GN=PTBP1 PE=1 SV=1
42	1	SwissProt	SNTB2_HUMAN	84	58369	4	4	4	0.24	Beta-2-syntrophin OS=Homo sapiens GN=SNTB2 PE=1 SV=1
43	1	SwissProt	SC16A_HUMAN	83	234855	2	2	2	0.03	Protein transport protein Sec16A OS=Homo sapiens GN=SEC16A PE=1 SV=3
44	1	SwissProt	LMNA_HUMAN	82	74380	2	2	2	0.09	Prelamin-A/C OS=Homo sapiens GN=LMNA PE=1 SV=1
45	1	SwissProt	PPBN_HUMAN	81	57626	3	3	3	0.17	Alkaline phosphatase, placental-like OS=Homo sapiens GN=ALPPL2 PE=2 SV=4
46	1	SwissProt	PRCC_HUMAN	80	52386	2	2	2	0.12	Proline-rich protein PRCC OS=Homo sapiens GN=PRCC PE=1 SV=1
47	1	SwissProt	CATA_HUMAN	79	59947	1	1	1	0.05	Catalase OS=Homo sapiens GN=CAT PE=1 SV=3
48	1	SwissProt	PRP31_HUMAN	77	55649	2	2	2	0.12	U4/U6 small nuclear ribonucleoprotein Prp31 OS=Homo sapiens GN=PRPF31 PE=1 SV=2
49	1	SwissProt	PAPS2_HUMAN	76	70027	4	3	3	0.14	Bifunctional 3'-phosphoadenosine 5'-phosphosulfate synthase 2 OS=Homo sapiens GN=PAPSS2 PE=1 SV=2
50	1	SwissProt	LEG7_HUMAN	76	15123	1	1	1	0.22	Galectin-7 OS=Homo sapiens GN=LGALS7 PE=1 SV=2
51	1	SwissProt	NUDC1_HUMAN	76	67512	1	1	1	0.05	NudC domain-containing protein 1 OS=Homo sapiens GN=NUDCD1 PE=1 SV=2
52	1	SwissProt	TFG_HUMAN	75	43478	2	2	2	0.15	Protein TFG OS=Homo sapiens GN=TFG PE=1 SV=2
53	1	SwissProt	PRS4_HUMAN	72	49325	2	2	2	0.13	26S protease regulatory subunit 4 OS=Homo sapiens GN=PSMC1 PE=1 SV=1
54	1	SwissProt	DNJC7_HUMAN	72	57203	1	1	1	0.06	DnaJ homolog subfamily C member 7 OS=Homo sapiens GN=DNAJC7 PE=1 SV=2
55	1	SwissProt	IMA5_HUMAN	69	60925	1	1	1	0.05	Importin subunit alpha-5 OS=Homo sapiens GN=KPNA1 PE=1 SV=3
56	1	SwissProt	CPSF7_HUMAN	69	52189	2	2	2	0.13	Cleavage and polyadenylation specificity factor subunit 7 OS=Homo sapiens GN=CPSF7 PE=1 SV=1
57	1	SwissProt	EIF2A_HUMAN	68	65519	3	3	3	0.15	Eukaryotic translation initiation factor 2A OS=Homo sapiens GN=EIF2A PE=1 SV=3
58	1	SwissProt	LG3BP_HUMAN	68	66202	1	1	1	0.05	Galectin-3-binding protein OS=Homo sapiens GN=LGALS3BP PE=1 SV=1
59	1	SwissProt	SPR2D_HUMAN	67	8584	3	2	2	0.95	Small proline-rich protein 2D OS=Homo sapiens GN=SPRR2D PE=2 SV=2
60	1	SwissProt	DLDH_HUMAN	66	54713	1	1	1	0.06	Dihydrolipoyl dehydrogenase, mitochondrial OS=Homo sapiens GN=DLD PE=1 SV=2
61	1	SwissProt	KPRP_HUMAN	66	67172	3	3	3	0.15	Keratinocyte proline-rich protein OS=Homo sapiens GN=KPRP PE=1 SV=1
62	1	SwissProt	NONO_HUMAN	64	54311	5	5	4	0.33	Non-POU domain-containing octamer-binding protein OS=Homo sapiens GN=NONO PE=1 SV=4
63	1	SwissProt	SQSTM_HUMAN	62	48455	3	3	3	0.21	Sequestosome-1 OS=Homo sapiens GN=SQSTM1 PE=1 SV=1
64	1	SwissProt	FILA_HUMAN	62	435036	2	2	2	0.01	Filaggrin OS=Homo sapiens GN=FLG PE=1 SV=3
65	1	SwissProt	PRS56_HUMAN	62	65583	1	1	1	0.05	Serine protease 56 OS=Homo sapiens GN=PRSS56 PE=1 SV=1
66	1	SwissProt	APC7_HUMAN	61	67440	4	4	4	0.2	Anaphase-promoting complex subunit 7 OS=Homo sapiens GN=ANAPC7 PE=1 SV=4
67	1	SwissProt	S10A8_HUMAN	61	10885	1	1	1	0.31	Protein S100-A8 OS=Homo sapiens GN=S100A8 PE=1 SV=1
68	1	SwissProt	DMAP1_HUMAN	61	53131	1	1	1	0.06	DNA methyltransferase 1-associated protein 1 OS=Homo sapiens GN=DMAP1 PE=1 SV=1
69	1	SwissProt	IMDH2_HUMAN	61	56226	1	1	1	0.06	Inosine-5'-monophosphate dehydrogenase 2 OS=Homo sapiens GN=IMPDH2 PE=1 SV=2
70	1	SwissProt	CASPE_HUMAN	59	27947	1	1	1	0.11	Caspase-14 OS=Homo sapiens GN=CASP14 PE=1 SV=2
71	1	SwissProt	S1A7A_HUMAN	58	11412	1	1	1	0.29	Protein S100-A7A OS=Homo sapiens GN=S100A7A PE=1 SV=3
72	1	SwissProt	RTCB_HUMAN	58	55688	3	3	3	0.18	tRNA-splicing ligase RtcB homolog OS=Homo sapiens GN=RTCB PE=1 SV=1
73	1	SwissProt	ANXA2_HUMAN	56	38808	2	2	2	0.17	Annexin A2 OS=Homo sapiens GN=ANXA2 PE=1 SV=2
74	1	SwissProt	K2C80_HUMAN	53	51007	1	1	1	0.06	Keratin, type II cytoskeletal 80 OS=Homo sapiens GN=KRT80 PE=1 SV=2
75	1	SwissProt	ZN622_HUMAN	52	54808	1	1	1	0.06	Zinc finger protein 622 OS=Homo sapiens GN=ZNF622 PE=1 SV=1
76	1	SwissProt	CDC23_HUMAN	51	69588	1	1	1	0.05	Cell division cycle protein 23 homolog OS=Homo sapiens GN=CDC23 PE=1 SV=3
77	1	SwissProt	PDIA3_HUMAN	51	57146	1	1	1	0.06	Protein disulfide-isomerase A3 OS=Homo sapiens GN=PDIA3 PE=1 SV=4
78	1	SwissProt	PRP4_HUMAN	51	59097	2	2	2	0.11	U4/U6 small nuclear ribonucleoprotein Prp4 OS=Homo sapiens GN=PRPF4 PE=1 SV=2
79	1	SwissProt	DDX5_HUMAN	49	69618	1	1	1	0.05	Probable ATP-dependent RNA helicase DDX5 OS=Homo sapiens GN=DDX5 PE=1 SV=1
80	1	SwissProt	PSMD3_HUMAN	49	61054	1	1	1	0.05	26S proteasome non-ATPase regulatory subunit 3 OS=Homo sapiens GN=PSMD3 PE=1 SV=2
81	1	SwissProt	EF1A1_HUMAN	48	50451	1	1	1	0.06	Elongation factor 1-alpha 1 OS=Homo sapiens GN=EEF1A1 PE=1 SV=1
82	1	SwissProt	IGLC2_HUMAN	48	11458	1	1	1	0.29	Immunoglobulin lambda constant 2 OS=Homo sapiens GN=IGLC2 PE=1 SV=1
83	1	SwissProt	STAU1_HUMAN	47	63428	1	1	1	0.05	Double-stranded RNA-binding protein Staufen homolog 1 OS=Homo sapiens GN=STAU1 PE=1 SV=2
84	1	SwissProt	FUBP3_HUMAN	45	61944	1	1	1	0.05	Far upstream element-binding protein 3 OS=Homo sapiens GN=FUBP3 PE=1 SV=2
85	1	SwissProt	ACTB_HUMAN	44	42052	1	1	1	0.08	Actin, cytoplasmic 1 OS=Homo sapiens GN=ACTB PE=1 SV=1
86	1	SwissProt	YBOX3_HUMAN	43	40066	1	1	1	0.08	Y-box-binding protein 3 OS=Homo sapiens GN=YBX3 PE=1 SV=4
87	1	SwissProt	UGDH_HUMAN	43	55674	1	1	1	0.06	UDP-glucose 6-dehydrogenase OS=Homo sapiens GN=UGDH PE=1 SV=1
88	1	SwissProt	SF3A3_HUMAN	42	59154	4	3	3	0.17	Splicing factor 3A subunit 3 OS=Homo sapiens GN=SF3A3 PE=1 SV=1
89	1	SwissProt	GORS2_HUMAN	42	47287	1	1	1	0.07	Golgi reassembly-stacking protein 2 OS=Homo sapiens GN=GORASP2 PE=1 SV=3
90	1	SwissProt	CALR_HUMAN	41	48283	1	1	1	0.07	Calreticulin OS=Homo sapiens GN=CALR PE=1 SV=1
91	1	SwissProt	HNRPM_HUMAN	41	77749	1	1	1	0.04	Heterogeneous nuclear ribonucleoprotein M OS=Homo sapiens GN=HNRNPM PE=1 SV=3
92	1	SwissProt	COR1B_HUMAN	40	54885	1	1	1	0.06	Coronin-1B OS=Homo sapiens GN=CORO1B PE=1 SV=1
93	1	SwissProt	PRP19_HUMAN	40	55603	1	1	1	0.06	Pre-mRNA-processing factor 19 OS=Homo sapiens GN=PRPF19 PE=1 SV=1
94	1	SwissProt	IMA1_HUMAN	38	58168	1	1	1	0.05	Importin subunit alpha-1 OS=Homo sapiens GN=KPNA2 PE=1 SV=1
95	1	SwissProt	DDX3X_HUMAN	38	73597	1	1	1	0.04	ATP-dependent RNA helicase DDX3X OS=Homo sapiens GN=DDX3X PE=1 SV=3
96	1	SwissProt	NMD3_HUMAN	38	58763	1	1	1	0.05	60S ribosomal export protein NMD3 OS=Homo sapiens GN=NMD3 PE=1 SV=1
97	1	SwissProt	DEF1_HUMAN	38	10536	1	1	1	0.32	Neutrophil defensin 1 OS=Homo sapiens GN=DEFA1 PE=1 SV=1
98	1	SwissProt	P4HA1_HUMAN	37	61296	1	1	1	0.05	Prolyl 4-hydroxylase subunit alpha-1 OS=Homo sapiens GN=P4HA1 PE=1 SV=2
99	1	SwissProt	ZCHC8_HUMAN	37	79156	1	1	1	0.04	Zinc finger CCHC domain-containing protein 8 OS=Homo sapiens GN=ZCCHC8 PE=1 SV=2
100	1	SwissProt	ZC3HF_HUMAN	36	48972	1	1	1	0.06	Zinc finger CCCH domain-containing protein 15 OS=Homo sapiens GN=ZC3H15 PE=1 SV=1
101	1	SwissProt	EIF3L_HUMAN	36	66912	1	1	1	0.05	Eukaryotic translation initiation factor 3 subunit L OS=Homo sapiens GN=EIF3L PE=1 SV=1
102	1	SwissProt	SPR1B_HUMAN	36	10337	1	1	1	0.32	Cornifin-B OS=Homo sapiens GN=SPRR1B PE=1 SV=2
103	1	SwissProt	ZA2G_HUMAN	36	34465	1	1	1	0.09	Zinc-alpha-2-glycoprotein OS=Homo sapiens GN=AZGP1 PE=1 SV=2
104	1	SwissProt	TRIP4_HUMAN	35	66960	1	1	1	0.05	Activating signal cointegrator 1 OS=Homo sapiens GN=TRIP4 PE=1 SV=4
105	1	SwissProt	TRI18_HUMAN	35	76913	1	1	1	0.04	E3 ubiquitin-protein ligase Midline-1 OS=Homo sapiens GN=MID1 PE=1 SV=1
106	1	SwissProt	IGG1_HUMAN	35	49926	2	2	2	0.13	Immunoglobulin gamma-1 heavy chain OS=Homo sapiens PE=1 SV=1
107	1	SwissProt	POF1B_HUMAN	34	68878	1	1	1	0.05	Protein POF1B OS=Homo sapiens GN=POF1B PE=1 SV=3
108	1	SwissProt	P4HA2_HUMAN	34	61263	1	1	1	0.05	Prolyl 4-hydroxylase subunit alpha-2 OS=Homo sapiens GN=P4HA2 PE=1 SV=1
109	1	SwissProt	TBL1R_HUMAN	34	56187	1	1	1	0.06	F-box-like/WD repeat-containing protein TBL1XR1 OS=Homo sapiens GN=TBL1XR1 PE=1 SV=1
110	1	SwissProt	PDCD4_HUMAN	33	52102	1	1	1	0.06	Programmed cell death protein 4 OS=Homo sapiens GN=PDCD4 PE=1 SV=2
111	1	SwissProt	MYPT1_HUMAN	33	115610	1	1	1	0.03	Protein phosphatase 1 regulatory subunit 12A OS=Homo sapiens GN=PPP1R12A PE=1 SV=1
112	1	SwissProt	COJA1_HUMAN	33	115947	1	1	1	0.03	Collagen alpha-1(XIX) chain OS=Homo sapiens GN=COL19A1 PE=1 SV=3
113	1	SwissProt	GPKOW_HUMAN	32	52425	1	1	1	0.06	G patch domain and KOW motifs-containing protein OS=Homo sapiens GN=GPKOW PE=1 SV=2
114	1	SwissProt	C1TC_HUMAN	32	102180	1	1	1	0.03	C-1-tetrahydrofolate synthase, cytoplasmic OS=Homo sapiens GN=MTHFD1 PE=1 SV=3
115	1	SwissProt	THIO_HUMAN	30	12015	1	1	1	0.28	Thioredoxin OS=Homo sapiens GN=TXN PE=1 SV=3
116	1	SwissProt	YTHD1_HUMAN	30	61007	1	1	1	0.05	YTH domain-containing family protein 1 OS=Homo sapiens GN=YTHDF1 PE=1 SV=1
117	1	SwissProt	GPSM1_HUMAN	29	75091	1	1	1	0.04	G-protein-signaling modulator 1 OS=Homo sapiens GN=GPSM1 PE=1 SV=2
118	1	SwissProt	SG2A2_HUMAN	28	10720	1	1	1	0.31	Mammaglobin-A OS=Homo sapiens GN=SCGB2A2 PE=1 SV=1
119	1	SwissProt	SC65_HUMAN	27	50862	1	1	1	0.06	Synaptonemal complex protein SC65 OS=Homo sapiens GN=P3H4 PE=1 SV=1
120	1	SwissProt	RO60_HUMAN	26	61372	1	1	1	0.05	60 kDa SS-A/Ro ribonucleoprotein OS=Homo sapiens GN=TROVE2 PE=1 SV=2
121	1	SwissProt	ELP3_HUMAN	25	62789	1	1	1	0.05	Elongator complex protein 3 OS=Homo sapiens GN=ELP3 PE=1 SV=2
122	1	SwissProt	IGKC_HUMAN	24	11929	1	1	1	0.28	Immunoglobulin kappa constant OS=Homo sapiens GN=IGKC PE=1 SV=2
1	1	SwissProt	F16P1_HUMAN	2704	37218	117	28	25	19.99	Fructose-1,6-bisphosphatase 1 OS=Homo sapiens GN=FBP1 PE=1 SV=5
1	2	SwissProt	F16P2_HUMAN	549	37062	35	5	2	0.64	Fructose-1,6-bisphosphatase isozyme 2 OS=Homo sapiens GN=FBP2 PE=1 SV=2
2	1	SwissProt	K2C1_HUMAN	313	66170	11	10	8	0.6	Keratin, type II cytoskeletal 1 OS=Homo sapiens GN=KRT1 PE=1 SV=6
2	2	SwissProt	K22E_HUMAN	276	65678	9	9	7	0.53	Keratin, type II cytoskeletal 2 epidermal OS=Homo sapiens GN=KRT2 PE=1 SV=2
3	1	SwissProt	K1C10_HUMAN	201	59020	9	9	6	0.6	Keratin, type I cytoskeletal 10 OS=Homo sapiens GN=KRT10 PE=1 SV=6
3	2	SwissProt	K1C9_HUMAN	92	62255	4	4	3	0.22	Keratin, type I cytoskeletal 9 OS=Homo sapiens GN=KRT9 PE=1 SV=3
3	3	SwissProt	K1C14_HUMAN	86	51872	5	5	1	0.35	Keratin, type I cytoskeletal 14 OS=Homo sapiens GN=KRT14 PE=1 SV=4
3	4	SwissProt	K1C19_HUMAN	80	44079	4	4	1	0.32	Keratin, type I cytoskeletal 19 OS=Homo sapiens GN=KRT19 PE=1 SV=4
4	1	SwissProt	NPM_HUMAN	158	32726	9	6	6	0.75	Nucleophosmin OS=Homo sapiens GN=NPM1 PE=1 SV=2
5	1	SwissProt	ACTB_HUMAN	130	42052	7	7	6	0.67	Actin, cytoplasmic 1 OS=Homo sapiens GN=ACTB PE=1 SV=1
6	1	SwissProt	ROA2_HUMAN	120	37464	4	4	4	0.39	Heterogeneous nuclear ribonucleoproteins A2/B1 OS=Homo sapiens GN=HNRNPA2B1 PE=1 SV=2
7	1	SwissProt	ROAA_HUMAN	116	36316	3	3	3	0.29	Heterogeneous nuclear ribonucleoprotein A/B OS=Homo sapiens GN=HNRNPAB PE=1 SV=2
7	2	SwissProt	HNRPD_HUMAN	63	38581	2	2	2	0.17	Heterogeneous nuclear ribonucleoprotein D0 OS=Homo sapiens GN=HNRNPD PE=1 SV=1
8	1	SwissProt	G3P_HUMAN	113	36201	4	4	4	0.4	Glyceraldehyde-3-phosphate dehydrogenase OS=Homo sapiens GN=GAPDH PE=1 SV=3
9	1	SwissProt	RFC3_HUMAN	108	41328	1	1	1	0.08	Replication factor C subunit 3 OS=Homo sapiens GN=RFC3 PE=1 SV=2
10	1	SwissProt	RSSA_HUMAN	103	32947	3	3	3	0.32	40S ribosomal protein SA OS=Homo sapiens GN=RPSA PE=1 SV=4
11	1	SwissProt	HNRPC_HUMAN	78	33707	3	3	3	0.31	Heterogeneous nuclear ribonucleoproteins C1/C2 OS=Homo sapiens GN=HNRNPC PE=1 SV=4
12	1	SwissProt	RFC2_HUMAN	78	39588	2	2	2	0.17	Replication factor C subunit 2 OS=Homo sapiens GN=RFC2 PE=1 SV=3
13	1	SwissProt	RFC4_HUMAN	70	40170	1	1	1	0.08	Replication factor C subunit 4 OS=Homo sapiens GN=RFC4 PE=1 SV=2
14	1	SwissProt	PCBP1_HUMAN	69	37987	2	2	1	0.17	Poly(rC)-binding protein 1 OS=Homo sapiens GN=PCBP1 PE=1 SV=2
14	2	SwissProt	PCBP2_HUMAN	62	38955	2	2	1	0.17	Poly(rC)-binding protein 2 OS=Homo sapiens GN=PCBP2 PE=1 SV=1
15	1	SwissProt	TPM2_HUMAN	67	32945	3	3	3	0.32	Tropomyosin beta chain OS=Homo sapiens GN=TPM2 PE=1 SV=1
16	1	SwissProt	EF1A1_HUMAN	62	50451	1	1	1	0.06	Elongation factor 1-alpha 1 OS=Homo sapiens GN=EEF1A1 PE=1 SV=1
17	1	SwissProt	SEC13_HUMAN	62	36031	2	2	2	0.18	Protein SEC13 homolog OS=Homo sapiens GN=SEC13 PE=1 SV=3
18	1	SwissProt	PURB_HUMAN	52	33392	1	1	1	0.1	Transcriptional activator protein Pur-beta OS=Homo sapiens GN=PURB PE=1 SV=3
19	1	SwissProt	TBA1A_HUMAN	47	50788	1	1	1	0.06	Tubulin alpha-1A chain OS=Homo sapiens GN=TUBA1A PE=1 SV=1
20	1	SwissProt	KAPCA_HUMAN	39	40678	1	1	1	0.08	cAMP-dependent protein kinase catalytic subunit alpha OS=Homo sapiens GN=PRKACA PE=1 SV=2
21	1	SwissProt	ALDOA_HUMAN	35	39851	1	1	1	0.08	Fructose-bisphosphate aldolase A OS=Homo sapiens GN=ALDOA PE=1 SV=2
22	1	SwissProt	FNIP1_HUMAN	35	132468	1	1	1	0.02	Folliculin-interacting protein 1 OS=Homo sapiens GN=FNIP1 PE=1 SV=3
23	1	SwissProt	K2C5_HUMAN	32	62568	1	1	1	0.05	Keratin, type II cytoskeletal 5 OS=Homo sapiens GN=KRT5 PE=1 SV=3
24	1	SwissProt	GPSM1_HUMAN	29	75091	2	1	1	0.04	G-protein-signaling modulator 1 OS=Homo sapiens GN=GPSM1 PE=1 SV=2
25	1	SwissProt	TRI63_HUMAN	28	41134	1	1	1	0.08	E3 ubiquitin-protein ligase TRIM63 OS=Homo sapiens GN=TRIM63 PE=1 SV=1
26	1	SwissProt	PURA_HUMAN	27	35003	1	1	1	0.09	Transcriptional activator protein Pur-alpha OS=Homo sapiens GN=PURA PE=1 SV=2
27	1	SwissProt	MAGBA_HUMAN	25	39175	1	1	1	0.08	Melanoma-associated antigen B10 OS=Homo sapiens GN=MAGEB10 PE=2 SV=4
28	1	SwissProt	RS4X_HUMAN	25	29807	1	1	1	0.11	40S ribosomal protein S4, X isoform OS=Homo sapiens GN=RPS4X PE=1 SV=2
1	1	SwissProt	K2C1_HUMAN	873	66170	26	23	21	1.92	Keratin, type II cytoskeletal 1 OS=Homo sapiens GN=KRT1 PE=1 SV=6
1	2	SwissProt	K22E_HUMAN	689	65678	15	14	10	0.93	Keratin, type II cytoskeletal 2 epidermal OS=Homo sapiens GN=KRT2 PE=1 SV=2
1	3	SwissProt	K2C6A_HUMAN	287	60293	7	7	5	0.43	Keratin, type II cytoskeletal 6A OS=Homo sapiens GN=KRT6A PE=1 SV=3
1	4	SwissProt	K2C5_HUMAN	175	62568	6	6	5	0.34	Keratin, type II cytoskeletal 5 OS=Homo sapiens GN=KRT5 PE=1 SV=3
2	1	SwissProt	F16P1_HUMAN	623	37218	26	18	17	3.76	Fructose-1,6-bisphosphatase 1 OS=Homo sapiens GN=FBP1 PE=1 SV=5
2	2	SwissProt	F16P2_HUMAN	186	37062	7	3	2	0.39	Fructose-1,6-bisphosphatase isozyme 2 OS=Homo sapiens GN=FBP2 PE=1 SV=2
3	1	SwissProt	K1C10_HUMAN	562	59020	17	16	12	1.42	Keratin, type I cytoskeletal 10 OS=Homo sapiens GN=KRT10 PE=1 SV=6
3	2	SwissProt	K1C14_HUMAN	372	51872	12	11	2	1.04	Keratin, type I cytoskeletal 14 OS=Homo sapiens GN=KRT14 PE=1 SV=4
3	3	SwissProt	K1C9_HUMAN	330	62255	6	6	5	0.35	Keratin, type I cytoskeletal 9 OS=Homo sapiens GN=KRT9 PE=1 SV=3
3	4	SwissProt	K1C16_HUMAN	284	51578	11	10	1	0.92	Keratin, type I cytoskeletal 16 OS=Homo sapiens GN=KRT16 PE=1 SV=4
4	1	SwissProt	RS3_HUMAN	472	26842	21	17	16	6.6	40S ribosomal protein S3 OS=Homo sapiens GN=RPS3 PE=1 SV=2
5	1	SwissProt	ROA2_HUMAN	425	37464	16	15	15	2.68	Heterogeneous nuclear ribonucleoproteins A2/B1 OS=Homo sapiens GN=HNRNPA2B1 PE=1 SV=2
5	2	SwissProt	ROA1_HUMAN	217	38837	7	6	6	0.6	Heterogeneous nuclear ribonucleoprotein A1 OS=Homo sapiens GN=HNRNPA1 PE=1 SV=5
5	3	SwissProt	ROA0_HUMAN	149	30993	3	3	3	0.34	Heterogeneous nuclear ribonucleoprotein A0 OS=Homo sapiens GN=HNRNPA0 PE=1 SV=1
6	1	SwissProt	RS3A_HUMAN	397	30154	14	12	12	2.34	40S ribosomal protein S3a OS=Homo sapiens GN=RPS3A PE=1 SV=2
7	1	SwissProt	TBB5_HUMAN	210	50095	7	7	1	0.54	Tubulin beta chain OS=Homo sapiens GN=TUBB PE=1 SV=2
7	2	SwissProt	TBB4B_HUMAN	200	50255	7	7	1	0.53	Tubulin beta-4B chain OS=Homo sapiens GN=TUBB4B PE=1 SV=1
8	1	SwissProt	TPM4_HUMAN	209	28619	9	9	5	1.59	Tropomyosin alpha-4 chain OS=Homo sapiens GN=TPM4 PE=1 SV=3
8	2	SwissProt	TPM3_HUMAN	144	32987	8	8	3	1.09	Tropomyosin alpha-3 chain OS=Homo sapiens GN=TPM3 PE=1 SV=2
8	3	SwissProt	TPM1_HUMAN	67	32746	4	4	1	0.45	Tropomyosin alpha-1 chain OS=Homo sapiens GN=TPM1 PE=1 SV=2
9	1	SwissProt	RL5_HUMAN	205	34569	15	14	14	2.76	60S ribosomal protein L5 OS=Homo sapiens GN=RPL5 PE=1 SV=3
10	1	SwissProt	RACK1_HUMAN	200	35511	8	8	8	0.99	Receptor of activated protein C kinase 1 OS=Homo sapiens GN=RACK1 PE=1 SV=3
11	1	SwissProt	PRPS1_HUMAN	190	35325	9	8	4	1	Ribose-phosphate pyrophosphokinase 1 OS=Homo sapiens GN=PRPS1 PE=1 SV=2
11	2	SwissProt	PRPS2_HUMAN	187	35146	7	6	2	0.68	Ribose-phosphate pyrophosphokinase 2 OS=Homo sapiens GN=PRPS2 PE=1 SV=2
12	1	SwissProt	DCD_HUMAN	188	11391	6	6	6	3.61	Dermcidin OS=Homo sapiens GN=DCD PE=1 SV=2
13	1	SwissProt	SKAP_HUMAN	176	35701	6	5	5	0.53	Small kinetochore-associated protein OS=Homo sapiens GN=KNSTRN PE=1 SV=2
14	1	SwissProt	RS4X_HUMAN	173	29807	10	9	9	1.5	40S ribosomal protein S4, X isoform OS=Homo sapiens GN=RPS4X PE=1 SV=2
15	1	SwissProt	RLA0_HUMAN	172	34423	7	6	6	0.7	60S acidic ribosomal protein P0 OS=Homo sapiens GN=RPLP0 PE=1 SV=1
16	1	SwissProt	SEC13_HUMAN	170	36031	5	5	5	0.53	Protein SEC13 homolog OS=Homo sapiens GN=SEC13 PE=1 SV=3
17	1	SwissProt	LDHB_HUMAN	159	36900	4	4	3	0.39	L-lactate dehydrogenase B chain OS=Homo sapiens GN=LDHB PE=1 SV=2
17	2	SwissProt	LDHA_HUMAN	155	36950	4	4	3	0.39	L-lactate dehydrogenase A chain OS=Homo sapiens GN=LDHA PE=1 SV=2
18	1	SwissProt	DSG1_HUMAN	142	114702	3	3	3	0.08	Desmoglein-1 OS=Homo sapiens GN=DSG1 PE=1 SV=2
19	1	SwissProt	1433T_HUMAN	140	28032	4	4	2	0.54	14-3-3 protein theta OS=Homo sapiens GN=YWHAQ PE=1 SV=1
19	2	SwissProt	1433G_HUMAN	104	28456	4	4	3	0.53	14-3-3 protein gamma OS=Homo sapiens GN=YWHAG PE=1 SV=2
19	3	SwissProt	1433Z_HUMAN	70	27899	3	2	1	0.24	14-3-3 protein zeta/delta OS=Homo sapiens GN=YWHAZ PE=1 SV=1
19	4	SwissProt	1433B_HUMAN	50	28179	3	3	1	0.38	14-3-3 protein beta/alpha OS=Homo sapiens GN=YWHAB PE=1 SV=3
20	1	SwissProt	PYM1_HUMAN	137	22642	2	2	2	0.3	Partner of Y14 and mago OS=Homo sapiens GN=PYM1 PE=1 SV=1
21	1	SwissProt	CDK1_HUMAN	132	34131	3	3	3	0.31	Cyclin-dependent kinase 1 OS=Homo sapiens GN=CDK1 PE=1 SV=3
22	1	SwissProt	G3P_HUMAN	129	36201	4	3	3	0.29	Glyceraldehyde-3-phosphate dehydrogenase OS=Homo sapiens GN=GAPDH PE=1 SV=3
23	1	SwissProt	ACTB_HUMAN	127	42052	5	5	4	0.44	Actin, cytoplasmic 1 OS=Homo sapiens GN=ACTB PE=1 SV=1
23	2	SwissProt	ACTBL_HUMAN	44	42318	2	2	1	0.16	Beta-actin-like protein 2 OS=Homo sapiens GN=ACTBL2 PE=1 SV=2
24	1	SwissProt	SBSN_HUMAN	126	60562	2	2	2	0.11	Suprabasin OS=Homo sapiens GN=SBSN PE=1 SV=2
25	1	SwissProt	FILA2_HUMAN	117	249296	2	2	2	0.03	Filaggrin-2 OS=Homo sapiens GN=FLG2 PE=1 SV=1
26	1	SwissProt	TBA1A_HUMAN	115	50788	3	3	1	0.2	Tubulin alpha-1A chain OS=Homo sapiens GN=TUBA1A PE=1 SV=1
26	2	SwissProt	TBA4A_HUMAN	101	50634	3	3	1	0.2	Tubulin alpha-4A chain OS=Homo sapiens GN=TUBA4A PE=1 SV=1
27	1	SwissProt	1433E_HUMAN	115	29326	3	3	3	0.36	14-3-3 protein epsilon OS=Homo sapiens GN=YWHAE PE=1 SV=1
28	1	SwissProt	NACAM_HUMAN	111	205979	1	1	1	0.02	Nascent polypeptide-associated complex subunit alpha, muscle-specific form OS=Homo sapiens GN=NACA PE=1 SV=1
29	1	SwissProt	CAPZB_HUMAN	104	31616	3	3	3	0.33	F-actin-capping protein subunit beta OS=Homo sapiens GN=CAPZB PE=1 SV=4
30	1	SwissProt	RU2A_HUMAN	104	28512	2	2	2	0.24	U2 small nuclear ribonucleoprotein A' OS=Homo sapiens GN=SNRPA1 PE=1 SV=2
31	1	SwissProt	EF1A1_HUMAN	101	50451	5	5	5	0.36	Elongation factor 1-alpha 1 OS=Homo sapiens GN=EEF1A1 PE=1 SV=1
32	1	SwissProt	EXOS6_HUMAN	100	28503	4	4	4	0.53	Exosome complex component MTR3 OS=Homo sapiens GN=EXOSC6 PE=1 SV=1
33	1	SwissProt	ANXA2_HUMAN	100	38808	4	4	4	0.37	Annexin A2 OS=Homo sapiens GN=ANXA2 PE=1 SV=2
34	1	SwissProt	NAGK_HUMAN	98	37694	2	2	2	0.18	N-acetyl-D-glucosamine kinase OS=Homo sapiens GN=NAGK PE=1 SV=4
35	1	SwissProt	NPM_HUMAN	98	32726	5	5	5	0.59	Nucleophosmin OS=Homo sapiens GN=NPM1 PE=1 SV=2
36	1	SwissProt	EXOS2_HUMAN	93	32996	2	2	2	0.2	Exosome complex component RRP4 OS=Homo sapiens GN=EXOSC2 PE=1 SV=2
37	1	SwissProt	CH033_HUMAN	86	25319	1	1	1	0.13	UPF0488 protein C8orf33 OS=Homo sapiens GN=C8orf33 PE=1 SV=1
38	1	SwissProt	DECR_HUMAN	83	36330	4	4	4	0.4	2,4-dienoyl-CoA reductase, mitochondrial OS=Homo sapiens GN=DECR1 PE=1 SV=1
39	1	SwissProt	ELAV1_HUMAN	82	36240	3	3	3	0.29	ELAV-like protein 1 OS=Homo sapiens GN=ELAVL1 PE=1 SV=2
40	1	SwissProt	CAZA1_HUMAN	80	33073	2	2	2	0.2	F-actin-capping protein subunit alpha-1 OS=Homo sapiens GN=CAPZA1 PE=1 SV=3
41	1	SwissProt	RS2_HUMAN	78	31590	3	3	3	0.33	40S ribosomal protein S2 OS=Homo sapiens GN=RPS2 PE=1 SV=2
42	1	SwissProt	IF2A_HUMAN	78	36374	1	1	1	0.09	Eukaryotic translation initiation factor 2 subunit 1 OS=Homo sapiens GN=EIF2S1 PE=1 SV=3
43	1	SwissProt	GBB2_HUMAN	76	38048	2	2	2	0.17	Guanine nucleotide-binding protein G(I)/G(S)/G(T) subunit beta-2 OS=Homo sapiens GN=GNB2 PE=1 SV=3
44	1	SwissProt	ARC1B_HUMAN	72	41722	1	1	1	0.08	Actin-related protein 2/3 complex subunit 1B OS=Homo sapiens GN=ARPC1B PE=1 SV=3
45	1	SwissProt	HSP7C_HUMAN	70	71082	2	2	2	0.09	Heat shock cognate 71 kDa protein OS=Homo sapiens GN=HSPA8 PE=1 SV=1
46	1	SwissProt	AIMP2_HUMAN	69	35668	1	1	1	0.09	Aminoacyl tRNA synthase complex-interacting multifunctional protein 2 OS=Homo sapiens GN=AIMP2 PE=1 SV=2
47	1	SwissProt	HNRPQ_HUMAN	66	69788	1	1	1	0.05	Heterogeneous nuclear ribonucleoprotein Q OS=Homo sapiens GN=SYNCRIP PE=1 SV=2
48	1	SwissProt	RDH13_HUMAN	62	36195	1	1	1	0.09	Retinol dehydrogenase 13 OS=Homo sapiens GN=RDH13 PE=1 SV=2
49	1	SwissProt	PP1B_HUMAN	60	37961	3	3	3	0.27	Serine/threonine-protein phosphatase PP1-beta catalytic subunit OS=Homo sapiens GN=PPP1CB PE=1 SV=3
50	1	SwissProt	RL7_HUMAN	58	29264	2	2	2	0.23	60S ribosomal protein L7 OS=Homo sapiens GN=RPL7 PE=1 SV=1
51	1	SwissProt	ANXA5_HUMAN	57	35971	2	2	2	0.18	Annexin A5 OS=Homo sapiens GN=ANXA5 PE=1 SV=2
52	1	SwissProt	CNOT9_HUMAN	54	33952	2	2	2	0.2	CCR4-NOT transcription complex subunit 9 OS=Homo sapiens GN=CNOT9 PE=1 SV=1
53	1	SwissProt	MLF2_HUMAN	53	28186	1	1	1	0.11	Myeloid leukemia factor 2 OS=Homo sapiens GN=MLF2 PE=1 SV=1
54	1	SwissProt	FILA_HUMAN	53	435036	1	1	1	0.01	Filaggrin OS=Homo sapiens GN=FLG PE=1 SV=3
55	1	SwissProt	SRC8_HUMAN	53	61720	2	2	2	0.1	Src substrate cortactin OS=Homo sapiens GN=CTTN PE=1 SV=2
56	1	SwissProt	CYBP_HUMAN	52	26308	1	1	1	0.12	Calcyclin-binding protein OS=Homo sapiens GN=CACYBP PE=1 SV=2
57	1	SwissProt	CC124_HUMAN	51	25820	1	1	1	0.12	Coiled-coil domain-containing protein 124 OS=Homo sapiens GN=CCDC124 PE=1 SV=1
58	1	SwissProt	RL7A_HUMAN	50	30148	1	1	1	0.11	60S ribosomal protein L7a OS=Homo sapiens GN=RPL7A PE=1 SV=2
59	1	SwissProt	PCBP1_HUMAN	49	37987	1	1	1	0.08	Poly(rC)-binding protein 1 OS=Homo sapiens GN=PCBP1 PE=1 SV=2
60	1	SwissProt	PSDE_HUMAN	49	34726	1	1	1	0.09	26S proteasome non-ATPase regulatory subunit 14 OS=Homo sapiens GN=PSMD14 PE=1 SV=1
61	1	SwissProt	NUCL_HUMAN	49	76625	1	1	1	0.04	Nucleolin OS=Homo sapiens GN=NCL PE=1 SV=3
62	1	SwissProt	CDSN_HUMAN	48	52288	1	1	1	0.06	Corneodesmosin OS=Homo sapiens GN=CDSN PE=1 SV=3
63	1	SwissProt	UCK1_HUMAN	47	31643	1	1	1	0.1	Uridine-cytidine kinase 1 OS=Homo sapiens GN=UCK1 PE=1 SV=1
64	1	SwissProt	TRY3_HUMAN	45	33306	1	1	1	0.1	Trypsin-3 OS=Homo sapiens GN=PRSS3 PE=1 SV=2
65	1	SwissProt	SCAM3_HUMAN	45	38661	1	1	1	0.08	Secretory carrier-associated membrane protein 3 OS=Homo sapiens GN=SCAMP3 PE=1 SV=3
66	1	SwissProt	RS8_HUMAN	44	24475	1	1	1	0.13	40S ribosomal protein S8 OS=Homo sapiens GN=RPS8 PE=1 SV=2
67	1	SwissProt	WDR82_HUMAN	44	35456	1	1	1	0.09	WD repeat-containing protein 82 OS=Homo sapiens GN=WDR82 PE=1 SV=1
68	1	SwissProt	ZA2G_HUMAN	43	34465	1	1	1	0.09	Zinc-alpha-2-glycoprotein OS=Homo sapiens GN=AZGP1 PE=1 SV=2
69	1	SwissProt	PSMD9_HUMAN	43	24838	1	1	1	0.13	26S proteasome non-ATPase regulatory subunit 9 OS=Homo sapiens GN=PSMD9 PE=1 SV=3
70	1	SwissProt	EXOS8_HUMAN	43	30591	1	1	1	0.1	Exosome complex component RRP43 OS=Homo sapiens GN=EXOSC8 PE=1 SV=1
71	1	SwissProt	RL8_HUMAN	43	28235	4	4	4	0.54	60S ribosomal protein L8 OS=Homo sapiens GN=RPL8 PE=1 SV=2
72	1	SwissProt	TPD54_HUMAN	41	22281	1	1	1	0.14	Tumor protein D54 OS=Homo sapiens GN=TPD52L2 PE=1 SV=2
73	1	SwissProt	FHL3_HUMAN	41	33166	2	2	2	0.2	Four and a half LIM domains protein 3 OS=Homo sapiens GN=FHL3 PE=1 SV=4
74	1	SwissProt	P5CR1_HUMAN	40	33568	1	1	1	0.1	Pyrroline-5-carboxylate reductase 1, mitochondrial OS=Homo sapiens GN=PYCR1 PE=1 SV=2
75	1	SwissProt	SEH1_HUMAN	40	40137	1	1	1	0.08	Nucleoporin SEH1 OS=Homo sapiens GN=SEH1L PE=1 SV=3
76	1	SwissProt	THOC4_HUMAN	39	26872	1	1	1	0.12	THO complex subunit 4 OS=Homo sapiens GN=ALYREF PE=1 SV=3
77	1	SwissProt	PRCC_HUMAN	38	52386	1	1	1	0.06	Proline-rich protein PRCC OS=Homo sapiens GN=PRCC PE=1 SV=1
78	1	SwissProt	SNAA_HUMAN	37	33667	1	1	1	0.09	Alpha-soluble NSF attachment protein OS=Homo sapiens GN=NAPA PE=1 SV=3
79	1	SwissProt	CATD_HUMAN	37	45037	1	1	1	0.07	Cathepsin D OS=Homo sapiens GN=CTSD PE=1 SV=1
80	1	SwissProt	DSC1_HUMAN	36	101406	2	2	2	0.06	Desmocollin-1 OS=Homo sapiens GN=DSC1 PE=1 SV=2
81	1	SwissProt	RS6_HUMAN	36	28834	1	1	1	0.11	40S ribosomal protein S6 OS=Homo sapiens GN=RPS6 PE=1 SV=1
82	1	SwissProt	PIP_HUMAN	36	16847	1	1	1	0.19	Prolactin-inducible protein OS=Homo sapiens GN=PIP PE=1 SV=1
83	1	SwissProt	SPA12_HUMAN	33	47259	1	1	1	0.07	Serpin A12 OS=Homo sapiens GN=SERPINA12 PE=1 SV=1
84	1	SwissProt	CLUS_HUMAN	33	53031	1	1	1	0.06	Clusterin OS=Homo sapiens GN=CLU PE=1 SV=1
85	1	SwissProt	LMAN2_HUMAN	33	40545	2	1	1	0.08	Vesicular integral-membrane protein VIP36 OS=Homo sapiens GN=LMAN2 PE=1 SV=1
86	1	SwissProt	TM199_HUMAN	33	23230	1	1	1	0.14	Transmembrane protein 199 OS=Homo sapiens GN=TMEM199 PE=1 SV=1
87	1	SwissProt	FKBP3_HUMAN	31	25218	1	1	1	0.13	Peptidyl-prolyl cis-trans isomerase FKBP3 OS=Homo sapiens GN=FKBP3 PE=1 SV=1
88	1	SwissProt	SPF30_HUMAN	31	26866	1	1	1	0.12	Survival of motor neuron-related-splicing factor 30 OS=Homo sapiens GN=SMNDC1 PE=1 SV=1
89	1	SwissProt	KBTB3_HUMAN	30	70775	1	1	1	0.04	Kelch repeat and BTB domain-containing protein 3 OS=Homo sapiens GN=KBTBD3 PE=2 SV=2
90	1	SwissProt	RPB3_HUMAN	30	31764	1	1	1	0.1	DNA-directed RNA polymerase II subunit RPB3 OS=Homo sapiens GN=POLR2C PE=1 SV=2
91	1	SwissProt	SHRM3_HUMAN	30	218321	1	1	1	0.01	Protein Shroom3 OS=Homo sapiens GN=SHROOM3 PE=1 SV=2
92	1	SwissProt	IF4E2_HUMAN	29	28458	1	1	1	0.11	Eukaryotic translation initiation factor 4E type 2 OS=Homo sapiens GN=EIF4E2 PE=1 SV=1
93	1	SwissProt	ECH1_HUMAN	28	36136	1	1	1	0.09	Delta(3,5)-Delta(2,4)-dienoyl-CoA isomerase, mitochondrial OS=Homo sapiens GN=ECH1 PE=1 SV=2
94	1	SwissProt	ABHDA_HUMAN	26	34253	1	1	1	0.09	Mycophenolic acid acyl-glucuronide esterase, mitochondrial OS=Homo sapiens GN=ABHD10 PE=1 SV=1
95	1	SwissProt	SG1D2_HUMAN	26	10260	1	1	1	0.33	Secretoglobin family 1D member 2 OS=Homo sapiens GN=SCGB1D2 PE=2 SV=1
96	1	SwissProt	AIMP1_HUMAN	23	34616	1	1	1	0.09	Aminoacyl tRNA synthase complex-interacting multifunctional protein 1 OS=Homo sapiens GN=AIMP1 PE=1 SV=2
1	1	SwissProt	F16P1_HUMAN	1169	37218	43	23	21	8.13	Fructose-1,6-bisphosphatase 1 OS=Homo sapiens GN=FBP1 PE=1 SV=5
1	2	SwissProt	F16P2_HUMAN	252	37062	11	4	2	0.59	Fructose-1,6-bisphosphatase isozyme 2 OS=Homo sapiens GN=FBP2 PE=1 SV=2
2	1	SwissProt	K22E_HUMAN	537	65678	11	11	8	0.78	Keratin, type II cytoskeletal 2 epidermal OS=Homo sapiens GN=KRT2 PE=1 SV=2
2	2	SwissProt	K2C1_HUMAN	385	66170	15	14	12	1.08	Keratin, type II cytoskeletal 1 OS=Homo sapiens GN=KRT1 PE=1 SV=6
2	3	SwissProt	K2C5_HUMAN	88	62568	3	3	2	0.18	Keratin, type II cytoskeletal 5 OS=Homo sapiens GN=KRT5 PE=1 SV=3
3	1	SwissProt	K1C10_HUMAN	403	59020	15	13	10	1.14	Keratin, type I cytoskeletal 10 OS=Homo sapiens GN=KRT10 PE=1 SV=6
3	2	SwissProt	K1C14_HUMAN	111	51872	4	4	1	0.3	Keratin, type I cytoskeletal 14 OS=Homo sapiens GN=KRT14 PE=1 SV=4
4	1	SwissProt	HSPB1_HUMAN	238	22826	8	7	7	1.82	Heat shock protein beta-1 OS=Homo sapiens GN=HSPB1 PE=1 SV=2
5	1	SwissProt	K1C9_HUMAN	221	62255	4	4	4	0.25	Keratin, type I cytoskeletal 9 OS=Homo sapiens GN=KRT9 PE=1 SV=3
6	1	SwissProt	TAGL2_HUMAN	154	22548	5	5	5	1.12	Transgelin-2 OS=Homo sapiens GN=TAGLN2 PE=1 SV=3
7	1	SwissProt	EXOS1_HUMAN	126	21780	2	2	2	0.36	Exosome complex component CSL4 OS=Homo sapiens GN=EXOSC1 PE=1 SV=1
8	1	SwissProt	RAB1A_HUMAN	118	22891	3	3	3	0.56	Ras-related protein Rab-1A OS=Homo sapiens GN=RAB1A PE=1 SV=3
9	1	SwissProt	NTPCR_HUMAN	117	20928	3	3	3	0.62	Cancer-related nucleoside-triphosphatase OS=Homo sapiens GN=NTPCR PE=1 SV=1
10	1	SwissProt	PRDX1_HUMAN	107	22324	5	5	3	1.14	Peroxiredoxin-1 OS=Homo sapiens GN=PRDX1 PE=1 SV=1
10	2	SwissProt	PRDX2_HUMAN	44	22049	2	2	1	0.36	Peroxiredoxin-2 OS=Homo sapiens GN=PRDX2 PE=1 SV=5
10	3	SwissProt	PRDX4_HUMAN	33	30749	2	2	1	0.25	Peroxiredoxin-4 OS=Homo sapiens GN=PRDX4 PE=1 SV=1
11	1	SwissProt	LSM12_HUMAN	104	21972	3	3	3	0.59	Protein LSM12 homolog OS=Homo sapiens GN=LSM12 PE=1 SV=2
12	1	SwissProt	RS7_HUMAN	103	22113	8	8	8	2.41	40S ribosomal protein S7 OS=Homo sapiens GN=RPS7 PE=1 SV=1
13	1	SwissProt	CPSF5_HUMAN	103	26268	7	7	7	1.47	Cleavage and polyadenylation specificity factor subunit 5 OS=Homo sapiens GN=NUDT21 PE=1 SV=1
14	1	SwissProt	RS8_HUMAN	96	24475	2	2	2	0.32	40S ribosomal protein S8 OS=Homo sapiens GN=RPS8 PE=1 SV=2
15	1	SwissProt	RS5_HUMAN	94	23033	5	5	5	1.08	40S ribosomal protein S5 OS=Homo sapiens GN=RPS5 PE=1 SV=4
16	1	SwissProt	PRDX6_HUMAN	81	25133	4	4	4	0.72	Peroxiredoxin-6 OS=Homo sapiens GN=PRDX6 PE=1 SV=3
17	1	SwissProt	RL9_HUMAN	77	21964	2	2	2	0.36	60S ribosomal protein L9 OS=Homo sapiens GN=RPL9 PE=1 SV=1
18	1	SwissProt	TBA1A_HUMAN	75	50788	3	3	3	0.23	Tubulin alpha-1A chain OS=Homo sapiens GN=TUBA1A PE=1 SV=1
19	1	SwissProt	DNJB6_HUMAN	72	36122	2	2	2	0.21	DnaJ homolog subfamily B member 6 OS=Homo sapiens GN=DNAJB6 PE=1 SV=2
20	1	SwissProt	FILA2_HUMAN	70	249296	1	1	1	0.01	Filaggrin-2 OS=Homo sapiens GN=FLG2 PE=1 SV=1
21	1	SwissProt	RU2B_HUMAN	70	25470	2	2	2	0.31	U2 small nuclear ribonucleoprotein B'' OS=Homo sapiens GN=SNRPB2 PE=1 SV=1
22	1	SwissProt	NPM_HUMAN	70	32726	2	2	2	0.23	Nucleophosmin OS=Homo sapiens GN=NPM1 PE=1 SV=2
23	1	SwissProt	NIPS1_HUMAN	69	33460	1	1	1	0.11	Protein NipSnap homolog 1 OS=Homo sapiens GN=NIPSNAP1 PE=1 SV=1
24	1	SwissProt	EF1A1_HUMAN	68	50451	2	2	2	0.15	Elongation factor 1-alpha 1 OS=Homo sapiens GN=EEF1A1 PE=1 SV=1
25	1	SwissProt	PHOCN_HUMAN	67	26529	4	3	3	0.47	MOB-like protein phocein OS=Homo sapiens GN=MOB4 PE=1 SV=1
26	1	SwissProt	RAB2A_HUMAN	66	23702	1	1	1	0.15	Ras-related protein Rab-2A OS=Homo sapiens GN=RAB2A PE=1 SV=1
27	1	SwissProt	RS9_HUMAN	63	22635	3	3	3	0.57	40S ribosomal protein S9 OS=Homo sapiens GN=RPS9 PE=1 SV=3
28	1	SwissProt	RL13_HUMAN	63	24304	3	3	3	0.52	60S ribosomal protein L13 OS=Homo sapiens GN=RPL13 PE=1 SV=4
29	1	SwissProt	RAB5C_HUMAN	62	23696	1	1	1	0.15	Ras-related protein Rab-5C OS=Homo sapiens GN=RAB5C PE=1 SV=2
30	1	SwissProt	APT_HUMAN	61	19766	2	2	2	0.41	Adenine phosphoribosyltransferase OS=Homo sapiens GN=APRT PE=1 SV=2
31	1	SwissProt	P5CR3_HUMAN	60	29158	2	2	2	0.26	Pyrroline-5-carboxylate reductase 3 OS=Homo sapiens GN=PYCRL PE=1 SV=3
32	1	SwissProt	RL17_HUMAN	59	21611	2	2	2	0.37	60S ribosomal protein L17 OS=Homo sapiens GN=RPL17 PE=1 SV=3
33	1	SwissProt	TPIS_HUMAN	56	31057	2	2	2	0.25	Triosephosphate isomerase OS=Homo sapiens GN=TPI1 PE=1 SV=3
34	1	SwissProt	RB11A_HUMAN	55	24492	2	2	2	0.32	Ras-related protein Rab-11A OS=Homo sapiens GN=RAB11A PE=1 SV=3
35	1	SwissProt	MT21A_HUMAN	54	24699	2	2	2	0.32	Protein N-lysine methyltransferase METTL21A OS=Homo sapiens GN=METTL21A PE=1 SV=2
36	1	SwissProt	SAR1A_HUMAN	53	22467	1	1	1	0.16	GTP-binding protein SAR1a OS=Homo sapiens GN=SAR1A PE=1 SV=1
37	1	SwissProt	RL31_HUMAN	53	14454	1	1	1	0.26	60S ribosomal protein L31 OS=Homo sapiens GN=RPL31 PE=1 SV=1
38	1	SwissProt	CG050_HUMAN	51	22127	1	1	1	0.17	Uncharacterized protein C7orf50 OS=Homo sapiens GN=C7orf50 PE=1 SV=1
39	1	SwissProt	TPD52_HUMAN	51	24369	1	1	1	0.15	Tumor protein D52 OS=Homo sapiens GN=TPD52 PE=1 SV=2
40	1	SwissProt	HNRH1_HUMAN	50	49484	1	1	1	0.07	Heterogeneous nuclear ribonucleoprotein H OS=Homo sapiens GN=HNRNPH1 PE=1 SV=4
41	1	SwissProt	RL10A_HUMAN	50	24987	3	3	3	0.5	60S ribosomal protein L10a OS=Homo sapiens GN=RPL10A PE=1 SV=2
42	1	SwissProt	PSA6_HUMAN	48	27838	1	1	1	0.13	Proteasome subunit alpha type-6 OS=Homo sapiens GN=PSMA6 PE=1 SV=1
43	1	SwissProt	NEP1_HUMAN	46	26931	1	1	1	0.13	Ribosomal RNA small subunit methyltransferase NEP1 OS=Homo sapiens GN=EMG1 PE=1 SV=4
44	1	SwissProt	FWCH2_HUMAN	45	14669	2	2	2	0.58	FLYWCH family member 2 OS=Homo sapiens GN=FLYWCH2 PE=1 SV=1
45	1	SwissProt	RAN_HUMAN	45	24579	2	2	2	0.32	GTP-binding nuclear protein Ran OS=Homo sapiens GN=RAN PE=1 SV=3
46	1	SwissProt	RL23A_HUMAN	45	17684	2	2	2	0.46	60S ribosomal protein L23a OS=Homo sapiens GN=RPL23A PE=1 SV=1
47	1	SwissProt	BAG2_HUMAN	44	23928	1	1	1	0.15	BAG family molecular chaperone regulator 2 OS=Homo sapiens GN=BAG2 PE=1 SV=1
48	1	SwissProt	ACTB_HUMAN	44	42052	2	2	2	0.18	Actin, cytoplasmic 1 OS=Homo sapiens GN=ACTB PE=1 SV=1
49	1	SwissProt	RL14_HUMAN	42	23531	1	1	1	0.15	60S ribosomal protein L14 OS=Homo sapiens GN=RPL14 PE=1 SV=4
50	1	SwissProt	RS11_HUMAN	42	18590	1	1	1	0.2	40S ribosomal protein S11 OS=Homo sapiens GN=RPS11 PE=1 SV=3
51	1	SwissProt	TIRR_HUMAN	40	23494	1	1	1	0.15	Tudor-interacting repair regulator protein OS=Homo sapiens GN=NUDT16L1 PE=1 SV=1
52	1	SwissProt	CN166_HUMAN	39	28165	1	1	1	0.13	UPF0568 protein C14orf166 OS=Homo sapiens GN=C14orf166 PE=1 SV=1
53	1	SwissProt	NIPS2_HUMAN	38	33949	1	1	1	0.11	Protein NipSnap homolog 2 OS=Homo sapiens GN=GBAS PE=1 SV=1
54	1	SwissProt	PSB5_HUMAN	37	28633	1	1	1	0.13	Proteasome subunit beta type-5 OS=Homo sapiens GN=PSMB5 PE=1 SV=3
55	1	SwissProt	BTF3_HUMAN	36	22211	1	1	1	0.16	Transcription factor BTF3 OS=Homo sapiens GN=BTF3 PE=1 SV=1
56	1	SwissProt	RAB18_HUMAN	36	23248	1	1	1	0.16	Ras-related protein Rab-18 OS=Homo sapiens GN=RAB18 PE=1 SV=1
57	1	SwissProt	IF6_HUMAN	36	27095	1	1	1	0.13	Eukaryotic translation initiation factor 6 OS=Homo sapiens GN=EIF6 PE=1 SV=1
58	1	SwissProt	ETFB_HUMAN	35	28054	1	1	1	0.13	Electron transfer flavoprotein subunit beta OS=Homo sapiens GN=ETFB PE=1 SV=3
59	1	SwissProt	BST2_HUMAN	34	20041	1	1	1	0.18	Bone marrow stromal antigen 2 OS=Homo sapiens GN=BST2 PE=1 SV=1
60	1	SwissProt	TM199_HUMAN	33	23230	1	1	1	0.16	Transmembrane protein 199 OS=Homo sapiens GN=TMEM199 PE=1 SV=1
61	1	SwissProt	RSSA_HUMAN	31	32947	1	1	1	0.11	40S ribosomal protein SA OS=Homo sapiens GN=RPSA PE=1 SV=4
62	1	SwissProt	RSMB_HUMAN	30	24765	2	2	2	0.32	Small nuclear ribonucleoprotein-associated proteins B and B' OS=Homo sapiens GN=SNRPB PE=1 SV=2
63	1	SwissProt	RAP1A_HUMAN	30	21316	1	1	1	0.17	Ras-related protein Rap-1A OS=Homo sapiens GN=RAP1A PE=1 SV=1
64	1	SwissProt	RS16_HUMAN	30	16549	1	1	1	0.22	40S ribosomal protein S16 OS=Homo sapiens GN=RPS16 PE=1 SV=2
65	1	SwissProt	GSTP1_HUMAN	28	23569	1	1	1	0.15	Glutathione S-transferase P OS=Homo sapiens GN=GSTP1 PE=1 SV=2
66	1	SwissProt	MED13_HUMAN	28	242680	1	1	1	0.01	Mediator of RNA polymerase II transcription subunit 13 OS=Homo sapiens GN=MED13 PE=1 SV=3
67	1	SwissProt	FNIP1_HUMAN	28	132468	1	1	1	0.03	Folliculin-interacting protein 1 OS=Homo sapiens GN=FNIP1 PE=1 SV=3
68	1	SwissProt	OASL_HUMAN	26	59702	1	1	1	0.06	2'-5'-oligoadenylate synthase-like protein OS=Homo sapiens GN=OASL PE=1 SV=2
69	1	SwissProt	PAXX_HUMAN	23	21968	1	1	1	0.17	Protein PAXX OS=Homo sapiens GN=C9orf142 PE=1 SV=2
1	1	SwissProt	K2C6B_HUMAN	854	60315	32	29	4	3.62	Keratin, type II cytoskeletal 6B OS=Homo sapiens GN=KRT6B PE=1 SV=5
1	2	SwissProt	K2C1_HUMAN	845	66170	30	25	21	2.52	Keratin, type II cytoskeletal 1 OS=Homo sapiens GN=KRT1 PE=1 SV=6
1	3	SwissProt	K2C6A_HUMAN	826	60293	34	30	3	3.87	Keratin, type II cytoskeletal 6A OS=Homo sapiens GN=KRT6A PE=1 SV=3
1	4	SwissProt	K22E_HUMAN	760	65678	26	23	15	1.94	Keratin, type II cytoskeletal 2 epidermal OS=Homo sapiens GN=KRT2 PE=1 SV=2
1	5	SwissProt	K2C5_HUMAN	447	62568	22	20	10	1.81	Keratin, type II cytoskeletal 5 OS=Homo sapiens GN=KRT5 PE=1 SV=3
1	6	SwissProt	K2C1B_HUMAN	102	62149	4	4	2	0.22	Keratin, type II cytoskeletal 1b OS=Homo sapiens GN=KRT77 PE=2 SV=3
1	7	SwissProt	K2C73_HUMAN	95	59457	4	4	1	0.23	Keratin, type II cytoskeletal 73 OS=Homo sapiens GN=KRT73 PE=1 SV=1
1	8	SwissProt	K2C79_HUMAN	84	58085	5	5	1	0.3	Keratin, type II cytoskeletal 79 OS=Homo sapiens GN=KRT79 PE=1 SV=2
1	9	SwissProt	K2C78_HUMAN	55	57629	3	3	1	0.17	Keratin, type II cytoskeletal 78 OS=Homo sapiens GN=KRT78 PE=2 SV=2
2	1	SwissProt	K1C10_HUMAN	730	59020	28	21	17	2.15	Keratin, type I cytoskeletal 10 OS=Homo sapiens GN=KRT10 PE=1 SV=6
2	2	SwissProt	K1C9_HUMAN	494	62255	14	13	11	1	Keratin, type I cytoskeletal 9 OS=Homo sapiens GN=KRT9 PE=1 SV=3
2	3	SwissProt	K1C14_HUMAN	448	51872	15	15	1	1.43	Keratin, type I cytoskeletal 14 OS=Homo sapiens GN=KRT14 PE=1 SV=4
2	4	SwissProt	K1C17_HUMAN	361	48361	18	16	6	1.94	Keratin, type I cytoskeletal 17 OS=Homo sapiens GN=KRT17 PE=1 SV=2
2	5	SwissProt	K1C16_HUMAN	338	51578	11	11	2	0.92	Keratin, type I cytoskeletal 16 OS=Homo sapiens GN=KRT16 PE=1 SV=4
3	1	SwissProt	DESP_HUMAN	341	334021	20	18	18	0.19	Desmoplakin OS=Homo sapiens GN=DSP PE=1 SV=3
4	1	SwissProt	F16P1_HUMAN	248	37218	9	8	7	0.93	Fructose-1,6-bisphosphatase 1 OS=Homo sapiens GN=FBP1 PE=1 SV=5
4	2	SwissProt	F16P2_HUMAN	54	37062	2	2	1	0.18	Fructose-1,6-bisphosphatase isozyme 2 OS=Homo sapiens GN=FBP2 PE=1 SV=2
5	1	SwissProt	HORN_HUMAN	213	283140	9	9	9	0.1	Hornerin OS=Homo sapiens GN=HRNR PE=1 SV=2
6	1	SwissProt	RL11_HUMAN	175	20468	8	6	6	1.41	60S ribosomal protein L11 OS=Homo sapiens GN=RPL11 PE=1 SV=2
7	1	SwissProt	PPIB_HUMAN	156	23785	4	4	4	0.66	Peptidyl-prolyl cis-trans isomerase B OS=Homo sapiens GN=PPIB PE=1 SV=2
8	1	SwissProt	RL12_HUMAN	149	17979	4	4	4	0.94	60S ribosomal protein L12 OS=Homo sapiens GN=RPL12 PE=1 SV=1
9	1	SwissProt	RL23A_HUMAN	145	17684	7	7	7	2.26	60S ribosomal protein L23a OS=Homo sapiens GN=RPL23A PE=1 SV=1
10	1	SwissProt	RS18_HUMAN	133	17708	6	6	6	1.74	40S ribosomal protein S18 OS=Homo sapiens GN=RPS18 PE=1 SV=3
11	1	SwissProt	TBB2A_HUMAN	124	50274	3	3	3	0.2	Tubulin beta-2A chain OS=Homo sapiens GN=TUBB2A PE=1 SV=1
12	1	SwissProt	ACTB_HUMAN	115	42052	4	4	4	0.34	Actin, cytoplasmic 1 OS=Homo sapiens GN=ACTB PE=1 SV=1
13	1	SwissProt	RS10_HUMAN	109	18886	5	5	5	1.21	40S ribosomal protein S10 OS=Homo sapiens GN=RPS10 PE=1 SV=1
14	1	SwissProt	RS11_HUMAN	108	18590	5	5	4	1.24	40S ribosomal protein S11 OS=Homo sapiens GN=RPS11 PE=1 SV=3
15	1	SwissProt	ANXA2_HUMAN	104	38808	4	3	3	0.27	Annexin A2 OS=Homo sapiens GN=ANXA2 PE=1 SV=2
16	1	SwissProt	RS16_HUMAN	104	16549	7	7	7	2.52	40S ribosomal protein S16 OS=Homo sapiens GN=RPS16 PE=1 SV=2
17	1	SwissProt	RL31_HUMAN	97	14454	4	4	4	1.27	60S ribosomal protein L31 OS=Homo sapiens GN=RPL31 PE=1 SV=1
18	1	SwissProt	MCA3_HUMAN	92	19855	3	3	3	0.57	Eukaryotic translation elongation factor 1 epsilon-1 OS=Homo sapiens GN=EEF1E1 PE=1 SV=1
19	1	SwissProt	SRP14_HUMAN	87	14675	4	4	4	1.24	Signal recognition particle 14 kDa protein OS=Homo sapiens GN=SRP14 PE=1 SV=2
20	1	SwissProt	FILA_HUMAN	83	435036	4	4	4	0.03	Filaggrin OS=Homo sapiens GN=FLG PE=1 SV=3
21	1	SwissProt	S10A8_HUMAN	82	10885	4	4	4	1.91	Protein S100-A8 OS=Homo sapiens GN=S100A8 PE=1 SV=1
22	1	SwissProt	ARF5_HUMAN	82	20631	3	3	2	0.55	ADP-ribosylation factor 5 OS=Homo sapiens GN=ARF5 PE=1 SV=2
22	2	SwissProt	ARF4_HUMAN	78	20612	3	3	2	0.55	ADP-ribosylation factor 4 OS=Homo sapiens GN=ARF4 PE=1 SV=3
23	1	SwissProt	DCD_HUMAN	79	11391	4	4	4	1.77	Dermcidin OS=Homo sapiens GN=DCD PE=1 SV=2
24	1	SwissProt	MCRI2_HUMAN	79	17931	1	1	1	0.18	MAPK regulated corepressor interacting protein 2 OS=Homo sapiens GN=MCRIP2 PE=1 SV=2
25	1	SwissProt	RL26L_HUMAN	78	17246	2	2	2	0.41	60S ribosomal protein L26-like 1 OS=Homo sapiens GN=RPL26L1 PE=1 SV=1
26	1	SwissProt	A2ML1_HUMAN	77	162430	1	1	1	0.02	Alpha-2-macroglobulin-like protein 1 OS=Homo sapiens GN=A2ML1 PE=1 SV=3
27	1	SwissProt	CSRP1_HUMAN	75	21409	2	2	2	0.32	Cysteine and glycine-rich protein 1 OS=Homo sapiens GN=CSRP1 PE=1 SV=3
28	1	SwissProt	CATA_HUMAN	75	59947	1	1	1	0.05	Catalase OS=Homo sapiens GN=CAT PE=1 SV=3
29	1	SwissProt	NPM_HUMAN	74	32726	2	2	2	0.2	Nucleophosmin OS=Homo sapiens GN=NPM1 PE=1 SV=2
30	1	SwissProt	TBA1A_HUMAN	72	50788	3	3	1	0.2	Tubulin alpha-1A chain OS=Homo sapiens GN=TUBA1A PE=1 SV=1
30	2	SwissProt	TBA4A_HUMAN	66	50634	3	3	1	0.2	Tubulin alpha-4A chain OS=Homo sapiens GN=TUBA4A PE=1 SV=1
31	1	SwissProt	FILA2_HUMAN	71	249296	1	1	1	0.01	Filaggrin-2 OS=Homo sapiens GN=FLG2 PE=1 SV=1
32	1	SwissProt	DSG1_HUMAN	70	114702	2	2	2	0.06	Desmoglein-1 OS=Homo sapiens GN=DSG1 PE=1 SV=2
33	1	SwissProt	LEG7_HUMAN	70	15123	1	1	1	0.22	Galectin-7 OS=Homo sapiens GN=LGALS7 PE=1 SV=2
34	1	SwissProt	PA216_HUMAN	63	18039	1	1	1	0.18	HRAS-like suppressor 3 OS=Homo sapiens GN=PLA2G16 PE=1 SV=2
35	1	SwissProt	ARPC4_HUMAN	62	19768	2	2	2	0.35	Actin-related protein 2/3 complex subunit 4 OS=Homo sapiens GN=ARPC4 PE=1 SV=3
36	1	SwissProt	RS23_HUMAN	56	15969	4	4	3	1.1	40S ribosomal protein S23 OS=Homo sapiens GN=RPS23 PE=1 SV=3
37	1	SwissProt	PRDX1_HUMAN	56	22324	1	1	1	0.14	Peroxiredoxin-1 OS=Homo sapiens GN=PRDX1 PE=1 SV=1
38	1	SwissProt	RS14_HUMAN	56	16434	1	1	1	0.2	40S ribosomal protein S14 OS=Homo sapiens GN=RPS14 PE=1 SV=3
39	1	SwissProt	RM12_HUMAN	55	21563	2	2	2	0.32	39S ribosomal protein L12, mitochondrial OS=Homo sapiens GN=MRPL12 PE=1 SV=2
40	1	SwissProt	IF1AX_HUMAN	54	16564	2	2	2	0.43	Eukaryotic translation initiation factor 1A, X-chromosomal OS=Homo sapiens GN=EIF1AX PE=1 SV=2
41	1	SwissProt	ZA2G_HUMAN	53	34465	1	1	1	0.09	Zinc-alpha-2-glycoprotein OS=Homo sapiens GN=AZGP1 PE=1 SV=2
42	1	SwissProt	S10A9_HUMAN	51	13291	2	1	1	0.25	Protein S100-A9 OS=Homo sapiens GN=S100A9 PE=1 SV=1
43	1	SwissProt	RS15A_HUMAN	51	14944	2	2	2	0.48	40S ribosomal protein S15a OS=Homo sapiens GN=RPS15A PE=1 SV=2
44	1	SwissProt	CATD_HUMAN	51	45037	3	3	3	0.23	Cathepsin D OS=Homo sapiens GN=CTSD PE=1 SV=1
45	1	SwissProt	TGM3_HUMAN	50	76926	1	1	1	0.04	Protein-glutamine gamma-glutamyltransferase E OS=Homo sapiens GN=TGM3 PE=1 SV=4
46	1	SwissProt	CBX3_HUMAN	50	20969	1	1	1	0.15	Chromobox protein homolog 3 OS=Homo sapiens GN=CBX3 PE=1 SV=4
47	1	SwissProt	COF1_HUMAN	50	18719	1	1	1	0.17	Cofilin-1 OS=Homo sapiens GN=CFL1 PE=1 SV=3
48	1	SwissProt	COPZ1_HUMAN	50	20242	2	2	2	0.35	Coatomer subunit zeta-1 OS=Homo sapiens GN=COPZ1 PE=1 SV=1
49	1	SwissProt	RS19_HUMAN	50	16051	1	1	1	0.2	40S ribosomal protein S19 OS=Homo sapiens GN=RPS19 PE=1 SV=2
50	1	SwissProt	RS3_HUMAN	48	26842	1	1	1	0.12	40S ribosomal protein S3 OS=Homo sapiens GN=RPS3 PE=1 SV=2
51	1	SwissProt	POF1B_HUMAN	47	68878	1	1	1	0.05	Protein POF1B OS=Homo sapiens GN=POF1B PE=1 SV=3
52	1	SwissProt	CS043_HUMAN	46	18465	1	1	1	0.18	Uncharacterized protein C19orf43 OS=Homo sapiens GN=C19orf43 PE=1 SV=1
53	1	SwissProt	KPRP_HUMAN	45	67172	2	2	2	0.1	Keratinocyte proline-rich protein OS=Homo sapiens GN=KPRP PE=1 SV=1
54	1	SwissProt	RS13_HUMAN	44	17212	3	3	3	0.68	40S ribosomal protein S13 OS=Homo sapiens GN=RPS13 PE=1 SV=2
55	1	SwissProt	SHRM3_HUMAN	44	218321	1	1	1	0.01	Protein Shroom3 OS=Homo sapiens GN=SHROOM3 PE=1 SV=2
56	1	SwissProt	MYL9_HUMAN	42	19871	1	1	1	0.16	Myosin regulatory light polypeptide 9 OS=Homo sapiens GN=MYL9 PE=1 SV=4
57	1	SwissProt	SRC8_HUMAN	42	61720	1	1	1	0.05	Src substrate cortactin OS=Homo sapiens GN=CTTN PE=1 SV=2
58	1	SwissProt	RS25_HUMAN	41	13791	2	2	2	0.53	40S ribosomal protein S25 OS=Homo sapiens GN=RPS25 PE=1 SV=1
59	1	SwissProt	H3C_HUMAN	41	15318	1	1	1	0.21	Histone H3.3C OS=Homo sapiens GN=H3F3C PE=1 SV=3
60	1	SwissProt	RS26L_HUMAN	40	13336	1	1	1	0.25	Putative 40S ribosomal protein S26-like 1 OS=Homo sapiens GN=RPS26P11 PE=5 SV=1
61	1	SwissProt	RL34_HUMAN	39	13513	1	1	1	0.24	60S ribosomal protein L34 OS=Homo sapiens GN=RPL34 PE=1 SV=3
62	1	SwissProt	NU155_HUMAN	37	156697	1	1	1	0.02	Nuclear pore complex protein Nup155 OS=Homo sapiens GN=NUP155 PE=1 SV=1
63	1	SwissProt	PLAK_HUMAN	37	82434	2	2	2	0.08	Junction plakoglobin OS=Homo sapiens GN=JUP PE=1 SV=3
64	1	SwissProt	ARL2_HUMAN	36	21036	1	1	1	0.15	ADP-ribosylation factor-like protein 2 OS=Homo sapiens GN=ARL2 PE=1 SV=4
65	1	SwissProt	H1FOO_HUMAN	34	35792	1	1	1	0.09	Histone H1oo OS=Homo sapiens GN=H1FOO PE=2 SV=1
66	1	SwissProt	IGG1_HUMAN	34	49926	1	1	1	0.06	Immunoglobulin gamma-1 heavy chain OS=Homo sapiens PE=1 SV=1
67	1	SwissProt	RL27_HUMAN	34	15788	1	1	1	0.21	60S ribosomal protein L27 OS=Homo sapiens GN=RPL27 PE=1 SV=2
68	1	SwissProt	TMEDA_HUMAN	33	25131	1	1	1	0.13	Transmembrane emp24 domain-containing protein 10 OS=Homo sapiens GN=TMED10 PE=1 SV=2
69	1	SwissProt	TM199_HUMAN	33	23230	1	1	1	0.14	Transmembrane protein 199 OS=Homo sapiens GN=TMEM199 PE=1 SV=1
70	1	SwissProt	APOD_HUMAN	32	21547	1	1	1	0.15	Apolipoprotein D OS=Homo sapiens GN=APOD PE=1 SV=1
71	1	SwissProt	TCP4_HUMAN	30	14386	1	1	1	0.23	Activated RNA polymerase II transcriptional coactivator p15 OS=Homo sapiens GN=SUB1 PE=1 SV=3
72	1	SwissProt	HSP7C_HUMAN	30	71082	1	1	1	0.04	Heat shock cognate 71 kDa protein OS=Homo sapiens GN=HSPA8 PE=1 SV=1
73	1	SwissProt	THIO_HUMAN	25	12015	1	1	1	0.28	Thioredoxin OS=Homo sapiens GN=TXN PE=1 SV=3
74	1	SwissProt	ZN526_HUMAN	25	75342	1	1	1	0.04	Zinc finger protein 526 OS=Homo sapiens GN=ZNF526 PE=2 SV=2
75	1	SwissProt	GOGA2_HUMAN	24	113644	1	1	1	0.03	Golgin subfamily A member 2 OS=Homo sapiens GN=GOLGA2 PE=1 SV=3
1	1	SwissProt	SRC8_HUMAN	844	61720	41	32	32	4	Src substrate cortactin OS=Homo sapiens GN=CTTN PE=1 SV=2
2	1	SwissProt	K22E_HUMAN	835	65678	24	23	18	1.97	Keratin, type II cytoskeletal 2 epidermal OS=Homo sapiens GN=KRT2 PE=1 SV=2
2	2	SwissProt	K2C1_HUMAN	480	66170	20	18	15	1.33	Keratin, type II cytoskeletal 1 OS=Homo sapiens GN=KRT1 PE=1 SV=6
2	3	SwissProt	K2C5_HUMAN	124	62568	7	7	4	0.42	Keratin, type II cytoskeletal 5 OS=Homo sapiens GN=KRT5 PE=1 SV=3
3	1	SwissProt	C1TC_HUMAN	452	102180	16	15	15	0.58	C-1-tetrahydrofolate synthase, cytoplasmic OS=Homo sapiens GN=MTHFD1 PE=1 SV=3
4	1	SwissProt	NU155_HUMAN	432	156697	18	16	16	0.38	Nuclear pore complex protein Nup155 OS=Homo sapiens GN=NUP155 PE=1 SV=1
5	1	SwissProt	K1C10_HUMAN	423	59020	13	13	9	0.98	Keratin, type I cytoskeletal 10 OS=Homo sapiens GN=KRT10 PE=1 SV=6
5	2	SwissProt	K1C9_HUMAN	347	62255	11	11	10	0.73	Keratin, type I cytoskeletal 9 OS=Homo sapiens GN=KRT9 PE=1 SV=3
5	3	SwissProt	K1C14_HUMAN	253	51872	9	9	5	0.71	Keratin, type I cytoskeletal 14 OS=Homo sapiens GN=KRT14 PE=1 SV=4
6	1	SwissProt	C2D1A_HUMAN	347	104397	15	14	14	0.52	Coiled-coil and C2 domain-containing protein 1A OS=Homo sapiens GN=CC2D1A PE=1 SV=1
7	1	SwissProt	SPICE_HUMAN	332	96548	11	11	11	0.43	Spindle and centriole-associated protein 1 OS=Homo sapiens GN=SPICE1 PE=1 SV=1
8	1	SwissProt	HORN_HUMAN	327	283140	11	10	10	0.12	Hornerin OS=Homo sapiens GN=HRNR PE=1 SV=2
9	1	SwissProt	HS90B_HUMAN	276	83554	10	9	5	0.4	Heat shock protein HSP 90-beta OS=Homo sapiens GN=HSP90AB1 PE=1 SV=4
9	2	SwissProt	HS90A_HUMAN	129	85006	5	5	2	0.2	Heat shock protein HSP 90-alpha OS=Homo sapiens GN=HSP90AA1 PE=1 SV=5
9	3	SwissProt	ENPL_HUMAN	126	92696	4	4	3	0.14	Endoplasmin OS=Homo sapiens GN=HSP90B1 PE=1 SV=1
10	1	SwissProt	STRN3_HUMAN	270	87554	10	9	6	0.38	Striatin-3 OS=Homo sapiens GN=STRN3 PE=1 SV=3
10	2	SwissProt	STRN4_HUMAN	131	81287	5	4	2	0.17	Striatin-4 OS=Homo sapiens GN=STRN4 PE=1 SV=2
10	3	SwissProt	STRN_HUMAN	86	86535	3	3	1	0.11	Striatin OS=Homo sapiens GN=STRN PE=1 SV=4
11	1	SwissProt	HNRL1_HUMAN	226	96250	12	11	10	0.43	Heterogeneous nuclear ribonucleoprotein U-like protein 1 OS=Homo sapiens GN=HNRNPUL1 PE=1 SV=2
12	1	SwissProt	HNRPU_HUMAN	222	91269	15	14	13	0.61	Heterogeneous nuclear ribonucleoprotein U OS=Homo sapiens GN=HNRNPU PE=1 SV=6
13	1	SwissProt	F16P1_HUMAN	213	37218	10	8	5	0.94	Fructose-1,6-bisphosphatase 1 OS=Homo sapiens GN=FBP1 PE=1 SV=5
13	2	SwissProt	F16P2_HUMAN	99	37062	5	4	1	0.39	Fructose-1,6-bisphosphatase isozyme 2 OS=Homo sapiens GN=FBP2 PE=1 SV=2
14	1	SwissProt	NUCL_HUMAN	174	76625	9	8	8	0.38	Nucleolin OS=Homo sapiens GN=NCL PE=1 SV=3
15	1	SwissProt	PARP1_HUMAN	163	113811	12	12	12	0.39	Poly [ADP-ribose] polymerase 1 OS=Homo sapiens GN=PARP1 PE=1 SV=4
16	1	SwissProt	SC16A_HUMAN	159	234855	5	5	5	0.07	Protein transport protein Sec16A OS=Homo sapiens GN=SEC16A PE=1 SV=3
17	1	SwissProt	CAPR1_HUMAN	152	78489	4	4	4	0.17	Caprin-1 OS=Homo sapiens GN=CAPRIN1 PE=1 SV=2
18	1	SwissProt	SFPQ_HUMAN	136	76216	5	5	5	0.23	Splicing factor, proline- and glutamine-rich OS=Homo sapiens GN=SFPQ PE=1 SV=2
19	1	SwissProt	ILF3_HUMAN	130	95678	4	4	3	0.14	Interleukin enhancer-binding factor 3 OS=Homo sapiens GN=ILF3 PE=1 SV=3
20	1	SwissProt	EF2_HUMAN	129	96246	6	6	5	0.21	Elongation factor 2 OS=Homo sapiens GN=EEF2 PE=1 SV=4
20	2	SwissProt	U5S1_HUMAN	71	110336	3	3	2	0.09	116 kDa U5 small nuclear ribonucleoprotein component OS=Homo sapiens GN=EFTUD2 PE=1 SV=1
21	1	SwissProt	CTF18_HUMAN	127	108001	3	3	3	0.09	Chromosome transmission fidelity protein 18 homolog OS=Homo sapiens GN=CHTF18 PE=1 SV=1
22	1	SwissProt	NUP98_HUMAN	127	198597	5	5	5	0.08	Nuclear pore complex protein Nup98-Nup96 OS=Homo sapiens GN=NUP98 PE=1 SV=4
23	1	SwissProt	DDB1_HUMAN	126	128142	5	5	5	0.13	DNA damage-binding protein 1 OS=Homo sapiens GN=DDB1 PE=1 SV=1
24	1	SwissProt	VPS16_HUMAN	116	95660	3	3	3	0.1	Vacuolar protein sorting-associated protein 16 homolog OS=Homo sapiens GN=VPS16 PE=1 SV=2
25	1	SwissProt	SYLC_HUMAN	116	135577	4	4	4	0.1	Leucine--tRNA ligase, cytoplasmic OS=Homo sapiens GN=LARS PE=1 SV=2
26	1	SwissProt	GCR_HUMAN	104	86745	2	2	2	0.07	Glucocorticoid receptor OS=Homo sapiens GN=NR3C1 PE=1 SV=1
27	1	SwissProt	RIR1_HUMAN	103	90925	3	3	3	0.11	Ribonucleoside-diphosphate reductase large subunit OS=Homo sapiens GN=RRM1 PE=1 SV=1
28	1	SwissProt	FLNA_HUMAN	100	283301	3	3	3	0.03	Filamin-A OS=Homo sapiens GN=FLNA PE=1 SV=4
29	1	SwissProt	VPS11_HUMAN	99	109080	3	3	3	0.09	Vacuolar protein sorting-associated protein 11 homolog OS=Homo sapiens GN=VPS11 PE=1 SV=1
30	1	SwissProt	SC24C_HUMAN	92	119789	3	3	3	0.08	Protein transport protein Sec24C OS=Homo sapiens GN=SEC24C PE=1 SV=3
31	1	SwissProt	SYEP_HUMAN	92	172080	2	2	2	0.04	Bifunctional glutamate/proline--tRNA ligase OS=Homo sapiens GN=EPRS PE=1 SV=5
32	1	SwissProt	AP2A1_HUMAN	90	108561	4	4	4	0.12	AP-2 complex subunit alpha-1 OS=Homo sapiens GN=AP2A1 PE=1 SV=3
33	1	SwissProt	ZCCHV_HUMAN	87	103135	1	1	1	0.03	Zinc finger CCCH-type antiviral protein 1 OS=Homo sapiens GN=ZC3HAV1 PE=1 SV=3
34	1	SwissProt	TIF1B_HUMAN	82	90261	4	4	4	0.15	Transcription intermediary factor 1-beta OS=Homo sapiens GN=TRIM28 PE=1 SV=5
35	1	SwissProt	EXOSX_HUMAN	80	101566	1	1	1	0.03	Exosome component 10 OS=Homo sapiens GN=EXOSC10 PE=1 SV=2
36	1	SwissProt	IASPP_HUMAN	79	89378	3	3	3	0.11	RelA-associated inhibitor OS=Homo sapiens GN=PPP1R13L PE=1 SV=4
37	1	SwissProt	IMB1_HUMAN	78	98420	2	2	2	0.07	Importin subunit beta-1 OS=Homo sapiens GN=KPNB1 PE=1 SV=2
38	1	SwissProt	SPAG5_HUMAN	75	135706	2	2	2	0.05	Sperm-associated antigen 5 OS=Homo sapiens GN=SPAG5 PE=1 SV=2
39	1	SwissProt	NSUN2_HUMAN	73	87214	3	3	3	0.11	tRNA (cytosine(34)-C(5))-methyltransferase OS=Homo sapiens GN=NSUN2 PE=1 SV=2
40	1	SwissProt	COPB2_HUMAN	73	103278	2	2	2	0.06	Coatomer subunit beta' OS=Homo sapiens GN=COPB2 PE=1 SV=2
41	1	SwissProt	DDX1_HUMAN	72	83349	1	1	1	0.04	ATP-dependent RNA helicase DDX1 OS=Homo sapiens GN=DDX1 PE=1 SV=2
42	1	SwissProt	AP2B1_HUMAN	69	105398	4	4	4	0.13	AP-2 complex subunit beta OS=Homo sapiens GN=AP2B1 PE=1 SV=1
43	1	SwissProt	LMO7_HUMAN	69	194002	1	1	1	0.02	LIM domain only protein 7 OS=Homo sapiens GN=LMO7 PE=1 SV=3
44	1	SwissProt	XRN2_HUMAN	68	109426	1	1	1	0.03	5'-3' exoribonuclease 2 OS=Homo sapiens GN=XRN2 PE=1 SV=1
45	1	SwissProt	LIPB1_HUMAN	67	114523	2	2	2	0.06	Liprin-beta-1 OS=Homo sapiens GN=PPFIBP1 PE=1 SV=2
46	1	SwissProt	ACLY_HUMAN	67	121674	2	2	2	0.05	ATP-citrate synthase OS=Homo sapiens GN=ACLY PE=1 SV=3
47	1	SwissProt	KINH_HUMAN	66	110358	2	2	2	0.06	Kinesin-1 heavy chain OS=Homo sapiens GN=KIF5B PE=1 SV=1
48	1	SwissProt	SF3A1_HUMAN	65	88888	4	4	4	0.15	Splicing factor 3A subunit 1 OS=Homo sapiens GN=SF3A1 PE=1 SV=1
49	1	SwissProt	EWS_HUMAN	65	68721	1	1	1	0.05	RNA-binding protein EWS OS=Homo sapiens GN=EWSR1 PE=1 SV=1
50	1	SwissProt	COPG1_HUMAN	64	98967	4	4	4	0.13	Coatomer subunit gamma-1 OS=Homo sapiens GN=COPG1 PE=1 SV=1
51	1	SwissProt	FILA2_HUMAN	63	249296	1	1	1	0.01	Filaggrin-2 OS=Homo sapiens GN=FLG2 PE=1 SV=1
52	1	SwissProt	KANK2_HUMAN	62	91916	1	1	1	0.03	KN motif and ankyrin repeat domain-containing protein 2 OS=Homo sapiens GN=KANK2 PE=1 SV=1
53	1	SwissProt	DHX15_HUMAN	62	91673	3	3	3	0.11	Pre-mRNA-splicing factor ATP-dependent RNA helicase DHX15 OS=Homo sapiens GN=DHX15 PE=1 SV=2
54	1	SwissProt	CCAR2_HUMAN	59	103465	2	2	2	0.06	Cell cycle and apoptosis regulator protein 2 OS=Homo sapiens GN=CCAR2 PE=1 SV=2
55	1	SwissProt	TBA1A_HUMAN	58	50788	1	1	1	0.06	Tubulin alpha-1A chain OS=Homo sapiens GN=TUBA1A PE=1 SV=1
56	1	SwissProt	NU107_HUMAN	58	107048	1	1	1	0.03	Nuclear pore complex protein Nup107 OS=Homo sapiens GN=NUP107 PE=1 SV=1
57	1	SwissProt	PRP6_HUMAN	56	107656	3	3	3	0.09	Pre-mRNA-processing factor 6 OS=Homo sapiens GN=PRPF6 PE=1 SV=1
58	1	SwissProt	CDC5L_HUMAN	56	92422	1	1	1	0.03	Cell division cycle 5-like protein OS=Homo sapiens GN=CDC5L PE=1 SV=2
59	1	SwissProt	EF1A1_HUMAN	55	50451	1	1	1	0.06	Elongation factor 1-alpha 1 OS=Homo sapiens GN=EEF1A1 PE=1 SV=1
60	1	SwissProt	EIFCL_HUMAN	54	106091	1	1	1	0.03	Eukaryotic translation initiation factor 3 subunit C-like protein OS=Homo sapiens GN=EIF3CL PE=3 SV=1
61	1	SwissProt	ABCF1_HUMAN	53	96323	1	1	1	0.03	ATP-binding cassette sub-family F member 1 OS=Homo sapiens GN=ABCF1 PE=1 SV=2
62	1	SwissProt	HKDC1_HUMAN	53	103790	1	1	1	0.03	Putative hexokinase HKDC1 OS=Homo sapiens GN=HKDC1 PE=1 SV=3
63	1	SwissProt	CDC27_HUMAN	53	92893	4	4	4	0.14	Cell division cycle protein 27 homolog OS=Homo sapiens GN=CDC27 PE=1 SV=2
64	1	SwissProt	CLH1_HUMAN	51	193260	1	1	1	0.02	Clathrin heavy chain 1 OS=Homo sapiens GN=CLTC PE=1 SV=5
65	1	SwissProt	SND1_HUMAN	51	102618	2	2	2	0.06	Staphylococcal nuclease domain-containing protein 1 OS=Homo sapiens GN=SND1 PE=1 SV=1
66	1	SwissProt	MVP_HUMAN	51	99551	1	1	1	0.03	Major vault protein OS=Homo sapiens GN=MVP PE=1 SV=4
67	1	SwissProt	ARHG2_HUMAN	50	112386	1	1	1	0.03	Rho guanine nucleotide exchange factor 2 OS=Homo sapiens GN=ARHGEF2 PE=1 SV=4
68	1	SwissProt	SYMC_HUMAN	49	102249	4	4	4	0.13	Methionine--tRNA ligase, cytoplasmic OS=Homo sapiens GN=MARS PE=1 SV=2
69	1	SwissProt	DHX9_HUMAN	49	142181	2	2	2	0.05	ATP-dependent RNA helicase A OS=Homo sapiens GN=DHX9 PE=1 SV=4
70	1	SwissProt	VINC_HUMAN	48	124292	1	1	1	0.03	Vinculin OS=Homo sapiens GN=VCL PE=1 SV=4
71	1	SwissProt	PMS2_HUMAN	47	96934	1	1	1	0.03	Mismatch repair endonuclease PMS2 OS=Homo sapiens GN=PMS2 PE=1 SV=2
72	1	SwissProt	NBN_HUMAN	47	85590	1	1	1	0.04	Nibrin OS=Homo sapiens GN=NBN PE=1 SV=1
73	1	SwissProt	TBCD5_HUMAN	46	89519	1	1	1	0.04	TBC1 domain family member 5 OS=Homo sapiens GN=TBC1D5 PE=1 SV=1
74	1	SwissProt	RENT1_HUMAN	45	125578	2	2	2	0.05	Regulator of nonsense transcripts 1 OS=Homo sapiens GN=UPF1 PE=1 SV=2
75	1	SwissProt	RNF31_HUMAN	45	122654	1	1	1	0.03	E3 ubiquitin-protein ligase RNF31 OS=Homo sapiens GN=RNF31 PE=1 SV=1
76	1	SwissProt	PDE3A_HUMAN	44	126440	1	1	1	0.03	cGMP-inhibited 3',5'-cyclic phosphodiesterase A OS=Homo sapiens GN=PDE3A PE=1 SV=3
77	1	SwissProt	PATL1_HUMAN	43	87138	1	1	1	0.04	Protein PAT1 homolog 1 OS=Homo sapiens GN=PATL1 PE=1 SV=2
78	1	SwissProt	GCP3_HUMAN	43	104304	1	1	1	0.03	Gamma-tubulin complex component 3 OS=Homo sapiens GN=TUBGCP3 PE=1 SV=2
79	1	SwissProt	PP6R1_HUMAN	43	97291	1	1	1	0.03	Serine/threonine-protein phosphatase 6 regulatory subunit 1 OS=Homo sapiens GN=PPP6R1 PE=1 SV=5
80	1	SwissProt	MATR3_HUMAN	42	95078	1	1	1	0.03	Matrin-3 OS=Homo sapiens GN=MATR3 PE=1 SV=2
81	1	SwissProt	SPTN1_HUMAN	42	285163	2	2	2	0.02	Spectrin alpha chain, non-erythrocytic 1 OS=Homo sapiens GN=SPTAN1 PE=1 SV=3
82	1	SwissProt	ESYT1_HUMAN	42	123293	1	1	1	0.03	Extended synaptotagmin-1 OS=Homo sapiens GN=ESYT1 PE=1 SV=1
83	1	SwissProt	EIF3B_HUMAN	42	92823	2	2	2	0.07	Eukaryotic translation initiation factor 3 subunit B OS=Homo sapiens GN=EIF3B PE=1 SV=3
84	1	SwissProt	MSH2_HUMAN	42	105418	2	2	2	0.06	DNA mismatch repair protein Msh2 OS=Homo sapiens GN=MSH2 PE=1 SV=1
85	1	SwissProt	PPR18_HUMAN	41	68187	2	2	2	0.1	Phostensin OS=Homo sapiens GN=PPP1R18 PE=1 SV=1
86	1	SwissProt	MAP7_HUMAN	41	84116	1	1	1	0.04	Ensconsin OS=Homo sapiens GN=MAP7 PE=1 SV=1
87	1	SwissProt	DYN2_HUMAN	40	98345	2	2	2	0.07	Dynamin-2 OS=Homo sapiens GN=DNM2 PE=1 SV=2
88	1	SwissProt	PFKAM_HUMAN	40	85984	1	1	1	0.04	ATP-dependent 6-phosphofructokinase, muscle type OS=Homo sapiens GN=PFKM PE=1 SV=2
89	1	SwissProt	PSMD2_HUMAN	40	100877	2	2	2	0.06	26S proteasome non-ATPase regulatory subunit 2 OS=Homo sapiens GN=PSMD2 PE=1 SV=3
90	1	SwissProt	DSRAD_HUMAN	39	137178	1	1	1	0.02	Double-stranded RNA-specific adenosine deaminase OS=Homo sapiens GN=ADAR PE=1 SV=4
91	1	SwissProt	IF172_HUMAN	38	199219	1	1	1	0.02	Intraflagellar transport protein 172 homolog OS=Homo sapiens GN=IFT172 PE=1 SV=2
92	1	SwissProt	SLFN5_HUMAN	38	102530	1	1	1	0.03	Schlafen family member 5 OS=Homo sapiens GN=SLFN5 PE=1 SV=1
93	1	SwissProt	ACTN1_HUMAN	38	103563	1	1	1	0.03	Alpha-actinin-1 OS=Homo sapiens GN=ACTN1 PE=1 SV=2
94	1	SwissProt	XRCC1_HUMAN	37	69776	1	1	1	0.05	DNA repair protein XRCC1 OS=Homo sapiens GN=XRCC1 PE=1 SV=2
95	1	SwissProt	HNRPQ_HUMAN	35	69788	1	1	1	0.05	Heterogeneous nuclear ribonucleoprotein Q OS=Homo sapiens GN=SYNCRIP PE=1 SV=2
96	1	SwissProt	AKAP8_HUMAN	35	76631	1	1	1	0.04	A-kinase anchor protein 8 OS=Homo sapiens GN=AKAP8 PE=1 SV=1
97	1	SwissProt	OGT1_HUMAN	34	118104	1	1	1	0.03	UDP-N-acetylglucosamine--peptide N-acetylglucosaminyltransferase 110 kDa subunit OS=Homo sapiens GN=OGT PE=1 SV=3
98	1	SwissProt	ACTB_HUMAN	34	42052	1	1	1	0.08	Actin, cytoplasmic 1 OS=Homo sapiens GN=ACTB PE=1 SV=1
99	1	SwissProt	ITB1_HUMAN	34	91664	1	1	1	0.03	Integrin beta-1 OS=Homo sapiens GN=ITGB1 PE=1 SV=2
100	1	SwissProt	HS105_HUMAN	32	97716	1	1	1	0.03	Heat shock protein 105 kDa OS=Homo sapiens GN=HSPH1 PE=1 SV=1
101	1	SwissProt	D11L8_HUMAN	31	102944	1	1	1	0.03	Putative ATP-dependent RNA helicase DDX11-like protein 8 OS=Homo sapiens GN=DDX11L8 PE=1 SV=1
102	1	SwissProt	GOG8A_HUMAN	31	70816	1	1	1	0.04	Golgin subfamily A member 8A OS=Homo sapiens GN=GOLGA8A PE=2 SV=3
103	1	SwissProt	IF4G2_HUMAN	30	102810	1	1	1	0.03	Eukaryotic translation initiation factor 4 gamma 2 OS=Homo sapiens GN=EIF4G2 PE=1 SV=1
104	1	SwissProt	MYPT1_HUMAN	30	115610	1	1	1	0.03	Protein phosphatase 1 regulatory subunit 12A OS=Homo sapiens GN=PPP1R12A PE=1 SV=1
105	1	SwissProt	SHRM3_HUMAN	30	218321	1	1	1	0.01	Protein Shroom3 OS=Homo sapiens GN=SHROOM3 PE=1 SV=2
106	1	SwissProt	MOV10_HUMAN	28	114512	1	1	1	0.03	Putative helicase MOV-10 OS=Homo sapiens GN=MOV10 PE=1 SV=2
107	1	SwissProt	TBA4A_HUMAN	28	50634	1	1	1	0.06	Tubulin alpha-4A chain OS=Homo sapiens GN=TUBA4A PE=1 SV=1
108	1	SwissProt	FOXK1_HUMAN	28	75867	1	1	1	0.04	Forkhead box protein K1 OS=Homo sapiens GN=FOXK1 PE=1 SV=1
109	1	SwissProt	DDX21_HUMAN	25	87804	1	1	1	0.04	Nucleolar RNA helicase 2 OS=Homo sapiens GN=DDX21 PE=1 SV=5
1	1	SwissProt	FLNA_HUMAN	889	283301	37	36	34	0.48	Filamin-A OS=Homo sapiens GN=FLNA PE=1 SV=4
1	2	SwissProt	FLNB_HUMAN	155	280157	8	8	6	0.09	Filamin-B OS=Homo sapiens GN=FLNB PE=1 SV=2
2	1	SwissProt	K22E_HUMAN	765	65678	26	23	17	2.08	Keratin, type II cytoskeletal 2 epidermal OS=Homo sapiens GN=KRT2 PE=1 SV=2
2	2	SwissProt	K2C1_HUMAN	671	66170	26	23	18	2.06	Keratin, type II cytoskeletal 1 OS=Homo sapiens GN=KRT1 PE=1 SV=6
2	3	SwissProt	K2C5_HUMAN	187	62568	9	9	5	0.56	Keratin, type II cytoskeletal 5 OS=Homo sapiens GN=KRT5 PE=1 SV=3
2	4	SwissProt	K2C73_HUMAN	72	59457	4	4	1	0.23	Keratin, type II cytoskeletal 73 OS=Homo sapiens GN=KRT73 PE=1 SV=1
3	1	SwissProt	NU155_HUMAN	731	156697	29	22	21	0.58	Nuclear pore complex protein Nup155 OS=Homo sapiens GN=NUP155 PE=1 SV=1
4	1	SwissProt	K1C9_HUMAN	582	62255	22	18	16	1.69	Keratin, type I cytoskeletal 9 OS=Homo sapiens GN=KRT9 PE=1 SV=3
4	2	SwissProt	K1C10_HUMAN	439	59020	15	13	9	1.07	Keratin, type I cytoskeletal 10 OS=Homo sapiens GN=KRT10 PE=1 SV=6
4	3	SwissProt	K1C14_HUMAN	279	51872	10	9	5	0.81	Keratin, type I cytoskeletal 14 OS=Homo sapiens GN=KRT14 PE=1 SV=4
5	1	SwissProt	HORN_HUMAN	570	283140	18	18	18	0.22	Hornerin OS=Homo sapiens GN=HRNR PE=1 SV=2
6	1	SwissProt	SC16A_HUMAN	481	234855	25	20	20	0.36	Protein transport protein Sec16A OS=Homo sapiens GN=SEC16A PE=1 SV=3
7	1	SwissProt	SPTB2_HUMAN	410	275237	20	19	19	0.24	Spectrin beta chain, non-erythrocytic 1 OS=Homo sapiens GN=SPTBN1 PE=1 SV=2
8	1	SwissProt	SPTN1_HUMAN	363	285163	22	21	21	0.26	Spectrin alpha chain, non-erythrocytic 1 OS=Homo sapiens GN=SPTAN1 PE=1 SV=3
9	1	SwissProt	MYPT1_HUMAN	332	115610	12	11	11	0.34	Protein phosphatase 1 regulatory subunit 12A OS=Homo sapiens GN=PPP1R12A PE=1 SV=1
10	1	SwissProt	TB182_HUMAN	258	182711	7	7	7	0.13	182 kDa tankyrase-1-binding protein OS=Homo sapiens GN=TNKS1BP1 PE=1 SV=4
11	1	SwissProt	CPSM_HUMAN	237	165975	11	10	10	0.23	Carbamoyl-phosphate synthase [ammonia], mitochondrial OS=Homo sapiens GN=CPS1 PE=1 SV=2
12	1	SwissProt	SPAG5_HUMAN	187	135706	7	7	7	0.17	Sperm-associated antigen 5 OS=Homo sapiens GN=SPAG5 PE=1 SV=2
13	1	SwissProt	PRC2B_HUMAN	178	243958	5	5	5	0.07	Protein PRRC2B OS=Homo sapiens GN=PRRC2B PE=1 SV=2
14	1	SwissProt	SYEP_HUMAN	176	172080	8	7	7	0.16	Bifunctional glutamate/proline--tRNA ligase OS=Homo sapiens GN=EPRS PE=1 SV=5
15	1	SwissProt	PYR1_HUMAN	170	245167	10	10	10	0.14	CAD protein OS=Homo sapiens GN=CAD PE=1 SV=3
16	1	SwissProt	NUCL_HUMAN	157	76625	10	10	10	0.44	Nucleolin OS=Homo sapiens GN=NCL PE=1 SV=3
17	1	SwissProt	DHX9_HUMAN	157	142181	8	8	8	0.19	ATP-dependent RNA helicase A OS=Homo sapiens GN=DHX9 PE=1 SV=4
18	1	SwissProt	GBF1_HUMAN	156	208367	8	8	8	0.13	Golgi-specific brefeldin A-resistance guanine nucleotide exchange factor 1 OS=Homo sapiens GN=GBF1 PE=1 SV=2
19	1	SwissProt	F16P1_HUMAN	147	37218	8	8	6	0.93	Fructose-1,6-bisphosphatase 1 OS=Homo sapiens GN=FBP1 PE=1 SV=5
19	2	SwissProt	F16P2_HUMAN	93	37062	3	3	1	0.28	Fructose-1,6-bisphosphatase isozyme 2 OS=Homo sapiens GN=FBP2 PE=1 SV=2
20	1	SwissProt	SYIC_HUMAN	139	145718	4	4	4	0.09	Isoleucine--tRNA ligase, cytoplasmic OS=Homo sapiens GN=IARS PE=1 SV=2
21	1	SwissProt	MAP4_HUMAN	138	121443	6	5	5	0.14	Microtubule-associated protein 4 OS=Homo sapiens GN=MAP4 PE=1 SV=3
22	1	SwissProt	RENT1_HUMAN	119	125578	8	8	8	0.22	Regulator of nonsense transcripts 1 OS=Homo sapiens GN=UPF1 PE=1 SV=2
23	1	SwissProt	MTUS1_HUMAN	114	142677	4	4	4	0.09	Microtubule-associated tumor suppressor 1 OS=Homo sapiens GN=MTUS1 PE=1 SV=2
24	1	SwissProt	U520_HUMAN	105	246006	5	5	5	0.07	U5 small nuclear ribonucleoprotein 200 kDa helicase OS=Homo sapiens GN=SNRNP200 PE=1 SV=2
25	1	SwissProt	UBP2L_HUMAN	94	114579	3	3	3	0.08	Ubiquitin-associated protein 2-like OS=Homo sapiens GN=UBAP2L PE=1 SV=2
26	1	SwissProt	SF3B2_HUMAN	94	100279	5	4	4	0.17	Splicing factor 3B subunit 2 OS=Homo sapiens GN=SF3B2 PE=1 SV=2
27	1	SwissProt	CYFP1_HUMAN	93	146742	2	2	2	0.04	Cytoplasmic FMR1-interacting protein 1 OS=Homo sapiens GN=CYFIP1 PE=1 SV=1
28	1	SwissProt	CCAR2_HUMAN	92	103465	3	3	3	0.09	Cell cycle and apoptosis regulator protein 2 OS=Homo sapiens GN=CCAR2 PE=1 SV=2
29	1	SwissProt	TPR_HUMAN	83	267530	3	3	3	0.04	Nucleoprotein TPR OS=Homo sapiens GN=TPR PE=1 SV=3
30	1	SwissProt	TBA1A_HUMAN	80	50788	3	3	3	0.2	Tubulin alpha-1A chain OS=Homo sapiens GN=TUBA1A PE=1 SV=1
31	1	SwissProt	NEST_HUMAN	79	177788	5	5	5	0.09	Nestin OS=Homo sapiens GN=NES PE=1 SV=2
32	1	SwissProt	IQGA1_HUMAN	77	189761	5	5	5	0.09	Ras GTPase-activating-like protein IQGAP1 OS=Homo sapiens GN=IQGAP1 PE=1 SV=1
33	1	SwissProt	CE170_HUMAN	76	175586	2	2	2	0.04	Centrosomal protein of 170 kDa OS=Homo sapiens GN=CEP170 PE=1 SV=1
34	1	SwissProt	SF3B1_HUMAN	76	146479	3	3	3	0.07	Splicing factor 3B subunit 1 OS=Homo sapiens GN=SF3B1 PE=1 SV=3
35	1	SwissProt	FILA2_HUMAN	68	249296	1	1	1	0.01	Filaggrin-2 OS=Homo sapiens GN=FLG2 PE=1 SV=1
36	1	SwissProt	DHX30_HUMAN	68	134938	2	2	2	0.05	Putative ATP-dependent RNA helicase DHX30 OS=Homo sapiens GN=DHX30 PE=1 SV=1
37	1	SwissProt	AKAP9_HUMAN	65	455725	2	2	2	0.01	A-kinase anchor protein 9 OS=Homo sapiens GN=AKAP9 PE=1 SV=3
38	1	SwissProt	SF3B3_HUMAN	64	136575	5	5	5	0.12	Splicing factor 3B subunit 3 OS=Homo sapiens GN=SF3B3 PE=1 SV=4
39	1	SwissProt	CLU_HUMAN	62	148003	1	1	1	0.02	Clustered mitochondria protein homolog OS=Homo sapiens GN=CLUH PE=1 SV=2
40	1	SwissProt	EF1A1_HUMAN	60	50451	1	1	1	0.06	Elongation factor 1-alpha 1 OS=Homo sapiens GN=EEF1A1 PE=1 SV=1
41	1	SwissProt	TRI33_HUMAN	59	124623	1	1	1	0.03	E3 ubiquitin-protein ligase TRIM33 OS=Homo sapiens GN=TRIM33 PE=1 SV=3
42	1	SwissProt	ATX2L_HUMAN	57	113589	3	3	3	0.09	Ataxin-2-like protein OS=Homo sapiens GN=ATXN2L PE=1 SV=2
43	1	SwissProt	HYOU1_HUMAN	51	111494	1	1	1	0.03	Hypoxia up-regulated protein 1 OS=Homo sapiens GN=HYOU1 PE=1 SV=1
44	1	SwissProt	HNRPU_HUMAN	51	91269	2	2	2	0.07	Heterogeneous nuclear ribonucleoprotein U OS=Homo sapiens GN=HNRNPU PE=1 SV=6
45	1	SwissProt	HTSF1_HUMAN	49	86371	1	1	1	0.04	HIV Tat-specific factor 1 OS=Homo sapiens GN=HTATSF1 PE=1 SV=1
46	1	SwissProt	PRKDC_HUMAN	48	473749	1	1	1	0.01	DNA-dependent protein kinase catalytic subunit OS=Homo sapiens GN=PRKDC PE=1 SV=3
47	1	SwissProt	DCD_HUMAN	48	11391	1	1	1	0.29	Dermcidin OS=Homo sapiens GN=DCD PE=1 SV=2
48	1	SwissProt	SMC1A_HUMAN	46	143771	1	1	1	0.02	Structural maintenance of chromosomes protein 1A OS=Homo sapiens GN=SMC1A PE=1 SV=2
49	1	SwissProt	DYHC1_HUMAN	45	534809	2	2	2	0.01	Cytoplasmic dynein 1 heavy chain 1 OS=Homo sapiens GN=DYNC1H1 PE=1 SV=5
50	1	SwissProt	TBR1_HUMAN	44	74520	1	1	1	0.04	T-box brain protein 1 OS=Homo sapiens GN=TBR1 PE=2 SV=1
51	1	SwissProt	ZO1_HUMAN	43	195682	1	1	1	0.02	Tight junction protein ZO-1 OS=Homo sapiens GN=TJP1 PE=1 SV=3
52	1	SwissProt	ACTB_HUMAN	42	42052	2	2	2	0.16	Actin, cytoplasmic 1 OS=Homo sapiens GN=ACTB PE=1 SV=1
53	1	SwissProt	CNOT1_HUMAN	42	269106	1	1	1	0.01	CCR4-NOT transcription complex subunit 1 OS=Homo sapiens GN=CNOT1 PE=1 SV=2
54	1	SwissProt	JIP4_HUMAN	41	146913	1	1	1	0.02	C-Jun-amino-terminal kinase-interacting protein 4 OS=Homo sapiens GN=SPAG9 PE=1 SV=4
55	1	SwissProt	RN216_HUMAN	37	101167	1	1	1	0.03	E3 ubiquitin-protein ligase RNF216 OS=Homo sapiens GN=RNF216 PE=1 SV=3
56	1	SwissProt	VIGLN_HUMAN	37	141995	1	1	1	0.02	Vigilin OS=Homo sapiens GN=HDLBP PE=1 SV=2
57	1	SwissProt	RL7_HUMAN	37	29264	1	1	1	0.11	60S ribosomal protein L7 OS=Homo sapiens GN=RPL7 PE=1 SV=1
58	1	SwissProt	TENS3_HUMAN	37	156366	1	1	1	0.02	Tensin-3 OS=Homo sapiens GN=TNS3 PE=1 SV=2
59	1	SwissProt	HNRPQ_HUMAN	35	69788	1	1	1	0.05	Heterogeneous nuclear ribonucleoprotein Q OS=Homo sapiens GN=SYNCRIP PE=1 SV=2
60	1	SwissProt	RB6I2_HUMAN	35	128236	1	1	1	0.02	ELKS/Rab6-interacting/CAST family member 1 OS=Homo sapiens GN=ERC1 PE=1 SV=1
61	1	SwissProt	ZO2_HUMAN	34	134104	1	1	1	0.02	Tight junction protein ZO-2 OS=Homo sapiens GN=TJP2 PE=1 SV=2
62	1	SwissProt	RL4_HUMAN	31	47953	1	1	1	0.07	60S ribosomal protein L4 OS=Homo sapiens GN=RPL4 PE=1 SV=5
63	1	SwissProt	CLH1_HUMAN	31	193260	1	1	1	0.02	Clathrin heavy chain 1 OS=Homo sapiens GN=CLTC PE=1 SV=5
64	1	SwissProt	TNF10_HUMAN	31	32773	1	1	1	0.1	Tumor necrosis factor ligand superfamily member 10 OS=Homo sapiens GN=TNFSF10 PE=1 SV=1
65	1	SwissProt	GPSM1_HUMAN	30	75091	1	1	1	0.04	G-protein-signaling modulator 1 OS=Homo sapiens GN=GPSM1 PE=1 SV=2
66	1	SwissProt	PRC2C_HUMAN	30	317346	1	1	1	0.01	Protein PRRC2C OS=Homo sapiens GN=PRRC2C PE=1 SV=4
67	1	SwissProt	RAD50_HUMAN	28	154823	1	1	1	0.02	DNA repair protein RAD50 OS=Homo sapiens GN=RAD50 PE=1 SV=1
68	1	SwissProt	GEMI5_HUMAN	28	170821	1	1	1	0.02	Gem-associated protein 5 OS=Homo sapiens GN=GEMIN5 PE=1 SV=3
69	1	SwissProt	DCTN1_HUMAN	28	142348	1	1	1	0.02	Dynactin subunit 1 OS=Homo sapiens GN=DCTN1 PE=1 SV=3
70	1	SwissProt	PKHA6_HUMAN	25	117398	1	1	1	0.03	Pleckstrin homology domain-containing family A member 6 OS=Homo sapiens GN=PLEKHA6 PE=1 SV=4

## Sheet: c. G164D
Family	Member	Database	Accession	Score	Mass	Num. of significant matches	Num. of significant sequences	Num. of significant unique sequences	emPAI	Description
1	1	SwissProt	SRC8_HUMAN	1577	61720	66	45	45	13.67	Src substrate cortactin OS=Homo sapiens GN=CTTN PE=1 SV=2
2	1	SwissProt	PFKAP_HUMAN	920	86454	37	29	25	2.75	ATP-dependent 6-phosphofructokinase, platelet type OS=Homo sapiens GN=PFKP PE=1 SV=2
2	2	SwissProt	PFKAM_HUMAN	733	85984	26	22	18	1.74	ATP-dependent 6-phosphofructokinase, muscle type OS=Homo sapiens GN=PFKM PE=1 SV=2
2	3	SwissProt	PFKAL_HUMAN	583	85762	27	20	15	1.86	ATP-dependent 6-phosphofructokinase, liver type OS=Homo sapiens GN=PFKL PE=1 SV=6
3	1	SwissProt	HSP7C_HUMAN	910	71082	35	24	19	2.72	Heat shock cognate 71 kDa protein OS=Homo sapiens GN=HSPA8 PE=1 SV=1
3	2	SwissProt	HS71A_HUMAN	778	70294	28	22	18	2.26	Heat shock 70 kDa protein 1A OS=Homo sapiens GN=HSPA1A PE=1 SV=1
3	3	SwissProt	GRP78_HUMAN	763	72402	25	20	18	1.73	78 kDa glucose-regulated protein OS=Homo sapiens GN=HSPA5 PE=1 SV=2
4	1	SwissProt	CALD1_HUMAN	817	93232	31	24	24	1.53	Caldesmon OS=Homo sapiens GN=CALD1 PE=1 SV=3
5	1	SwissProt	K22E_HUMAN	701	65678	18	17	12	1.44	Keratin, type II cytoskeletal 2 epidermal OS=Homo sapiens GN=KRT2 PE=1 SV=2
5	2	SwissProt	K2C1_HUMAN	661	66170	24	20	16	1.99	Keratin, type II cytoskeletal 1 OS=Homo sapiens GN=KRT1 PE=1 SV=6
5	3	SwissProt	K2C5_HUMAN	211	62568	7	7	5	0.47	Keratin, type II cytoskeletal 5 OS=Homo sapiens GN=KRT5 PE=1 SV=3
5	4	SwissProt	K2C6B_HUMAN	111	60315	5	5	1	0.33	Keratin, type II cytoskeletal 6B OS=Homo sapiens GN=KRT6B PE=1 SV=5
6	1	SwissProt	HNRPM_HUMAN	685	77749	30	21	21	2.48	Heterogeneous nuclear ribonucleoprotein M OS=Homo sapiens GN=HNRNPM PE=1 SV=3
7	1	SwissProt	GRP75_HUMAN	613	73920	23	20	20	1.8	Stress-70 protein, mitochondrial OS=Homo sapiens GN=HSPA9 PE=1 SV=2
8	1	SwissProt	K1C9_HUMAN	561	62255	16	14	14	1.43	Keratin, type I cytoskeletal 9 OS=Homo sapiens GN=KRT9 PE=1 SV=3
9	1	SwissProt	DDX3X_HUMAN	528	73597	22	19	18	1.68	ATP-dependent RNA helicase DDX3X OS=Homo sapiens GN=DDX3X PE=1 SV=3
9	2	SwissProt	DDX17_HUMAN	471	80906	18	15	9	1.07	Probable ATP-dependent RNA helicase DDX17 OS=Homo sapiens GN=DDX17 PE=1 SV=2
9	3	SwissProt	DDX5_HUMAN	394	69618	14	13	7	1	Probable ATP-dependent RNA helicase DDX5 OS=Homo sapiens GN=DDX5 PE=1 SV=1
10	1	SwissProt	HS90B_HUMAN	494	83554	22	20	13	1.39	Heat shock protein HSP 90-beta OS=Homo sapiens GN=HSP90AB1 PE=1 SV=4
10	2	SwissProt	HS90A_HUMAN	315	85006	12	11	5	0.63	Heat shock protein HSP 90-alpha OS=Homo sapiens GN=HSP90AA1 PE=1 SV=5
10	3	SwissProt	TRAP1_HUMAN	172	80345	4	4	4	0.19	Heat shock protein 75 kDa, mitochondrial OS=Homo sapiens GN=TRAP1 PE=1 SV=3
10	4	SwissProt	ENPL_HUMAN	87	92696	2	2	1	0.08	Endoplasmin OS=Homo sapiens GN=HSP90B1 PE=1 SV=1
11	1	SwissProt	HORN_HUMAN	444	283140	14	13	13	0.17	Hornerin OS=Homo sapiens GN=HRNR PE=1 SV=2
12	1	SwissProt	K1C10_HUMAN	410	59020	14	13	11	1.27	Keratin, type I cytoskeletal 10 OS=Homo sapiens GN=KRT10 PE=1 SV=6
12	2	SwissProt	K1C14_HUMAN	187	51872	6	5	3	0.49	Keratin, type I cytoskeletal 14 OS=Homo sapiens GN=KRT14 PE=1 SV=4
13	1	SwissProt	ZCCHV_HUMAN	384	103135	14	13	13	0.6	Zinc finger CCCH-type antiviral protein 1 OS=Homo sapiens GN=ZC3HAV1 PE=1 SV=3
14	1	SwissProt	RIR1_HUMAN	361	90925	16	14	13	0.71	Ribonucleoside-diphosphate reductase large subunit OS=Homo sapiens GN=RRM1 PE=1 SV=1
15	1	SwissProt	XRCC6_HUMAN	353	70084	15	14	13	1.1	X-ray repair cross-complementing protein 6 OS=Homo sapiens GN=XRCC6 PE=1 SV=2
16	1	SwissProt	NU155_HUMAN	332	156697	18	17	17	0.49	Nuclear pore complex protein Nup155 OS=Homo sapiens GN=NUP155 PE=1 SV=1
17	1	SwissProt	PRCC_HUMAN	330	52386	14	10	10	1.06	Proline-rich protein PRCC OS=Homo sapiens GN=PRCC PE=1 SV=1
18	1	SwissProt	HNRPR_HUMAN	330	71184	14	12	6	0.88	Heterogeneous nuclear ribonucleoprotein R OS=Homo sapiens GN=HNRNPR PE=1 SV=1
18	2	SwissProt	HNRPQ_HUMAN	304	69788	15	13	7	1	Heterogeneous nuclear ribonucleoprotein Q OS=Homo sapiens GN=SYNCRIP PE=1 SV=2
19	1	SwissProt	SYRC_HUMAN	288	76129	12	10	10	0.65	Arginine--tRNA ligase, cytoplasmic OS=Homo sapiens GN=RARS PE=1 SV=2
20	1	SwissProt	DMD_HUMAN	271	428537	10	9	9	0.08	Dystrophin OS=Homo sapiens GN=DMD PE=1 SV=3
21	1	SwissProt	ECHA_HUMAN	264	83688	9	9	9	0.45	Trifunctional enzyme subunit alpha, mitochondrial OS=Homo sapiens GN=HADHA PE=1 SV=2
22	1	SwissProt	IF2B3_HUMAN	240	64008	12	11	8	0.91	Insulin-like growth factor 2 mRNA-binding protein 3 OS=Homo sapiens GN=IGF2BP3 PE=1 SV=2
22	2	SwissProt	IF2B1_HUMAN	181	63783	8	7	4	0.54	Insulin-like growth factor 2 mRNA-binding protein 1 OS=Homo sapiens GN=IGF2BP1 PE=1 SV=2
23	1	SwissProt	MLH1_HUMAN	235	85175	11	11	11	0.56	DNA mismatch repair protein Mlh1 OS=Homo sapiens GN=MLH1 PE=1 SV=1
24	1	SwissProt	XRCC5_HUMAN	234	83222	15	14	14	0.79	X-ray repair cross-complementing protein 5 OS=Homo sapiens GN=XRCC5 PE=1 SV=3
25	1	SwissProt	PABP1_HUMAN	231	70854	14	10	7	0.8	Polyadenylate-binding protein 1 OS=Homo sapiens GN=PABPC1 PE=1 SV=2
25	2	SwissProt	PABP4_HUMAN	206	71080	10	8	5	0.55	Polyadenylate-binding protein 4 OS=Homo sapiens GN=PABPC4 PE=1 SV=1
26	1	SwissProt	ILF3_HUMAN	226	95678	10	9	9	0.44	Interleukin enhancer-binding factor 3 OS=Homo sapiens GN=ILF3 PE=1 SV=3
27	1	SwissProt	PNPT1_HUMAN	224	86524	10	9	9	0.43	Polyribonucleotide nucleotidyltransferase 1, mitochondrial OS=Homo sapiens GN=PNPT1 PE=1 SV=2
28	1	SwissProt	DDX1_HUMAN	216	83349	9	7	7	0.39	ATP-dependent RNA helicase DDX1 OS=Homo sapiens GN=DDX1 PE=1 SV=2
29	1	SwissProt	SC23B_HUMAN	212	87393	11	10	8	0.55	Protein transport protein Sec23B OS=Homo sapiens GN=SEC23B PE=1 SV=2
29	2	SwissProt	SC23A_HUMAN	148	87018	8	8	6	0.38	Protein transport protein Sec23A OS=Homo sapiens GN=SEC23A PE=1 SV=2
30	1	SwissProt	SAMH1_HUMAN	209	72896	12	12	12	0.77	Deoxynucleoside triphosphate triphosphohydrolase SAMHD1 OS=Homo sapiens GN=SAMHD1 PE=1 SV=2
31	1	SwissProt	NUCL_HUMAN	206	76625	11	11	11	0.64	Nucleolin OS=Homo sapiens GN=NCL PE=1 SV=3
32	1	SwissProt	SRP72_HUMAN	194	75130	6	6	6	0.32	Signal recognition particle subunit SRP72 OS=Homo sapiens GN=SRP72 PE=1 SV=3
33	1	SwissProt	SPICE_HUMAN	194	96548	4	4	4	0.15	Spindle and centriole-associated protein 1 OS=Homo sapiens GN=SPICE1 PE=1 SV=1
34	1	SwissProt	WRIP1_HUMAN	192	72829	6	6	6	0.33	ATPase WRNIP1 OS=Homo sapiens GN=WRNIP1 PE=1 SV=2
35	1	SwissProt	SYFB_HUMAN	191	66701	6	6	6	0.36	Phenylalanine--tRNA ligase beta subunit OS=Homo sapiens GN=FARSB PE=1 SV=3
36	1	SwissProt	DHX15_HUMAN	185	91673	7	5	5	0.25	Pre-mRNA-splicing factor ATP-dependent RNA helicase DHX15 OS=Homo sapiens GN=DHX15 PE=1 SV=2
37	1	SwissProt	BAG3_HUMAN	179	61728	7	7	7	0.48	BAG family molecular chaperone regulator 3 OS=Homo sapiens GN=BAG3 PE=1 SV=3
38	1	SwissProt	ACSL4_HUMAN	178	80220	6	5	5	0.3	Long-chain-fatty-acid--CoA ligase 4 OS=Homo sapiens GN=ACSL4 PE=1 SV=2
39	1	SwissProt	RBM14_HUMAN	175	69620	6	6	6	0.35	RNA-binding protein 14 OS=Homo sapiens GN=RBM14 PE=1 SV=2
40	1	SwissProt	EIF3L_HUMAN	175	66912	8	8	8	0.51	Eukaryotic translation initiation factor 3 subunit L OS=Homo sapiens GN=EIF3L PE=1 SV=1
41	1	SwissProt	RFA1_HUMAN	175	68723	6	6	6	0.35	Replication protein A 70 kDa DNA-binding subunit OS=Homo sapiens GN=RPA1 PE=1 SV=2
42	1	SwissProt	ARAF_HUMAN	170	68341	5	5	4	0.29	Serine/threonine-protein kinase A-Raf OS=Homo sapiens GN=ARAF PE=1 SV=2
42	2	SwissProt	RAF1_HUMAN	74	73803	3	3	2	0.15	RAF proto-oncogene serine/threonine-protein kinase OS=Homo sapiens GN=RAF1 PE=1 SV=1
43	1	SwissProt	ARFG2_HUMAN	169	57027	7	6	6	0.53	ADP-ribosylation factor GTPase-activating protein 2 OS=Homo sapiens GN=ARFGAP2 PE=1 SV=1
44	1	SwissProt	PPBI_HUMAN	166	57119	7	6	4	0.53	Intestinal-type alkaline phosphatase OS=Homo sapiens GN=ALPI PE=1 SV=2
44	2	SwissProt	PPB1_HUMAN	120	58259	5	4	2	0.34	Alkaline phosphatase, placental type OS=Homo sapiens GN=ALPP PE=1 SV=2
45	1	SwissProt	ABCF3_HUMAN	164	80094	6	6	6	0.3	ATP-binding cassette sub-family F member 3 OS=Homo sapiens GN=ABCF3 PE=1 SV=2
46	1	SwissProt	TRI25_HUMAN	164	72581	6	6	6	0.33	E3 ubiquitin/ISG15 ligase TRIM25 OS=Homo sapiens GN=TRIM25 PE=1 SV=2
47	1	SwissProt	CT2NL_HUMAN	163	70571	8	8	8	0.48	CTTNBP2 N-terminal-like protein OS=Homo sapiens GN=CTTNBP2NL PE=1 SV=2
48	1	SwissProt	PKP3_HUMAN	162	87485	8	8	8	0.37	Plakophilin-3 OS=Homo sapiens GN=PKP3 PE=1 SV=1
49	1	SwissProt	NSF_HUMAN	157	83055	5	5	5	0.23	Vesicle-fusing ATPase OS=Homo sapiens GN=NSF PE=1 SV=3
50	1	SwissProt	SYK_HUMAN	150	68461	8	6	6	0.42	Lysine--tRNA ligase OS=Homo sapiens GN=KARS PE=1 SV=3
51	1	SwissProt	TBB5_HUMAN	150	50095	4	4	4	0.32	Tubulin beta chain OS=Homo sapiens GN=TUBB PE=1 SV=2
52	1	SwissProt	C2D1A_HUMAN	148	104397	5	5	5	0.18	Coiled-coil and C2 domain-containing protein 1A OS=Homo sapiens GN=CC2D1A PE=1 SV=1
53	1	SwissProt	YTHD1_HUMAN	147	61007	7	5	3	0.33	YTH domain-containing family protein 1 OS=Homo sapiens GN=YTHDF1 PE=1 SV=1
53	2	SwissProt	YTHD2_HUMAN	111	62467	4	3	1	0.18	YTH domain-containing family protein 2 OS=Homo sapiens GN=YTHDF2 PE=1 SV=2
54	1	SwissProt	SRP68_HUMAN	145	71199	7	7	7	0.41	Signal recognition particle subunit SRP68 OS=Homo sapiens GN=SRP68 PE=1 SV=2
55	1	SwissProt	P5CS_HUMAN	143	87989	4	4	4	0.17	Delta-1-pyrroline-5-carboxylate synthase OS=Homo sapiens GN=ALDH18A1 PE=1 SV=2
56	1	SwissProt	RAGP1_HUMAN	142	63958	5	5	5	0.31	Ran GTPase-activating protein 1 OS=Homo sapiens GN=RANGAP1 PE=1 SV=1
57	1	SwissProt	EXOS9_HUMAN	140	49545	3	3	3	0.23	Exosome complex component RRP45 OS=Homo sapiens GN=EXOSC9 PE=1 SV=3
58	1	SwissProt	HNRL1_HUMAN	133	96250	5	5	5	0.2	Heterogeneous nuclear ribonucleoprotein U-like protein 1 OS=Homo sapiens GN=HNRNPUL1 PE=1 SV=2
59	1	SwissProt	CDC16_HUMAN	133	72408	5	5	5	0.27	Cell division cycle protein 16 homolog OS=Homo sapiens GN=CDC16 PE=1 SV=2
60	1	SwissProt	NUP85_HUMAN	133	75826	5	5	4	0.26	Nuclear pore complex protein Nup85 OS=Homo sapiens GN=NUP85 PE=1 SV=1
61	1	SwissProt	SPAS2_HUMAN	132	59850	3	3	3	0.19	Spermatogenesis-associated serine-rich protein 2 OS=Homo sapiens GN=SPATS2 PE=1 SV=1
62	1	SwissProt	RECQ1_HUMAN	131	74436	6	6	6	0.32	ATP-dependent DNA helicase Q1 OS=Homo sapiens GN=RECQL PE=1 SV=3
63	1	SwissProt	TBA1A_HUMAN	126	50788	4	4	2	0.31	Tubulin alpha-1A chain OS=Homo sapiens GN=TUBA1A PE=1 SV=1
63	2	SwissProt	TBA4A_HUMAN	93	50634	3	3	1	0.23	Tubulin alpha-4A chain OS=Homo sapiens GN=TUBA4A PE=1 SV=1
64	1	SwissProt	G3BP1_HUMAN	122	52189	4	4	3	0.3	Ras GTPase-activating protein-binding protein 1 OS=Homo sapiens GN=G3BP1 PE=1 SV=1
64	2	SwissProt	G3BP2_HUMAN	49	54145	2	2	1	0.14	Ras GTPase-activating protein-binding protein 2 OS=Homo sapiens GN=G3BP2 PE=1 SV=2
65	1	SwissProt	ABCF2_HUMAN	116	71815	8	7	7	0.47	ATP-binding cassette sub-family F member 2 OS=Homo sapiens GN=ABCF2 PE=1 SV=2
66	1	SwissProt	TRIM3_HUMAN	113	81862	2	2	2	0.09	Tripartite motif-containing protein 3 OS=Homo sapiens GN=TRIM3 PE=1 SV=2
67	1	SwissProt	DDX41_HUMAN	112	70477	4	4	4	0.22	Probable ATP-dependent RNA helicase DDX41 OS=Homo sapiens GN=DDX41 PE=1 SV=2
68	1	SwissProt	TKT_HUMAN	105	68519	7	6	6	0.35	Transketolase OS=Homo sapiens GN=TKT PE=1 SV=3
69	1	SwissProt	CPSF6_HUMAN	103	59344	2	2	2	0.12	Cleavage and polyadenylation specificity factor subunit 6 OS=Homo sapiens GN=CPSF6 PE=1 SV=2
70	1	SwissProt	ESRP2_HUMAN	94	79206	2	2	2	0.09	Epithelial splicing regulatory protein 2 OS=Homo sapiens GN=ESRP2 PE=1 SV=1
71	1	SwissProt	LG3BP_HUMAN	93	66202	8	7	7	0.44	Galectin-3-binding protein OS=Homo sapiens GN=LGALS3BP PE=1 SV=1
72	1	SwissProt	MCM7_HUMAN	92	81884	2	2	2	0.09	DNA replication licensing factor MCM7 OS=Homo sapiens GN=MCM7 PE=1 SV=4
73	1	SwissProt	DJC21_HUMAN	92	62445	1	1	1	0.06	DnaJ homolog subfamily C member 21 OS=Homo sapiens GN=DNAJC21 PE=1 SV=2
74	1	SwissProt	LRC47_HUMAN	90	64004	2	2	2	0.11	Leucine-rich repeat-containing protein 47 OS=Homo sapiens GN=LRRC47 PE=1 SV=1
75	1	SwissProt	APC5_HUMAN	89	85707	2	1	1	0.08	Anaphase-promoting complex subunit 5 OS=Homo sapiens GN=ANAPC5 PE=1 SV=2
76	1	SwissProt	TRI29_HUMAN	88	66478	5	5	5	0.3	Tripartite motif-containing protein 29 OS=Homo sapiens GN=TRIM29 PE=1 SV=2
77	1	SwissProt	DDX21_HUMAN	86	87804	3	3	3	0.13	Nucleolar RNA helicase 2 OS=Homo sapiens GN=DDX21 PE=1 SV=5
78	1	SwissProt	CARF_HUMAN	86	61544	2	2	2	0.12	CDKN2A-interacting protein OS=Homo sapiens GN=CDKN2AIP PE=1 SV=3
79	1	SwissProt	IMB1_HUMAN	85	98420	3	2	2	0.11	Importin subunit beta-1 OS=Homo sapiens GN=KPNB1 PE=1 SV=2
80	1	SwissProt	ANXA6_HUMAN	82	76168	2	2	2	0.1	Annexin A6 OS=Homo sapiens GN=ANXA6 PE=1 SV=3
81	1	SwissProt	FILA2_HUMAN	79	249296	2	2	2	0.03	Filaggrin-2 OS=Homo sapiens GN=FLG2 PE=1 SV=1
82	1	SwissProt	DHX9_HUMAN	78	142181	5	5	5	0.13	ATP-dependent RNA helicase A OS=Homo sapiens GN=DHX9 PE=1 SV=4
83	1	SwissProt	SYQ_HUMAN	77	88655	5	4	4	0.22	Glutamine--tRNA ligase OS=Homo sapiens GN=QARS PE=1 SV=1
84	1	SwissProt	XRN2_HUMAN	76	109426	1	1	1	0.03	5'-3' exoribonuclease 2 OS=Homo sapiens GN=XRN2 PE=1 SV=1
85	1	SwissProt	RBBP5_HUMAN	76	59800	1	1	1	0.06	Retinoblastoma-binding protein 5 OS=Homo sapiens GN=RBBP5 PE=1 SV=2
86	1	SwissProt	HNRPU_HUMAN	76	91269	3	3	3	0.12	Heterogeneous nuclear ribonucleoprotein U OS=Homo sapiens GN=HNRNPU PE=1 SV=6
87	1	SwissProt	DJC10_HUMAN	75	92333	2	2	2	0.08	DnaJ homolog subfamily C member 10 OS=Homo sapiens GN=DNAJC10 PE=1 SV=2
88	1	SwissProt	GELS_HUMAN	75	86043	1	1	1	0.04	Gelsolin OS=Homo sapiens GN=GSN PE=1 SV=1
89	1	SwissProt	SC16A_HUMAN	73	234855	3	3	3	0.05	Protein transport protein Sec16A OS=Homo sapiens GN=SEC16A PE=1 SV=3
90	1	SwissProt	EZRI_HUMAN	72	69484	2	2	2	0.1	Ezrin OS=Homo sapiens GN=EZR PE=1 SV=4
91	1	SwissProt	LIMA1_HUMAN	72	85630	3	2	2	0.13	LIM domain and actin-binding protein 1 OS=Homo sapiens GN=LIMA1 PE=1 SV=1
92	1	SwissProt	EWS_HUMAN	71	68721	1	1	1	0.05	RNA-binding protein EWS OS=Homo sapiens GN=EWSR1 PE=1 SV=1
93	1	SwissProt	GTPB2_HUMAN	71	66468	1	1	1	0.05	GTP-binding protein 2 OS=Homo sapiens GN=GTPBP2 PE=1 SV=1
94	1	SwissProt	SEPT9_HUMAN	71	65646	4	4	4	0.23	Septin-9 OS=Homo sapiens GN=SEPT9 PE=1 SV=2
95	1	SwissProt	HNRPL_HUMAN	70	64720	4	4	4	0.24	Heterogeneous nuclear ribonucleoprotein L OS=Homo sapiens GN=HNRNPL PE=1 SV=2
96	1	SwissProt	TGFA1_HUMAN	67	98236	2	2	2	0.07	Transforming growth factor-beta receptor-associated protein 1 OS=Homo sapiens GN=TGFBRAP1 PE=1 SV=1
97	1	SwissProt	TENS4_HUMAN	66	77798	2	2	2	0.09	Tensin-4 OS=Homo sapiens GN=TNS4 PE=1 SV=3
98	1	SwissProt	GLCNE_HUMAN	65	80193	3	3	3	0.14	Bifunctional UDP-N-acetylglucosamine 2-epimerase/N-acetylmannosamine kinase OS=Homo sapiens GN=GNE PE=1 SV=1
99	1	SwissProt	WASH2_HUMAN	63	50338	2	2	2	0.15	WAS protein family homolog 2 OS=Homo sapiens GN=WASH2P PE=2 SV=2
100	1	SwissProt	ADSV_HUMAN	63	80895	3	3	3	0.14	Adseverin OS=Homo sapiens GN=SCIN PE=1 SV=4
101	1	SwissProt	TCPG_HUMAN	62	61066	1	1	1	0.06	T-complex protein 1 subunit gamma OS=Homo sapiens GN=CCT3 PE=1 SV=4
102	1	SwissProt	RIOK2_HUMAN	62	63699	1	1	1	0.06	Serine/threonine-protein kinase RIO2 OS=Homo sapiens GN=RIOK2 PE=1 SV=2
103	1	SwissProt	GNL3L_HUMAN	61	66216	3	3	3	0.17	Guanine nucleotide-binding protein-like 3-like protein OS=Homo sapiens GN=GNL3L PE=1 SV=1
104	1	SwissProt	FUS_HUMAN	60	53622	1	1	1	0.07	RNA-binding protein FUS OS=Homo sapiens GN=FUS PE=1 SV=1
105	1	SwissProt	COR1B_HUMAN	60	54885	3	3	2	0.21	Coronin-1B OS=Homo sapiens GN=CORO1B PE=1 SV=1
106	1	SwissProt	HOOK3_HUMAN	60	83474	2	2	2	0.09	Protein Hook homolog 3 OS=Homo sapiens GN=HOOK3 PE=1 SV=2
107	1	SwissProt	TF3C4_HUMAN	59	93235	1	1	1	0.04	General transcription factor 3C polypeptide 4 OS=Homo sapiens GN=GTF3C4 PE=1 SV=2
108	1	SwissProt	EF1A1_HUMAN	59	50451	1	1	1	0.07	Elongation factor 1-alpha 1 OS=Homo sapiens GN=EEF1A1 PE=1 SV=1
109	1	SwissProt	KHDR1_HUMAN	58	48311	5	5	3	0.43	KH domain-containing, RNA-binding, signal transduction-associated protein 1 OS=Homo sapiens GN=KHDRBS1 PE=1 SV=1
110	1	SwissProt	PALLD_HUMAN	58	151839	2	2	2	0.05	Palladin OS=Homo sapiens GN=PALLD PE=1 SV=3
111	1	SwissProt	VP33A_HUMAN	57	67967	2	2	2	0.11	Vacuolar protein sorting-associated protein 33A OS=Homo sapiens GN=VPS33A PE=1 SV=1
112	1	SwissProt	FLNA_HUMAN	54	283301	3	3	3	0.04	Filamin-A OS=Homo sapiens GN=FLNA PE=1 SV=4
113	1	SwissProt	ACPH_HUMAN	53	82142	1	1	1	0.04	Acylamino-acid-releasing enzyme OS=Homo sapiens GN=APEH PE=1 SV=4
114	1	SwissProt	FA83D_HUMAN	52	64841	1	1	1	0.05	Protein FAM83D OS=Homo sapiens GN=FAM83D PE=1 SV=3
115	1	SwissProt	SF01_HUMAN	50	68514	1	1	1	0.05	Splicing factor 1 OS=Homo sapiens GN=SF1 PE=1 SV=4
116	1	SwissProt	TRI47_HUMAN	49	70970	1	1	1	0.05	Tripartite motif-containing protein 47 OS=Homo sapiens GN=TRIM47 PE=1 SV=2
117	1	SwissProt	SIK1_HUMAN	49	85932	2	2	2	0.08	Serine/threonine-protein kinase SIK1 OS=Homo sapiens GN=SIK1 PE=1 SV=2
118	1	SwissProt	PDIA4_HUMAN	49	73229	2	2	2	0.1	Protein disulfide-isomerase A4 OS=Homo sapiens GN=PDIA4 PE=1 SV=2
119	1	SwissProt	FILA_HUMAN	49	435036	1	1	1	0.01	Filaggrin OS=Homo sapiens GN=FLG PE=1 SV=3
120	1	SwissProt	E2AK2_HUMAN	48	62512	1	1	1	0.06	Interferon-induced, double-stranded RNA-activated protein kinase OS=Homo sapiens GN=EIF2AK2 PE=1 SV=2
121	1	SwissProt	DCD_HUMAN	47	11391	2	2	2	0.78	Dermcidin OS=Homo sapiens GN=DCD PE=1 SV=2
122	1	SwissProt	RAD17_HUMAN	47	77633	1	1	1	0.05	Cell cycle checkpoint protein RAD17 OS=Homo sapiens GN=RAD17 PE=1 SV=2
123	1	SwissProt	PTPC1_HUMAN	47	85543	1	1	1	0.04	Protein tyrosine phosphatase domain-containing protein 1 OS=Homo sapiens GN=PTPDC1 PE=1 SV=1
124	1	SwissProt	FOXK2_HUMAN	47	69248	1	1	1	0.05	Forkhead box protein K2 OS=Homo sapiens GN=FOXK2 PE=1 SV=3
125	1	SwissProt	BGLR_HUMAN	46	75027	1	1	1	0.05	Beta-glucuronidase OS=Homo sapiens GN=GUSB PE=1 SV=2
126	1	SwissProt	MAPK5_HUMAN	46	54642	1	1	1	0.07	MAP kinase-activated protein kinase 5 OS=Homo sapiens GN=MAPKAPK5 PE=1 SV=2
127	1	SwissProt	GNL3_HUMAN	46	62468	2	2	2	0.12	Guanine nucleotide-binding protein-like 3 OS=Homo sapiens GN=GNL3 PE=1 SV=2
128	1	SwissProt	IRAK1_HUMAN	45	77458	1	1	1	0.05	Interleukin-1 receptor-associated kinase 1 OS=Homo sapiens GN=IRAK1 PE=1 SV=2
129	1	SwissProt	SNUT2_HUMAN	45	65739	1	1	1	0.05	U4/U6.U5 tri-snRNP-associated protein 2 OS=Homo sapiens GN=USP39 PE=1 SV=2
130	1	SwissProt	TRM1_HUMAN	45	73386	1	1	1	0.05	tRNA (guanine(26)-N(2))-dimethyltransferase OS=Homo sapiens GN=TRMT1 PE=1 SV=1
131	1	SwissProt	TBR1_HUMAN	44	74520	1	1	1	0.05	T-box brain protein 1 OS=Homo sapiens GN=TBR1 PE=2 SV=1
132	1	SwissProt	IF4B_HUMAN	43	69167	1	1	1	0.05	Eukaryotic translation initiation factor 4B OS=Homo sapiens GN=EIF4B PE=1 SV=2
133	1	SwissProt	NOG1_HUMAN	43	74317	1	1	1	0.05	Nucleolar GTP-binding protein 1 OS=Homo sapiens GN=GTPBP4 PE=1 SV=3
134	1	SwissProt	CSTF2_HUMAN	42	61035	2	2	2	0.12	Cleavage stimulation factor subunit 2 OS=Homo sapiens GN=CSTF2 PE=1 SV=1
135	1	SwissProt	MYPT1_HUMAN	42	115610	1	1	1	0.03	Protein phosphatase 1 regulatory subunit 12A OS=Homo sapiens GN=PPP1R12A PE=1 SV=1
136	1	SwissProt	GBF1_HUMAN	41	208367	2	2	1	0.03	Golgi-specific brefeldin A-resistance guanine nucleotide exchange factor 1 OS=Homo sapiens GN=GBF1 PE=1 SV=2
137	1	SwissProt	PARP1_HUMAN	41	113811	2	2	2	0.06	Poly [ADP-ribose] polymerase 1 OS=Homo sapiens GN=PARP1 PE=1 SV=4
138	1	SwissProt	XRCC1_HUMAN	41	69776	1	1	1	0.05	DNA repair protein XRCC1 OS=Homo sapiens GN=XRCC1 PE=1 SV=2
139	1	SwissProt	ARFG3_HUMAN	41	57406	1	1	1	0.06	ADP-ribosylation factor GTPase-activating protein 3 OS=Homo sapiens GN=ARFGAP3 PE=1 SV=1
140	1	SwissProt	ACTA_HUMAN	41	42381	1	1	1	0.08	Actin, aortic smooth muscle OS=Homo sapiens GN=ACTA2 PE=1 SV=1
141	1	SwissProt	FUBP2_HUMAN	41	73355	2	2	2	0.1	Far upstream element-binding protein 2 OS=Homo sapiens GN=KHSRP PE=1 SV=4
142	1	SwissProt	PRPF3_HUMAN	40	77652	3	3	3	0.14	U4/U6 small nuclear ribonucleoprotein Prp3 OS=Homo sapiens GN=PRPF3 PE=1 SV=2
143	1	SwissProt	GTPB1_HUMAN	40	73035	1	1	1	0.05	GTP-binding protein 1 OS=Homo sapiens GN=GTPBP1 PE=1 SV=3
144	1	SwissProt	OTUB2_HUMAN	40	27424	1	1	1	0.13	Ubiquitin thioesterase OTUB2 OS=Homo sapiens GN=OTUB2 PE=1 SV=2
145	1	SwissProt	ANM5_HUMAN	40	73322	2	2	2	0.1	Protein arginine N-methyltransferase 5 OS=Homo sapiens GN=PRMT5 PE=1 SV=4
146	1	SwissProt	SIN1_HUMAN	39	59542	2	2	2	0.12	Target of rapamycin complex 2 subunit MAPKAP1 OS=Homo sapiens GN=MAPKAP1 PE=1 SV=2
147	1	SwissProt	DC1I2_HUMAN	39	71811	2	2	2	0.1	Cytoplasmic dynein 1 intermediate chain 2 OS=Homo sapiens GN=DYNC1I2 PE=1 SV=3
148	1	SwissProt	ZMAT1_HUMAN	38	75734	1	1	1	0.05	Zinc finger matrin-type protein 1 OS=Homo sapiens GN=ZMAT1 PE=2 SV=1
149	1	SwissProt	VPS35_HUMAN	37	92447	1	1	1	0.04	Vacuolar protein sorting-associated protein 35 OS=Homo sapiens GN=VPS35 PE=1 SV=2
150	1	SwissProt	SUMO1_HUMAN	37	11607	1	1	1	0.33	Small ubiquitin-related modifier 1 OS=Homo sapiens GN=SUMO1 PE=1 SV=1
151	1	SwissProt	TNK1_HUMAN	36	73049	1	1	1	0.05	Non-receptor tyrosine-protein kinase TNK1 OS=Homo sapiens GN=TNK1 PE=1 SV=3
152	1	SwissProt	FXR1_HUMAN	36	70020	3	3	3	0.16	Fragile X mental retardation syndrome-related protein 1 OS=Homo sapiens GN=FXR1 PE=1 SV=3
153	1	SwissProt	TRM1L_HUMAN	36	82893	1	1	1	0.04	TRMT1-like protein OS=Homo sapiens GN=TRMT1L PE=1 SV=2
154	1	SwissProt	FOXK1_HUMAN	35	75867	1	1	1	0.05	Forkhead box protein K1 OS=Homo sapiens GN=FOXK1 PE=1 SV=1
155	1	SwissProt	MARK1_HUMAN	35	89460	1	1	1	0.04	Serine/threonine-protein kinase MARK1 OS=Homo sapiens GN=MARK1 PE=1 SV=2
156	1	SwissProt	PLAK_HUMAN	34	82434	3	3	3	0.13	Junction plakoglobin OS=Homo sapiens GN=JUP PE=1 SV=3
157	1	SwissProt	TRI56_HUMAN	34	83147	1	1	1	0.04	E3 ubiquitin-protein ligase TRIM56 OS=Homo sapiens GN=TRIM56 PE=1 SV=3
158	1	SwissProt	SNTG2_HUMAN	34	60806	1	1	1	0.06	Gamma-2-syntrophin OS=Homo sapiens GN=SNTG2 PE=1 SV=2
159	1	SwissProt	PLPL8_HUMAN	33	89219	1	1	1	0.04	Calcium-independent phospholipase A2-gamma OS=Homo sapiens GN=PNPLA8 PE=1 SV=1
160	1	SwissProt	VPS16_HUMAN	33	95660	1	1	1	0.04	Vacuolar protein sorting-associated protein 16 homolog OS=Homo sapiens GN=VPS16 PE=1 SV=2
161	1	SwissProt	KPRP_HUMAN	33	67172	1	1	1	0.05	Keratinocyte proline-rich protein OS=Homo sapiens GN=KPRP PE=1 SV=1
162	1	SwissProt	CRTC3_HUMAN	32	67089	1	1	1	0.05	CREB-regulated transcription coactivator 3 OS=Homo sapiens GN=CRTC3 PE=1 SV=2
163	1	SwissProt	MAGD2_HUMAN	32	65085	1	1	1	0.05	Melanoma-associated antigen D2 OS=Homo sapiens GN=MAGED2 PE=1 SV=2
164	1	SwissProt	ERCC2_HUMAN	31	87652	1	1	1	0.04	TFIIH basal transcription factor complex helicase XPD subunit OS=Homo sapiens GN=ERCC2 PE=1 SV=1
165	1	SwissProt	NIPBL_HUMAN	31	317907	1	1	1	0.01	Nipped-B-like protein OS=Homo sapiens GN=NIPBL PE=1 SV=2
166	1	SwissProt	LTV1_HUMAN	31	55049	2	2	2	0.13	Protein LTV1 homolog OS=Homo sapiens GN=LTV1 PE=1 SV=1
167	1	SwissProt	M3K7_HUMAN	31	67895	1	1	1	0.05	Mitogen-activated protein kinase kinase kinase 7 OS=Homo sapiens GN=MAP3K7 PE=1 SV=1
168	1	SwissProt	FIP1_HUMAN	31	66601	1	1	1	0.05	Pre-mRNA 3'-end-processing factor FIP1 OS=Homo sapiens GN=FIP1L1 PE=1 SV=1
169	1	SwissProt	SHCBP_HUMAN	31	76726	1	1	1	0.05	SHC SH2 domain-binding protein 1 OS=Homo sapiens GN=SHCBP1 PE=1 SV=3
170	1	SwissProt	RAVR1_HUMAN	30	64464	2	2	2	0.11	Ribonucleoprotein PTB-binding 1 OS=Homo sapiens GN=RAVER1 PE=1 SV=1
171	1	SwissProt	C1TC_HUMAN	30	102180	1	1	1	0.03	C-1-tetrahydrofolate synthase, cytoplasmic OS=Homo sapiens GN=MTHFD1 PE=1 SV=3
172	1	SwissProt	SHRM3_HUMAN	30	218321	1	1	1	0.02	Protein Shroom3 OS=Homo sapiens GN=SHROOM3 PE=1 SV=2
173	1	SwissProt	NOP56_HUMAN	29	66408	1	1	1	0.05	Nucleolar protein 56 OS=Homo sapiens GN=NOP56 PE=1 SV=4
174	1	SwissProt	SPTN1_HUMAN	29	285163	1	1	1	0.01	Spectrin alpha chain, non-erythrocytic 1 OS=Homo sapiens GN=SPTAN1 PE=1 SV=3
175	1	SwissProt	EIF3D_HUMAN	29	64560	1	1	1	0.05	Eukaryotic translation initiation factor 3 subunit D OS=Homo sapiens GN=EIF3D PE=1 SV=1
176	1	SwissProt	GPSM1_HUMAN	28	75091	1	1	1	0.05	G-protein-signaling modulator 1 OS=Homo sapiens GN=GPSM1 PE=1 SV=2
177	1	SwissProt	FKB10_HUMAN	28	64717	1	1	1	0.05	Peptidyl-prolyl cis-trans isomerase FKBP10 OS=Homo sapiens GN=FKBP10 PE=1 SV=1
178	1	SwissProt	TLN1_HUMAN	28	271766	1	1	1	0.01	Talin-1 OS=Homo sapiens GN=TLN1 PE=1 SV=3
179	1	SwissProt	LMNA_HUMAN	27	74380	1	1	1	0.05	Prelamin-A/C OS=Homo sapiens GN=LMNA PE=1 SV=1
180	1	SwissProt	SF3B2_HUMAN	25	100279	1	1	1	0.04	Splicing factor 3B subunit 2 OS=Homo sapiens GN=SF3B2 PE=1 SV=2
181	1	SwissProt	RIOX1_HUMAN	24	71384	1	1	1	0.05	Ribosomal oxygenase 1 OS=Homo sapiens GN=RIOX1 PE=1 SV=2
182	1	SwissProt	NOL10_HUMAN	20	80822	1	1	1	0.04	Nucleolar protein 10 OS=Homo sapiens GN=NOL10 PE=1 SV=1
1	1	SwissProt	K1C10_HUMAN	782	59020	24	21	18	2.35	Keratin, type I cytoskeletal 10 OS=Homo sapiens GN=KRT10 PE=1 SV=6
1	2	SwissProt	K1C14_HUMAN	203	51872	6	5	2	0.43	Keratin, type I cytoskeletal 14 OS=Homo sapiens GN=KRT14 PE=1 SV=4
2	1	SwissProt	K22E_HUMAN	776	65678	26	21	16	1.83	Keratin, type II cytoskeletal 2 epidermal OS=Homo sapiens GN=KRT2 PE=1 SV=2
2	2	SwissProt	K2C1_HUMAN	625	66170	25	21	18	1.81	Keratin, type II cytoskeletal 1 OS=Homo sapiens GN=KRT1 PE=1 SV=6
2	3	SwissProt	VIME_HUMAN	390	53676	20	19	18	1.99	Vimentin OS=Homo sapiens GN=VIM PE=1 SV=4
2	4	SwissProt	K2C5_HUMAN	186	62568	10	9	5	0.56	Keratin, type II cytoskeletal 5 OS=Homo sapiens GN=KRT5 PE=1 SV=3
2	5	SwissProt	K2C73_HUMAN	80	59457	4	3	1	0.17	Keratin, type II cytoskeletal 73 OS=Homo sapiens GN=KRT73 PE=1 SV=1
3	1	SwissProt	TCPH_HUMAN	636	59842	24	20	20	2.13	T-complex protein 1 subunit eta OS=Homo sapiens GN=CCT7 PE=1 SV=2
4	1	SwissProt	TCPQ_HUMAN	631	60153	22	20	20	2.11	T-complex protein 1 subunit theta OS=Homo sapiens GN=CCT8 PE=1 SV=4
5	1	SwissProt	TCPG_HUMAN	603	61066	28	23	23	2.57	T-complex protein 1 subunit gamma OS=Homo sapiens GN=CCT3 PE=1 SV=4
6	1	SwissProt	CH60_HUMAN	587	61187	27	25	25	2.56	60 kDa heat shock protein, mitochondrial OS=Homo sapiens GN=HSPD1 PE=1 SV=2
7	1	SwissProt	TCPD_HUMAN	570	58401	24	20	19	2.22	T-complex protein 1 subunit delta OS=Homo sapiens GN=CCT4 PE=1 SV=4
7	2	SwissProt	TCPE_HUMAN	233	60089	12	10	10	0.77	T-complex protein 1 subunit epsilon OS=Homo sapiens GN=CCT5 PE=1 SV=1
8	1	SwissProt	K1C9_HUMAN	495	62255	19	16	14	1.45	Keratin, type I cytoskeletal 9 OS=Homo sapiens GN=KRT9 PE=1 SV=3
9	1	SwissProt	COR1C_HUMAN	490	53899	19	16	15	1.51	Coronin-1C OS=Homo sapiens GN=CORO1C PE=1 SV=1
10	1	SwissProt	HNRPK_HUMAN	405	51230	18	13	13	1.47	Heterogeneous nuclear ribonucleoprotein K OS=Homo sapiens GN=HNRNPK PE=1 SV=1
11	1	SwissProt	KPYM_HUMAN	344	58470	14	14	14	1.1	Pyruvate kinase PKM OS=Homo sapiens GN=PKM PE=1 SV=4
12	1	SwissProt	TCPA_HUMAN	329	60819	16	16	16	1.26	T-complex protein 1 subunit alpha OS=Homo sapiens GN=TCP1 PE=1 SV=1
13	1	SwissProt	TCPZ_HUMAN	322	58444	15	15	15	1.22	T-complex protein 1 subunit zeta OS=Homo sapiens GN=CCT6A PE=1 SV=3
14	1	SwissProt	ACADV_HUMAN	321	70745	12	12	12	0.7	Very long-chain specific acyl-CoA dehydrogenase, mitochondrial OS=Homo sapiens GN=ACADVL PE=1 SV=1
15	1	SwissProt	TBB5_HUMAN	318	50095	12	8	2	0.86	Tubulin beta chain OS=Homo sapiens GN=TUBB PE=1 SV=2
15	2	SwissProt	TBB4B_HUMAN	279	50255	11	7	1	0.74	Tubulin beta-4B chain OS=Homo sapiens GN=TUBB4B PE=1 SV=1
16	1	SwissProt	CLPX_HUMAN	313	69922	9	9	9	0.49	ATP-dependent Clp protease ATP-binding subunit clpX-like, mitochondrial OS=Homo sapiens GN=CLPX PE=1 SV=2
17	1	SwissProt	TBA1A_HUMAN	262	50788	8	8	8	0.63	Tubulin alpha-1A chain OS=Homo sapiens GN=TUBA1A PE=1 SV=1
18	1	SwissProt	SNTB2_HUMAN	246	58369	12	12	11	0.89	Beta-2-syntrophin OS=Homo sapiens GN=SNTB2 PE=1 SV=1
18	2	SwissProt	SNTA1_HUMAN	40	54204	2	2	1	0.12	Alpha-1-syntrophin OS=Homo sapiens GN=SNTA1 PE=1 SV=1
19	1	SwissProt	HS71A_HUMAN	233	70294	11	11	8	0.63	Heat shock 70 kDa protein 1A OS=Homo sapiens GN=HSPA1A PE=1 SV=1
19	2	SwissProt	HSP7C_HUMAN	145	71082	6	6	3	0.3	Heat shock cognate 71 kDa protein OS=Homo sapiens GN=HSPA8 PE=1 SV=1
19	3	SwissProt	GRP78_HUMAN	120	72402	4	4	3	0.19	78 kDa glucose-regulated protein OS=Homo sapiens GN=HSPA5 PE=1 SV=2
20	1	SwissProt	NONO_HUMAN	230	54311	17	15	13	1.36	Non-POU domain-containing octamer-binding protein OS=Homo sapiens GN=NONO PE=1 SV=4
21	1	SwissProt	PDIA1_HUMAN	208	57480	11	9	9	0.72	Protein disulfide-isomerase OS=Homo sapiens GN=P4HB PE=1 SV=3
22	1	SwissProt	CALD1_HUMAN	201	93232	8	8	7	0.31	Caldesmon OS=Homo sapiens GN=CALD1 PE=1 SV=3
23	1	SwissProt	PAIRB_HUMAN	197	44995	4	4	4	0.32	Plasminogen activator inhibitor 1 RNA-binding protein OS=Homo sapiens GN=SERBP1 PE=1 SV=2
24	1	SwissProt	2AAA_HUMAN	190	66065	10	10	6	0.6	Serine/threonine-protein phosphatase 2A 65 kDa regulatory subunit A alpha isoform OS=Homo sapiens GN=PPP2R1A PE=1 SV=4
24	2	SwissProt	2AAB_HUMAN	72	66799	5	5	1	0.26	Serine/threonine-protein phosphatase 2A 65 kDa regulatory subunit A beta isoform OS=Homo sapiens GN=PPP2R1B PE=1 SV=3
25	1	SwissProt	COPD_HUMAN	188	57630	12	11	11	0.81	Coatomer subunit delta OS=Homo sapiens GN=ARCN1 PE=1 SV=1
26	1	SwissProt	SRC8_HUMAN	186	61720	10	9	9	0.57	Src substrate cortactin OS=Homo sapiens GN=CTTN PE=1 SV=2
27	1	SwissProt	PAPS2_HUMAN	175	70027	9	8	8	0.49	Bifunctional 3'-phosphoadenosine 5'-phosphosulfate synthase 2 OS=Homo sapiens GN=PAPSS2 PE=1 SV=2
28	1	SwissProt	TBL1R_HUMAN	172	56187	7	6	6	0.39	F-box-like/WD repeat-containing protein TBL1XR1 OS=Homo sapiens GN=TBL1XR1 PE=1 SV=1
29	1	SwissProt	PRP31_HUMAN	167	55649	6	5	5	0.32	U4/U6 small nuclear ribonucleoprotein Prp31 OS=Homo sapiens GN=PRPF31 PE=1 SV=2
30	1	SwissProt	CDC73_HUMAN	163	60653	6	6	6	0.36	Parafibromin OS=Homo sapiens GN=CDC73 PE=1 SV=1
31	1	SwissProt	PRP4_HUMAN	162	59097	5	5	5	0.3	U4/U6 small nuclear ribonucleoprotein Prp4 OS=Homo sapiens GN=PRPF4 PE=1 SV=2
32	1	SwissProt	UCKL1_HUMAN	161	61502	5	5	5	0.29	Uridine-cytidine kinase-like 1 OS=Homo sapiens GN=UCKL1 PE=1 SV=2
33	1	SwissProt	NUCL_HUMAN	156	76625	4	4	4	0.18	Nucleolin OS=Homo sapiens GN=NCL PE=1 SV=3
34	1	SwissProt	SYFA_HUMAN	153	57585	7	7	7	0.46	Phenylalanine--tRNA ligase alpha subunit OS=Homo sapiens GN=FARSA PE=1 SV=3
35	1	SwissProt	EIF2A_HUMAN	153	65519	8	7	7	0.39	Eukaryotic translation initiation factor 2A OS=Homo sapiens GN=EIF2A PE=1 SV=3
36	1	SwissProt	STAU1_HUMAN	143	63428	4	4	3	0.22	Double-stranded RNA-binding protein Staufen homolog 1 OS=Homo sapiens GN=STAU1 PE=1 SV=2
36	2	SwissProt	STAU2_HUMAN	93	62829	3	3	2	0.16	Double-stranded RNA-binding protein Staufen homolog 2 OS=Homo sapiens GN=STAU2 PE=1 SV=1
37	1	SwissProt	PRCC_HUMAN	137	52386	3	3	3	0.19	Proline-rich protein PRCC OS=Homo sapiens GN=PRCC PE=1 SV=1
38	1	SwissProt	PNKP_HUMAN	134	57554	3	2	2	0.11	Bifunctional polynucleotide phosphatase/kinase OS=Homo sapiens GN=PNKP PE=1 SV=1
39	1	SwissProt	APC7_HUMAN	132	67440	6	6	6	0.32	Anaphase-promoting complex subunit 7 OS=Homo sapiens GN=ANAPC7 PE=1 SV=4
40	1	SwissProt	DD19A_HUMAN	129	54397	5	5	4	0.33	ATP-dependent RNA helicase DDX19A OS=Homo sapiens GN=DDX19A PE=1 SV=1
41	1	SwissProt	ACAD9_HUMAN	129	69344	6	6	6	0.31	Acyl-CoA dehydrogenase family member 9, mitochondrial OS=Homo sapiens GN=ACAD9 PE=1 SV=1
42	1	SwissProt	NUDC1_HUMAN	127	67512	5	5	5	0.26	NudC domain-containing protein 1 OS=Homo sapiens GN=NUDCD1 PE=1 SV=2
43	1	SwissProt	DNJC7_HUMAN	126	57203	4	4	4	0.24	DnaJ homolog subfamily C member 7 OS=Homo sapiens GN=DNAJC7 PE=1 SV=2
44	1	SwissProt	PTBP1_HUMAN	125	57357	8	8	8	0.54	Polypyrimidine tract-binding protein 1 OS=Homo sapiens GN=PTBP1 PE=1 SV=1
45	1	SwissProt	HNRPL_HUMAN	123	64720	10	10	9	0.62	Heterogeneous nuclear ribonucleoprotein L OS=Homo sapiens GN=HNRNPL PE=1 SV=2
45	2	SwissProt	HNRLL_HUMAN	41	60900	2	2	1	0.11	Heterogeneous nuclear ribonucleoprotein L-like OS=Homo sapiens GN=HNRNPLL PE=1 SV=1
46	1	SwissProt	SF3A3_HUMAN	123	59154	9	8	7	0.52	Splicing factor 3A subunit 3 OS=Homo sapiens GN=SF3A3 PE=1 SV=1
47	1	SwissProt	TOE1_HUMAN	122	57367	4	4	4	0.24	Target of EGR1 protein 1 OS=Homo sapiens GN=TOE1 PE=1 SV=1
48	1	SwissProt	PDIA3_HUMAN	116	57146	5	4	4	0.24	Protein disulfide-isomerase A3 OS=Homo sapiens GN=PDIA3 PE=1 SV=4
49	1	SwissProt	PPBN_HUMAN	115	57626	4	4	4	0.24	Alkaline phosphatase, placental-like OS=Homo sapiens GN=ALPPL2 PE=2 SV=4
50	1	SwissProt	PRS56_HUMAN	114	65583	6	5	5	0.27	Serine protease 56 OS=Homo sapiens GN=PRSS56 PE=1 SV=1
51	1	SwissProt	LMNA_HUMAN	113	74380	4	3	3	0.13	Prelamin-A/C OS=Homo sapiens GN=LMNA PE=1 SV=1
52	1	SwissProt	PSMD3_HUMAN	103	61054	3	3	3	0.16	26S proteasome non-ATPase regulatory subunit 3 OS=Homo sapiens GN=PSMD3 PE=1 SV=2
53	1	SwissProt	U2AF2_HUMAN	102	53809	7	6	6	0.5	Splicing factor U2AF 65 kDa subunit OS=Homo sapiens GN=U2AF2 PE=1 SV=4
54	1	SwissProt	ZN622_HUMAN	101	54808	2	2	2	0.12	Zinc finger protein 622 OS=Homo sapiens GN=ZNF622 PE=1 SV=1
55	1	SwissProt	CNOT2_HUMAN	101	59871	3	3	3	0.17	CCR4-NOT transcription complex subunit 2 OS=Homo sapiens GN=CNOT2 PE=1 SV=1
56	1	SwissProt	GRP75_HUMAN	100	73920	2	2	2	0.09	Stress-70 protein, mitochondrial OS=Homo sapiens GN=HSPA9 PE=1 SV=2
57	1	SwissProt	PRP19_HUMAN	99	55603	4	4	4	0.25	Pre-mRNA-processing factor 19 OS=Homo sapiens GN=PRPF19 PE=1 SV=1
58	1	SwissProt	SQSTM_HUMAN	97	48455	3	3	3	0.21	Sequestosome-1 OS=Homo sapiens GN=SQSTM1 PE=1 SV=1
59	1	SwissProt	DHX15_HUMAN	97	91673	2	2	2	0.07	Pre-mRNA-splicing factor ATP-dependent RNA helicase DHX15 OS=Homo sapiens GN=DHX15 PE=1 SV=2
60	1	SwissProt	CPNE3_HUMAN	96	60947	3	3	3	0.17	Copine-3 OS=Homo sapiens GN=CPNE3 PE=1 SV=1
61	1	SwissProt	CDC23_HUMAN	94	69588	7	6	6	0.31	Cell division cycle protein 23 homolog OS=Homo sapiens GN=CDC23 PE=1 SV=3
62	1	SwissProt	BI2L1_HUMAN	93	57189	2	2	2	0.11	Brain-specific angiogenesis inhibitor 1-associated protein 2-like protein 1 OS=Homo sapiens GN=BAIAP2L1 PE=1 SV=2
63	1	SwissProt	CCDC6_HUMAN	93	53429	4	4	4	0.26	Coiled-coil domain-containing protein 6 OS=Homo sapiens GN=CCDC6 PE=1 SV=2
64	1	SwissProt	RTCB_HUMAN	85	55688	7	6	6	0.48	tRNA-splicing ligase RtcB homolog OS=Homo sapiens GN=RTCB PE=1 SV=1
65	1	SwissProt	IMDH2_HUMAN	85	56226	3	3	3	0.18	Inosine-5'-monophosphate dehydrogenase 2 OS=Homo sapiens GN=IMPDH2 PE=1 SV=2
66	1	SwissProt	PFKAM_HUMAN	83	85984	3	3	3	0.11	ATP-dependent 6-phosphofructokinase, muscle type OS=Homo sapiens GN=PFKM PE=1 SV=2
67	1	SwissProt	LG3BP_HUMAN	83	66202	2	2	2	0.1	Galectin-3-binding protein OS=Homo sapiens GN=LGALS3BP PE=1 SV=1
68	1	SwissProt	DDX5_HUMAN	82	69618	3	3	3	0.14	Probable ATP-dependent RNA helicase DDX5 OS=Homo sapiens GN=DDX5 PE=1 SV=1
69	1	SwissProt	P4HA2_HUMAN	81	61263	1	1	1	0.05	Prolyl 4-hydroxylase subunit alpha-2 OS=Homo sapiens GN=P4HA2 PE=1 SV=1
70	1	SwissProt	SF3A2_HUMAN	81	49338	3	3	3	0.21	Splicing factor 3A subunit 2 OS=Homo sapiens GN=SF3A2 PE=1 SV=2
71	1	SwissProt	PRS4_HUMAN	80	49325	2	2	2	0.13	26S protease regulatory subunit 4 OS=Homo sapiens GN=PSMC1 PE=1 SV=1
72	1	SwissProt	IMA5_HUMAN	80	60925	3	3	3	0.17	Importin subunit alpha-5 OS=Homo sapiens GN=KPNA1 PE=1 SV=3
73	1	SwissProt	C19L1_HUMAN	80	61322	2	2	2	0.11	CWF19-like protein 1 OS=Homo sapiens GN=CWF19L1 PE=1 SV=2
74	1	SwissProt	NMT1_HUMAN	77	57112	3	3	3	0.18	Glycylpeptide N-tetradecanoyltransferase 1 OS=Homo sapiens GN=NMT1 PE=1 SV=2
75	1	SwissProt	EI2BD_HUMAN	76	58035	1	1	1	0.05	Translation initiation factor eIF-2B subunit delta OS=Homo sapiens GN=EIF2B4 PE=1 SV=2
76	1	SwissProt	EIF3L_HUMAN	75	66912	2	2	2	0.1	Eukaryotic translation initiation factor 3 subunit L OS=Homo sapiens GN=EIF3L PE=1 SV=1
77	1	SwissProt	DLDH_HUMAN	73	54713	2	2	2	0.12	Dihydrolipoyl dehydrogenase, mitochondrial OS=Homo sapiens GN=DLD PE=1 SV=2
78	1	SwissProt	DDX56_HUMAN	73	62007	1	1	1	0.05	Probable ATP-dependent RNA helicase DDX56 OS=Homo sapiens GN=DDX56 PE=1 SV=1
79	1	SwissProt	PDCD4_HUMAN	72	52102	4	4	4	0.27	Programmed cell death protein 4 OS=Homo sapiens GN=PDCD4 PE=1 SV=2
80	1	SwissProt	NU155_HUMAN	71	156697	3	3	2	0.06	Nuclear pore complex protein Nup155 OS=Homo sapiens GN=NUP155 PE=1 SV=1
81	1	SwissProt	DC1L1_HUMAN	71	56829	1	1	1	0.06	Cytoplasmic dynein 1 light intermediate chain 1 OS=Homo sapiens GN=DYNC1LI1 PE=1 SV=3
82	1	SwissProt	STIP1_HUMAN	71	63227	6	6	6	0.34	Stress-induced-phosphoprotein 1 OS=Homo sapiens GN=STIP1 PE=1 SV=1
83	1	SwissProt	YBOX3_HUMAN	70	40066	2	2	2	0.17	Y-box-binding protein 3 OS=Homo sapiens GN=YBX3 PE=1 SV=4
84	1	SwissProt	FILA2_HUMAN	68	249296	1	1	1	0.01	Filaggrin-2 OS=Homo sapiens GN=FLG2 PE=1 SV=1
85	1	SwissProt	MYPT1_HUMAN	67	115610	2	2	2	0.06	Protein phosphatase 1 regulatory subunit 12A OS=Homo sapiens GN=PPP1R12A PE=1 SV=1
86	1	SwissProt	PUF60_HUMAN	66	60009	4	4	4	0.23	Poly(U)-binding-splicing factor PUF60 OS=Homo sapiens GN=PUF60 PE=1 SV=1
87	1	SwissProt	PDCD7_HUMAN	66	54951	1	1	1	0.06	Programmed cell death protein 7 OS=Homo sapiens GN=PDCD7 PE=1 SV=1
88	1	SwissProt	DMAP1_HUMAN	65	53131	1	1	1	0.06	DNA methyltransferase 1-associated protein 1 OS=Homo sapiens GN=DMAP1 PE=1 SV=1
89	1	SwissProt	RO60_HUMAN	64	61372	3	3	3	0.16	60 kDa SS-A/Ro ribonucleoprotein OS=Homo sapiens GN=TROVE2 PE=1 SV=2
90	1	SwissProt	WDR34_HUMAN	64	58278	2	2	2	0.11	WD repeat-containing protein 34 OS=Homo sapiens GN=WDR34 PE=1 SV=2
91	1	SwissProt	C2D1A_HUMAN	64	104397	3	3	3	0.09	Coiled-coil and C2 domain-containing protein 1A OS=Homo sapiens GN=CC2D1A PE=1 SV=1
92	1	SwissProt	FUBP3_HUMAN	64	61944	2	2	2	0.11	Far upstream element-binding protein 3 OS=Homo sapiens GN=FUBP3 PE=1 SV=2
93	1	SwissProt	CASPE_HUMAN	64	27947	1	1	1	0.12	Caspase-14 OS=Homo sapiens GN=CASP14 PE=1 SV=2
94	1	SwissProt	ERO1A_HUMAN	63	55213	2	2	2	0.12	ERO1-like protein alpha OS=Homo sapiens GN=ERO1A PE=1 SV=2
95	1	SwissProt	EF1A1_HUMAN	62	50451	1	1	1	0.06	Elongation factor 1-alpha 1 OS=Homo sapiens GN=EEF1A1 PE=1 SV=1
96	1	SwissProt	TFG_HUMAN	62	43478	3	3	3	0.24	Protein TFG OS=Homo sapiens GN=TFG PE=1 SV=2
97	1	SwissProt	IFIT3_HUMAN	61	56691	2	2	2	0.12	Interferon-induced protein with tetratricopeptide repeats 3 OS=Homo sapiens GN=IFIT3 PE=1 SV=1
98	1	SwissProt	SRFB1_HUMAN	60	48718	2	2	2	0.14	Serum response factor-binding protein 1 OS=Homo sapiens GN=SRFBP1 PE=1 SV=1
99	1	SwissProt	PABP1_HUMAN	60	70854	1	1	1	0.04	Polyadenylate-binding protein 1 OS=Homo sapiens GN=PABPC1 PE=1 SV=2
100	1	SwissProt	UGDH_HUMAN	60	55674	2	2	2	0.12	UDP-glucose 6-dehydrogenase OS=Homo sapiens GN=UGDH PE=1 SV=1
101	1	SwissProt	YTHD1_HUMAN	59	61007	3	3	3	0.16	YTH domain-containing family protein 1 OS=Homo sapiens GN=YTHDF1 PE=1 SV=1
102	1	SwissProt	SPICE_HUMAN	59	96548	2	2	2	0.07	Spindle and centriole-associated protein 1 OS=Homo sapiens GN=SPICE1 PE=1 SV=1
103	1	SwissProt	CPSF7_HUMAN	57	52189	3	3	3	0.2	Cleavage and polyadenylation specificity factor subunit 7 OS=Homo sapiens GN=CPSF7 PE=1 SV=1
104	1	SwissProt	SYRC_HUMAN	57	76129	1	1	1	0.04	Arginine--tRNA ligase, cytoplasmic OS=Homo sapiens GN=RARS PE=1 SV=2
105	1	SwissProt	UIMC1_HUMAN	56	80875	1	1	1	0.04	BRCA1-A complex subunit RAP80 OS=Homo sapiens GN=UIMC1 PE=1 SV=2
106	1	SwissProt	P4HA1_HUMAN	55	61296	1	1	1	0.05	Prolyl 4-hydroxylase subunit alpha-1 OS=Homo sapiens GN=P4HA1 PE=1 SV=2
107	1	SwissProt	AAPK1_HUMAN	55	64596	2	2	2	0.1	5'-AMP-activated protein kinase catalytic subunit alpha-1 OS=Homo sapiens GN=PRKAA1 PE=1 SV=4
108	1	SwissProt	DCD_HUMAN	55	11391	1	1	1	0.29	Dermcidin OS=Homo sapiens GN=DCD PE=1 SV=2
109	1	SwissProt	CATA_HUMAN	54	59947	2	2	2	0.11	Catalase OS=Homo sapiens GN=CAT PE=1 SV=3
110	1	SwissProt	SC16A_HUMAN	53	234855	1	1	1	0.01	Protein transport protein Sec16A OS=Homo sapiens GN=SEC16A PE=1 SV=3
111	1	SwissProt	IMA6_HUMAN	52	61052	1	1	1	0.05	Importin subunit alpha-6 OS=Homo sapiens GN=KPNA5 PE=1 SV=2
112	1	SwissProt	ACTA_HUMAN	51	42381	1	1	1	0.08	Actin, aortic smooth muscle OS=Homo sapiens GN=ACTA2 PE=1 SV=1
113	1	SwissProt	TRIP4_HUMAN	50	66960	2	2	2	0.1	Activating signal cointegrator 1 OS=Homo sapiens GN=TRIP4 PE=1 SV=4
114	1	SwissProt	FLNA_HUMAN	50	283301	1	1	1	0.01	Filamin-A OS=Homo sapiens GN=FLNA PE=1 SV=4
115	1	SwissProt	GRWD1_HUMAN	49	49787	1	1	1	0.06	Glutamate-rich WD repeat-containing protein 1 OS=Homo sapiens GN=GRWD1 PE=1 SV=1
116	1	SwissProt	NMD3_HUMAN	49	58763	2	2	2	0.11	60S ribosomal export protein NMD3 OS=Homo sapiens GN=NMD3 PE=1 SV=1
117	1	SwissProt	PSPC1_HUMAN	49	58820	3	3	1	0.17	Paraspeckle component 1 OS=Homo sapiens GN=PSPC1 PE=1 SV=1
118	1	SwissProt	LENG9_HUMAN	48	53818	1	1	1	0.06	Leukocyte receptor cluster member 9 OS=Homo sapiens GN=LENG9 PE=2 SV=2
119	1	SwissProt	TBRG4_HUMAN	47	71150	1	1	1	0.04	Protein TBRG4 OS=Homo sapiens GN=TBRG4 PE=1 SV=1
120	1	SwissProt	CALR_HUMAN	47	48283	2	2	2	0.14	Calreticulin OS=Homo sapiens GN=CALR PE=1 SV=1
121	1	SwissProt	SYK_HUMAN	46	68461	1	1	1	0.05	Lysine--tRNA ligase OS=Homo sapiens GN=KARS PE=1 SV=3
122	1	SwissProt	DHX9_HUMAN	45	142181	2	2	2	0.05	ATP-dependent RNA helicase A OS=Homo sapiens GN=DHX9 PE=1 SV=4
123	1	SwissProt	NP1L4_HUMAN	45	42968	2	2	2	0.15	Nucleosome assembly protein 1-like 4 OS=Homo sapiens GN=NAP1L4 PE=1 SV=1
124	1	SwissProt	MYC_HUMAN	43	49344	1	1	1	0.06	Myc proto-oncogene protein OS=Homo sapiens GN=MYC PE=1 SV=1
125	1	SwissProt	RCC2_HUMAN	42	56790	2	2	2	0.12	Protein RCC2 OS=Homo sapiens GN=RCC2 PE=1 SV=2
126	1	SwissProt	KLDC4_HUMAN	42	58255	1	1	1	0.05	Kelch domain-containing protein 4 OS=Homo sapiens GN=KLHDC4 PE=1 SV=1
127	1	SwissProt	C1TC_HUMAN	42	102180	3	3	3	0.1	C-1-tetrahydrofolate synthase, cytoplasmic OS=Homo sapiens GN=MTHFD1 PE=1 SV=3
128	1	SwissProt	DSG1_HUMAN	41	114702	1	1	1	0.03	Desmoglein-1 OS=Homo sapiens GN=DSG1 PE=1 SV=2
129	1	SwissProt	HNRPQ_HUMAN	41	69788	1	1	1	0.05	Heterogeneous nuclear ribonucleoprotein Q OS=Homo sapiens GN=SYNCRIP PE=1 SV=2
130	1	SwissProt	ZC3HF_HUMAN	40	48972	1	1	1	0.07	Zinc finger CCCH domain-containing protein 15 OS=Homo sapiens GN=ZC3H15 PE=1 SV=1
131	1	SwissProt	EDC3_HUMAN	39	56784	1	1	1	0.06	Enhancer of mRNA-decapping protein 3 OS=Homo sapiens GN=EDC3 PE=1 SV=1
132	1	SwissProt	G3BP2_HUMAN	39	54145	1	1	1	0.06	Ras GTPase-activating protein-binding protein 2 OS=Homo sapiens GN=G3BP2 PE=1 SV=2
133	1	SwissProt	IMA1_HUMAN	38	58168	1	1	1	0.05	Importin subunit alpha-1 OS=Homo sapiens GN=KPNA2 PE=1 SV=1
134	1	SwissProt	BLK_HUMAN	38	58126	1	1	1	0.05	Tyrosine-protein kinase Blk OS=Homo sapiens GN=BLK PE=1 SV=3
135	1	SwissProt	RD23B_HUMAN	37	43202	1	1	1	0.07	UV excision repair protein RAD23 homolog B OS=Homo sapiens GN=RAD23B PE=1 SV=1
136	1	SwissProt	WDR37_HUMAN	37	55316	1	1	1	0.06	WD repeat-containing protein 37 OS=Homo sapiens GN=WDR37 PE=1 SV=2
137	1	SwissProt	TF3C5_HUMAN	37	59989	1	1	1	0.05	General transcription factor 3C polypeptide 5 OS=Homo sapiens GN=GTF3C5 PE=1 SV=2
138	1	SwissProt	IMA3_HUMAN	36	58364	1	1	1	0.05	Importin subunit alpha-3 OS=Homo sapiens GN=KPNA4 PE=1 SV=1
139	1	SwissProt	MAP2_HUMAN	36	53713	1	1	1	0.06	Methionine aminopeptidase 2 OS=Homo sapiens GN=METAP2 PE=1 SV=1
140	1	SwissProt	VWA9_HUMAN	36	58004	1	1	1	0.05	von Willebrand factor A domain-containing protein 9 OS=Homo sapiens GN=VWA9 PE=1 SV=2
141	1	SwissProt	ASAP2_HUMAN	35	112835	2	2	2	0.06	Arf-GAP with SH3 domain, ANK repeat and PH domain-containing protein 2 OS=Homo sapiens GN=ASAP2 PE=1 SV=3
142	1	SwissProt	COR1B_HUMAN	35	54885	2	2	1	0.12	Coronin-1B OS=Homo sapiens GN=CORO1B PE=1 SV=1
143	1	SwissProt	KPRP_HUMAN	34	67172	1	1	1	0.05	Keratinocyte proline-rich protein OS=Homo sapiens GN=KPRP PE=1 SV=1
144	1	SwissProt	GPTC2_HUMAN	34	59306	1	1	1	0.05	G patch domain-containing protein 2 OS=Homo sapiens GN=GPATCH2 PE=1 SV=1
145	1	SwissProt	GORS2_HUMAN	33	47287	1	1	1	0.07	Golgi reassembly-stacking protein 2 OS=Homo sapiens GN=GORASP2 PE=1 SV=3
146	1	SwissProt	RL4_HUMAN	33	47953	1	1	1	0.07	60S ribosomal protein L4 OS=Homo sapiens GN=RPL4 PE=1 SV=5
147	1	SwissProt	NUP58_HUMAN	33	60974	1	1	1	0.05	Nucleoporin p58/p45 OS=Homo sapiens GN=NUP58 PE=1 SV=1
148	1	SwissProt	MCES_HUMAN	32	55494	1	1	1	0.06	mRNA cap guanine-N7 methyltransferase OS=Homo sapiens GN=RNMT PE=1 SV=1
149	1	SwissProt	ZN207_HUMAN	32	51002	1	1	1	0.06	BUB3-interacting and GLEBS motif-containing protein ZNF207 OS=Homo sapiens GN=ZNF207 PE=1 SV=1
150	1	SwissProt	TRI29_HUMAN	32	66478	1	1	1	0.05	Tripartite motif-containing protein 29 OS=Homo sapiens GN=TRIM29 PE=1 SV=2
151	1	SwissProt	HNRPM_HUMAN	31	77749	1	1	1	0.04	Heterogeneous nuclear ribonucleoprotein M OS=Homo sapiens GN=HNRNPM PE=1 SV=3
152	1	SwissProt	LMAN1_HUMAN	31	57798	1	1	1	0.06	Protein ERGIC-53 OS=Homo sapiens GN=LMAN1 PE=1 SV=2
153	1	SwissProt	NELFB_HUMAN	30	66283	1	1	1	0.05	Negative elongation factor B OS=Homo sapiens GN=NELFB PE=1 SV=1
154	1	SwissProt	PFKAP_HUMAN	29	86454	1	1	1	0.04	ATP-dependent 6-phosphofructokinase, platelet type OS=Homo sapiens GN=PFKP PE=1 SV=2
155	1	SwissProt	F214A_HUMAN	29	123076	1	1	1	0.03	Protein FAM214A OS=Homo sapiens GN=FAM214A PE=1 SV=2
156	1	SwissProt	GOG8A_HUMAN	29	70816	1	1	1	0.04	Golgin subfamily A member 8A OS=Homo sapiens GN=GOLGA8A PE=2 SV=3
157	1	SwissProt	MT21A_HUMAN	29	24699	1	1	1	0.13	Protein N-lysine methyltransferase METTL21A OS=Homo sapiens GN=METTL21A PE=1 SV=2
158	1	SwissProt	RS27A_HUMAN	28	18296	1	1	1	0.18	Ubiquitin-40S ribosomal protein S27a OS=Homo sapiens GN=RPS27A PE=1 SV=2
159	1	SwissProt	ZFX_HUMAN	28	92288	1	1	1	0.03	Zinc finger X-chromosomal protein OS=Homo sapiens GN=ZFX PE=2 SV=2
160	1	SwissProt	LS14A_HUMAN	27	50727	1	1	1	0.06	Protein LSM14 homolog A OS=Homo sapiens GN=LSM14A PE=1 SV=3
161	1	SwissProt	SNUT2_HUMAN	27	65739	1	1	1	0.05	U4/U6.U5 tri-snRNP-associated protein 2 OS=Homo sapiens GN=USP39 PE=1 SV=2
162	1	SwissProt	GPKOW_HUMAN	26	52425	1	1	1	0.06	G patch domain and KOW motifs-containing protein OS=Homo sapiens GN=GPKOW PE=1 SV=2
163	1	SwissProt	CILP2_HUMAN	24	128492	1	1	1	0.02	Cartilage intermediate layer protein 2 OS=Homo sapiens GN=CILP2 PE=2 SV=2
164	1	SwissProt	OXSR1_HUMAN	23	58271	1	1	1	0.05	Serine/threonine-protein kinase OSR1 OS=Homo sapiens GN=OXSR1 PE=1 SV=1
165	1	SwissProt	TNAP3_HUMAN	23	91837	1	1	1	0.03	Tumor necrosis factor alpha-induced protein 3 OS=Homo sapiens GN=TNFAIP3 PE=1 SV=1
166	1	SwissProt	VPS45_HUMAN	23	65435	1	1	1	0.05	Vacuolar protein sorting-associated protein 45 OS=Homo sapiens GN=VPS45 PE=1 SV=1
167	1	SwissProt	RBM42_HUMAN	22	50496	1	1	1	0.06	RNA-binding protein 42 OS=Homo sapiens GN=RBM42 PE=1 SV=1
1	1	SwissProt	K2C1_HUMAN	810	66170	23	20	19	1.54	Keratin, type II cytoskeletal 1 OS=Homo sapiens GN=KRT1 PE=1 SV=6
1	2	SwissProt	K22E_HUMAN	561	65678	15	13	12	0.84	Keratin, type II cytoskeletal 2 epidermal OS=Homo sapiens GN=KRT2 PE=1 SV=2
2	1	SwissProt	F16P1_HUMAN	595	37218	25	20	17	4.6	Fructose-1,6-bisphosphatase 1 OS=Homo sapiens GN=FBP1 PE=1 SV=5
2	2	SwissProt	F16P2_HUMAN	149	37062	6	5	2	0.64	Fructose-1,6-bisphosphatase isozyme 2 OS=Homo sapiens GN=FBP2 PE=1 SV=2
3	1	SwissProt	K1C10_HUMAN	389	59020	12	12	10	0.87	Keratin, type I cytoskeletal 10 OS=Homo sapiens GN=KRT10 PE=1 SV=6
3	2	SwissProt	K1C14_HUMAN	109	51872	4	4	1	0.27	Keratin, type I cytoskeletal 14 OS=Homo sapiens GN=KRT14 PE=1 SV=4
3	3	SwissProt	K1C15_HUMAN	69	49409	3	3	1	0.2	Keratin, type I cytoskeletal 15 OS=Homo sapiens GN=KRT15 PE=1 SV=3
4	1	SwissProt	RFC4_HUMAN	308	40170	11	11	11	1.31	Replication factor C subunit 4 OS=Homo sapiens GN=RFC4 PE=1 SV=2
5	1	SwissProt	ROA2_HUMAN	256	37464	8	7	7	0.92	Heterogeneous nuclear ribonucleoproteins A2/B1 OS=Homo sapiens GN=HNRNPA2B1 PE=1 SV=2
6	1	SwissProt	NPM_HUMAN	245	32726	16	10	10	1.78	Nucleophosmin OS=Homo sapiens GN=NPM1 PE=1 SV=2
7	1	SwissProt	TPM2_HUMAN	229	32945	13	12	12	2.03	Tropomyosin beta chain OS=Homo sapiens GN=TPM2 PE=1 SV=1
8	1	SwissProt	SEC13_HUMAN	222	36031	5	5	5	0.53	Protein SEC13 homolog OS=Homo sapiens GN=SEC13 PE=1 SV=3
9	1	SwissProt	RFC3_HUMAN	208	41328	8	7	7	0.68	Replication factor C subunit 3 OS=Homo sapiens GN=RFC3 PE=1 SV=2
10	1	SwissProt	HNRPC_HUMAN	200	33707	11	10	10	1.47	Heterogeneous nuclear ribonucleoproteins C1/C2 OS=Homo sapiens GN=HNRNPC PE=1 SV=4
11	1	SwissProt	K2C5_HUMAN	194	62568	7	7	7	0.41	Keratin, type II cytoskeletal 5 OS=Homo sapiens GN=KRT5 PE=1 SV=3
12	1	SwissProt	PCBP1_HUMAN	176	37987	6	5	3	0.49	Poly(rC)-binding protein 1 OS=Homo sapiens GN=PCBP1 PE=1 SV=2
12	2	SwissProt	PCBP2_HUMAN	133	38955	5	4	2	0.37	Poly(rC)-binding protein 2 OS=Homo sapiens GN=PCBP2 PE=1 SV=1
13	1	SwissProt	RLA0_HUMAN	168	34423	8	6	6	0.7	60S acidic ribosomal protein P0 OS=Homo sapiens GN=RPLP0 PE=1 SV=1
14	1	SwissProt	G3P_HUMAN	167	36201	6	5	5	0.52	Glyceraldehyde-3-phosphate dehydrogenase OS=Homo sapiens GN=GAPDH PE=1 SV=3
15	1	SwissProt	IF2A_HUMAN	158	36374	5	5	5	0.52	Eukaryotic translation initiation factor 2 subunit 1 OS=Homo sapiens GN=EIF2S1 PE=1 SV=3
16	1	SwissProt	ACTB_HUMAN	155	42052	8	7	7	0.79	Actin, cytoplasmic 1 OS=Homo sapiens GN=ACTB PE=1 SV=1
17	1	SwissProt	ALDOA_HUMAN	147	39851	8	8	8	0.85	Fructose-bisphosphate aldolase A OS=Homo sapiens GN=ALDOA PE=1 SV=2
18	1	SwissProt	EIF3I_HUMAN	130	36878	4	4	4	0.39	Eukaryotic translation initiation factor 3 subunit I OS=Homo sapiens GN=EIF3I PE=1 SV=1
19	1	SwissProt	RFC2_HUMAN	126	39588	3	3	3	0.26	Replication factor C subunit 2 OS=Homo sapiens GN=RFC2 PE=1 SV=3
20	1	SwissProt	TBB5_HUMAN	122	50095	3	3	3	0.2	Tubulin beta chain OS=Homo sapiens GN=TUBB PE=1 SV=2
21	1	SwissProt	ROA1_HUMAN	120	38837	2	2	2	0.17	Heterogeneous nuclear ribonucleoprotein A1 OS=Homo sapiens GN=HNRNPA1 PE=1 SV=5
22	1	SwissProt	APOL2_HUMAN	108	37126	3	3	3	0.28	Apolipoprotein L2 OS=Homo sapiens GN=APOL2 PE=1 SV=1
23	1	SwissProt	TBA1A_HUMAN	102	50788	5	5	5	0.35	Tubulin alpha-1A chain OS=Homo sapiens GN=TUBA1A PE=1 SV=1
24	1	SwissProt	MAGB2_HUMAN	96	35426	2	2	2	0.19	Melanoma-associated antigen B2 OS=Homo sapiens GN=MAGEB2 PE=1 SV=3
25	1	SwissProt	ROAA_HUMAN	95	36316	3	3	2	0.29	Heterogeneous nuclear ribonucleoprotein A/B OS=Homo sapiens GN=HNRNPAB PE=1 SV=2
25	2	SwissProt	HNRPD_HUMAN	62	38581	2	2	2	0.17	Heterogeneous nuclear ribonucleoprotein D0 OS=Homo sapiens GN=HNRNPD PE=1 SV=1
25	3	SwissProt	HNRDL_HUMAN	56	46580	3	3	2	0.22	Heterogeneous nuclear ribonucleoprotein D-like OS=Homo sapiens GN=HNRNPDL PE=1 SV=3
26	1	SwissProt	HNRH3_HUMAN	92	36960	2	2	2	0.18	Heterogeneous nuclear ribonucleoprotein H3 OS=Homo sapiens GN=HNRNPH3 PE=1 SV=2
27	1	SwissProt	NUP37_HUMAN	87	37140	4	4	4	0.39	Nucleoporin Nup37 OS=Homo sapiens GN=NUP37 PE=1 SV=1
28	1	SwissProt	K1C9_HUMAN	76	62255	2	2	2	0.1	Keratin, type I cytoskeletal 9 OS=Homo sapiens GN=KRT9 PE=1 SV=3
29	1	SwissProt	TRUB1_HUMAN	75	37515	1	1	1	0.08	Probable tRNA pseudouridine synthase 1 OS=Homo sapiens GN=TRUB1 PE=1 SV=1
30	1	SwissProt	LASP1_HUMAN	71	30097	5	5	5	0.66	LIM and SH3 domain protein 1 OS=Homo sapiens GN=LASP1 PE=1 SV=2
31	1	SwissProt	EIF3H_HUMAN	70	40076	1	1	1	0.08	Eukaryotic translation initiation factor 3 subunit H OS=Homo sapiens GN=EIF3H PE=1 SV=1
32	1	SwissProt	RFC5_HUMAN	69	38757	4	4	3	0.37	Replication factor C subunit 5 OS=Homo sapiens GN=RFC5 PE=1 SV=1
33	1	SwissProt	EF1A1_HUMAN	62	50451	1	1	1	0.06	Elongation factor 1-alpha 1 OS=Homo sapiens GN=EEF1A1 PE=1 SV=1
34	1	SwissProt	AIMP2_HUMAN	62	35668	3	3	3	0.29	Aminoacyl tRNA synthase complex-interacting multifunctional protein 2 OS=Homo sapiens GN=AIMP2 PE=1 SV=2
35	1	SwissProt	PURB_HUMAN	59	33392	2	2	2	0.2	Transcriptional activator protein Pur-beta OS=Homo sapiens GN=PURB PE=1 SV=3
36	1	SwissProt	PP1B_HUMAN	58	37961	3	2	1	0.27	Serine/threonine-protein phosphatase PP1-beta catalytic subunit OS=Homo sapiens GN=PPP1CB PE=1 SV=3
36	2	SwissProt	PP1G_HUMAN	45	37701	2	2	1	0.18	Serine/threonine-protein phosphatase PP1-gamma catalytic subunit OS=Homo sapiens GN=PPP1CC PE=1 SV=1
36	3	SwissProt	PP1A_HUMAN	32	38229	2	2	1	0.17	Serine/threonine-protein phosphatase PP1-alpha catalytic subunit OS=Homo sapiens GN=PPP1CA PE=1 SV=1
37	1	SwissProt	RBM4B_HUMAN	58	40466	3	3	3	0.25	RNA-binding protein 4B OS=Homo sapiens GN=RBM4B PE=1 SV=1
38	1	SwissProt	RSSA_HUMAN	57	32947	1	1	1	0.1	40S ribosomal protein SA OS=Homo sapiens GN=RPSA PE=1 SV=4
39	1	SwissProt	HSP7C_HUMAN	55	71082	2	2	2	0.09	Heat shock cognate 71 kDa protein OS=Homo sapiens GN=HSPA8 PE=1 SV=1
40	1	SwissProt	MP2K3_HUMAN	51	39635	4	4	4	0.36	Dual specificity mitogen-activated protein kinase kinase 3 OS=Homo sapiens GN=MAP2K3 PE=1 SV=2
41	1	SwissProt	ANXA1_HUMAN	50	38918	2	2	2	0.17	Annexin A1 OS=Homo sapiens GN=ANXA1 PE=1 SV=2
42	1	SwissProt	RT22_HUMAN	49	41425	1	1	1	0.08	28S ribosomal protein S22, mitochondrial OS=Homo sapiens GN=MRPS22 PE=1 SV=1
43	1	SwissProt	NU155_HUMAN	44	156697	2	2	2	0.04	Nuclear pore complex protein Nup155 OS=Homo sapiens GN=NUP155 PE=1 SV=1
44	1	SwissProt	AATM_HUMAN	43	47886	1	1	1	0.07	Aspartate aminotransferase, mitochondrial OS=Homo sapiens GN=GOT2 PE=1 SV=3
45	1	SwissProt	DRG1_HUMAN	43	40802	1	1	1	0.08	Developmentally-regulated GTP-binding protein 1 OS=Homo sapiens GN=DRG1 PE=1 SV=1
46	1	SwissProt	DNJB1_HUMAN	43	38191	2	2	2	0.17	DnaJ homolog subfamily B member 1 OS=Homo sapiens GN=DNAJB1 PE=1 SV=4
47	1	SwissProt	PSD13_HUMAN	43	43203	1	1	1	0.07	26S proteasome non-ATPase regulatory subunit 13 OS=Homo sapiens GN=PSMD13 PE=1 SV=2
48	1	SwissProt	DNJA3_HUMAN	43	53083	1	1	1	0.06	DnaJ homolog subfamily A member 3, mitochondrial OS=Homo sapiens GN=DNAJA3 PE=1 SV=2
49	1	SwissProt	NXPH4_HUMAN	42	33386	1	1	1	0.1	Neurexophilin-4 OS=Homo sapiens GN=NXPH4 PE=2 SV=3
50	1	SwissProt	RS2_HUMAN	42	31590	1	1	1	0.1	40S ribosomal protein S2 OS=Homo sapiens GN=RPS2 PE=1 SV=2
51	1	SwissProt	KPRB_HUMAN	39	41299	1	1	1	0.08	Phosphoribosyl pyrophosphate synthase-associated protein 2 OS=Homo sapiens GN=PRPSAP2 PE=1 SV=1
52	1	SwissProt	PP2AA_HUMAN	38	36142	1	1	1	0.09	Serine/threonine-protein phosphatase 2A catalytic subunit alpha isoform OS=Homo sapiens GN=PPP2CA PE=1 SV=1
53	1	SwissProt	ANXA2_HUMAN	37	38808	1	1	1	0.08	Annexin A2 OS=Homo sapiens GN=ANXA2 PE=1 SV=2
54	1	SwissProt	K2C75_HUMAN	37	59809	1	1	1	0.05	Keratin, type II cytoskeletal 75 OS=Homo sapiens GN=KRT75 PE=1 SV=2
55	1	SwissProt	CAZA1_HUMAN	37	33073	1	1	1	0.1	F-actin-capping protein subunit alpha-1 OS=Homo sapiens GN=CAPZA1 PE=1 SV=3
56	1	SwissProt	FA45A_HUMAN	36	40829	1	1	1	0.08	Protein FAM45A OS=Homo sapiens GN=FAM45A PE=2 SV=1
57	1	SwissProt	RNF44_HUMAN	35	48324	1	1	1	0.07	RING finger protein 44 OS=Homo sapiens GN=RNF44 PE=2 SV=1
58	1	SwissProt	HNRPQ_HUMAN	35	69788	1	1	1	0.05	Heterogeneous nuclear ribonucleoprotein Q OS=Homo sapiens GN=SYNCRIP PE=1 SV=2
59	1	SwissProt	RCL1_HUMAN	34	41273	1	1	1	0.08	RNA 3'-terminal phosphate cyclase-like protein OS=Homo sapiens GN=RCL1 PE=1 SV=3
60	1	SwissProt	CSK22_HUMAN	34	41358	1	1	1	0.08	Casein kinase II subunit alpha' OS=Homo sapiens GN=CSNK2A2 PE=1 SV=1
61	1	SwissProt	GPSM1_HUMAN	33	75091	2	1	1	0.04	G-protein-signaling modulator 1 OS=Homo sapiens GN=GPSM1 PE=1 SV=2
62	1	SwissProt	RASF7_HUMAN	31	40548	1	1	1	0.08	Ras association domain-containing protein 7 OS=Homo sapiens GN=RASSF7 PE=1 SV=1
63	1	SwissProt	RPAC1_HUMAN	31	39453	1	1	1	0.08	DNA-directed RNA polymerases I and III subunit RPAC1 OS=Homo sapiens GN=POLR1C PE=1 SV=1
64	1	SwissProt	AAKG1_HUMAN	29	37727	1	1	1	0.08	5'-AMP-activated protein kinase subunit gamma-1 OS=Homo sapiens GN=PRKAG1 PE=1 SV=1
65	1	SwissProt	BASI_HUMAN	28	42573	1	1	1	0.07	Basigin OS=Homo sapiens GN=BSG PE=1 SV=2
66	1	SwissProt	KAPCA_HUMAN	24	40678	1	1	1	0.08	cAMP-dependent protein kinase catalytic subunit alpha OS=Homo sapiens GN=PRKACA PE=1 SV=2
1	1	SwissProt	K22E_HUMAN	575	65678	15	13	10	1.17	Keratin, type II cytoskeletal 2 epidermal OS=Homo sapiens GN=KRT2 PE=1 SV=2
1	2	SwissProt	K2C1_HUMAN	387	66170	15	13	10	1.16	Keratin, type II cytoskeletal 1 OS=Homo sapiens GN=KRT1 PE=1 SV=6
1	3	SwissProt	K2C5_HUMAN	196	62568	7	7	6	0.55	Keratin, type II cytoskeletal 5 OS=Homo sapiens GN=KRT5 PE=1 SV=3
1	4	SwissProt	K2C6B_HUMAN	127	60315	4	4	1	0.3	Keratin, type II cytoskeletal 6B OS=Homo sapiens GN=KRT6B PE=1 SV=5
2	1	SwissProt	ROA2_HUMAN	557	37464	22	19	17	6.97	Heterogeneous nuclear ribonucleoproteins A2/B1 OS=Homo sapiens GN=HNRNPA2B1 PE=1 SV=2
2	2	SwissProt	ROA1_HUMAN	311	38837	13	12	10	2.33	Heterogeneous nuclear ribonucleoprotein A1 OS=Homo sapiens GN=HNRNPA1 PE=1 SV=5
2	3	SwissProt	ROA0_HUMAN	206	30993	8	7	7	1.4	Heterogeneous nuclear ribonucleoprotein A0 OS=Homo sapiens GN=HNRNPA0 PE=1 SV=1
3	1	SwissProt	RS3A_HUMAN	480	30154	19	14	14	6.81	40S ribosomal protein S3a OS=Homo sapiens GN=RPS3A PE=1 SV=2
4	1	SwissProt	K1C10_HUMAN	453	59020	15	13	10	1.53	Keratin, type I cytoskeletal 10 OS=Homo sapiens GN=KRT10 PE=1 SV=6
4	2	SwissProt	K1C14_HUMAN	266	51872	8	7	2	0.83	Keratin, type I cytoskeletal 14 OS=Homo sapiens GN=KRT14 PE=1 SV=4
4	3	SwissProt	K1C16_HUMAN	218	51578	7	6	1	0.7	Keratin, type I cytoskeletal 16 OS=Homo sapiens GN=KRT16 PE=1 SV=4
5	1	SwissProt	RACK1_HUMAN	450	35511	16	13	13	3.63	Receptor of activated protein C kinase 1 OS=Homo sapiens GN=RACK1 PE=1 SV=3
6	1	SwissProt	RS3_HUMAN	450	26842	20	19	18	16.81	40S ribosomal protein S3 OS=Homo sapiens GN=RPS3 PE=1 SV=2
7	1	SwissProt	TBB5_HUMAN	416	50095	14	11	4	1.55	Tubulin beta chain OS=Homo sapiens GN=TUBB PE=1 SV=2
7	2	SwissProt	TBB4B_HUMAN	347	50255	12	10	3	1.18	Tubulin beta-4B chain OS=Homo sapiens GN=TUBB4B PE=1 SV=1
8	1	SwissProt	RS4X_HUMAN	337	29807	15	13	13	4.41	40S ribosomal protein S4, X isoform OS=Homo sapiens GN=RPS4X PE=1 SV=2
9	1	SwissProt	RL5_HUMAN	329	34569	20	18	18	7.5	60S ribosomal protein L5 OS=Homo sapiens GN=RPL5 PE=1 SV=3
10	1	SwissProt	TPM4_HUMAN	326	28619	16	15	6	6.61	Tropomyosin alpha-4 chain OS=Homo sapiens GN=TPM4 PE=1 SV=3
10	2	SwissProt	TPM3_HUMAN	279	32987	18	15	5	4.86	Tropomyosin alpha-3 chain OS=Homo sapiens GN=TPM3 PE=1 SV=2
10	3	SwissProt	TPM1_HUMAN	188	32746	15	12	5	3.15	Tropomyosin alpha-1 chain OS=Homo sapiens GN=TPM1 PE=1 SV=2
11	1	SwissProt	ANXA2_HUMAN	309	38808	17	17	16	4.5	Annexin A2 OS=Homo sapiens GN=ANXA2 PE=1 SV=2
12	1	SwissProt	RL8_HUMAN	289	28235	13	12	12	4.2	60S ribosomal protein L8 OS=Homo sapiens GN=RPL8 PE=1 SV=2
13	1	SwissProt	RLA0_HUMAN	285	34423	11	8	8	1.47	60S acidic ribosomal protein P0 OS=Homo sapiens GN=RPLP0 PE=1 SV=1
14	1	SwissProt	K1C9_HUMAN	278	62255	7	6	6	0.55	Keratin, type I cytoskeletal 9 OS=Homo sapiens GN=KRT9 PE=1 SV=3
15	1	SwissProt	LDHB_HUMAN	275	36900	8	8	6	1.33	L-lactate dehydrogenase B chain OS=Homo sapiens GN=LDHB PE=1 SV=2
15	2	SwissProt	LDHA_HUMAN	273	36950	8	8	6	1.32	L-lactate dehydrogenase A chain OS=Homo sapiens GN=LDHA PE=1 SV=2
16	1	SwissProt	SEC13_HUMAN	229	36031	5	5	5	0.71	Protein SEC13 homolog OS=Homo sapiens GN=SEC13 PE=1 SV=3
17	1	SwissProt	1433E_HUMAN	223	29326	8	8	7	1.88	14-3-3 protein epsilon OS=Homo sapiens GN=YWHAE PE=1 SV=1
17	2	SwissProt	1433G_HUMAN	223	28456	9	8	5	1.98	14-3-3 protein gamma OS=Homo sapiens GN=YWHAG PE=1 SV=2
17	3	SwissProt	1433Z_HUMAN	177	27899	9	8	4	2.04	14-3-3 protein zeta/delta OS=Homo sapiens GN=YWHAZ PE=1 SV=1
17	4	SwissProt	1433T_HUMAN	147	28032	7	7	1	1.63	14-3-3 protein theta OS=Homo sapiens GN=YWHAQ PE=1 SV=1
17	5	SwissProt	1433B_HUMAN	139	28179	10	10	3	2.95	14-3-3 protein beta/alpha OS=Homo sapiens GN=YWHAB PE=1 SV=3
17	6	SwissProt	1433F_HUMAN	97	28372	5	5	3	0.98	14-3-3 protein eta OS=Homo sapiens GN=YWHAH PE=1 SV=4
18	1	SwissProt	TBA1A_HUMAN	216	50788	10	9	3	1	Tubulin alpha-1A chain OS=Homo sapiens GN=TUBA1A PE=1 SV=1
18	2	SwissProt	TBA4A_HUMAN	136	50634	8	7	1	0.72	Tubulin alpha-4A chain OS=Homo sapiens GN=TUBA4A PE=1 SV=1
19	1	SwissProt	NPM_HUMAN	203	32726	8	7	7	1.29	Nucleophosmin OS=Homo sapiens GN=NPM1 PE=1 SV=2
20	1	SwissProt	RL7_HUMAN	189	29264	9	8	8	1.88	60S ribosomal protein L7 OS=Homo sapiens GN=RPL7 PE=1 SV=1
21	1	SwissProt	HSP7C_HUMAN	166	71082	3	3	3	0.18	Heat shock cognate 71 kDa protein OS=Homo sapiens GN=HSPA8 PE=1 SV=1
22	1	SwissProt	ACTB_HUMAN	165	42052	6	5	4	0.59	Actin, cytoplasmic 1 OS=Homo sapiens GN=ACTB PE=1 SV=1
22	2	SwissProt	ACTBL_HUMAN	34	42318	2	2	1	0.2	Beta-actin-like protein 2 OS=Homo sapiens GN=ACTBL2 PE=1 SV=2
23	1	SwissProt	NAGK_HUMAN	152	37694	3	3	3	0.36	N-acetyl-D-glucosamine kinase OS=Homo sapiens GN=NAGK PE=1 SV=4
24	1	SwissProt	SRC8_HUMAN	151	61720	9	9	9	0.77	Src substrate cortactin OS=Homo sapiens GN=CTTN PE=1 SV=2
25	1	SwissProt	CDK1_HUMAN	148	34131	4	4	4	0.58	Cyclin-dependent kinase 1 OS=Homo sapiens GN=CDK1 PE=1 SV=3
26	1	SwissProt	MDHM_HUMAN	147	35937	4	4	4	0.54	Malate dehydrogenase, mitochondrial OS=Homo sapiens GN=MDH2 PE=1 SV=3
27	1	SwissProt	RS2_HUMAN	145	31590	8	8	8	1.67	40S ribosomal protein S2 OS=Homo sapiens GN=RPS2 PE=1 SV=2
28	1	SwissProt	PRPS1_HUMAN	143	35325	9	8	4	1.7	Ribose-phosphate pyrophosphokinase 1 OS=Homo sapiens GN=PRPS1 PE=1 SV=2
28	2	SwissProt	PRPS2_HUMAN	110	35146	6	5	1	0.94	Ribose-phosphate pyrophosphokinase 2 OS=Homo sapiens GN=PRPS2 PE=1 SV=2
29	1	SwissProt	EXOS6_HUMAN	141	28503	4	4	4	0.72	Exosome complex component MTR3 OS=Homo sapiens GN=EXOSC6 PE=1 SV=1
30	1	SwissProt	EF1A1_HUMAN	137	50451	7	6	6	0.59	Elongation factor 1-alpha 1 OS=Homo sapiens GN=EEF1A1 PE=1 SV=1
31	1	SwissProt	RU2A_HUMAN	136	28512	4	4	4	0.72	U2 small nuclear ribonucleoprotein A' OS=Homo sapiens GN=SNRPA1 PE=1 SV=2
32	1	SwissProt	SKAP_HUMAN	133	35701	6	6	5	0.92	Small kinetochore-associated protein OS=Homo sapiens GN=KNSTRN PE=1 SV=2
33	1	SwissProt	EXOS2_HUMAN	133	32996	6	6	6	1.03	Exosome complex component RRP4 OS=Homo sapiens GN=EXOSC2 PE=1 SV=2
34	1	SwissProt	UCK2_HUMAN	133	29452	5	5	5	0.93	Uridine-cytidine kinase 2 OS=Homo sapiens GN=UCK2 PE=1 SV=1
35	1	SwissProt	ETFA_HUMAN	133	35400	3	3	3	0.39	Electron transfer flavoprotein subunit alpha, mitochondrial OS=Homo sapiens GN=ETFA PE=1 SV=1
36	1	SwissProt	WDR82_HUMAN	132	35456	6	5	5	0.73	WD repeat-containing protein 82 OS=Homo sapiens GN=WDR82 PE=1 SV=1
37	1	SwissProt	ANXA1_HUMAN	131	38918	4	4	3	0.49	Annexin A1 OS=Homo sapiens GN=ANXA1 PE=1 SV=2
38	1	SwissProt	DECR_HUMAN	131	36330	5	5	5	0.71	2,4-dienoyl-CoA reductase, mitochondrial OS=Homo sapiens GN=DECR1 PE=1 SV=1
39	1	SwissProt	RL7A_HUMAN	128	30148	4	4	4	0.67	60S ribosomal protein L7a OS=Homo sapiens GN=RPL7A PE=1 SV=2
40	1	SwissProt	PYM1_HUMAN	127	22642	3	3	3	0.67	Partner of Y14 and mago OS=Homo sapiens GN=PYM1 PE=1 SV=1
41	1	SwissProt	NACAM_HUMAN	126	205979	2	2	2	0.04	Nascent polypeptide-associated complex subunit alpha, muscle-specific form OS=Homo sapiens GN=NACA PE=1 SV=1
42	1	SwissProt	RS6_HUMAN	123	28834	7	7	6	1.56	40S ribosomal protein S6 OS=Homo sapiens GN=RPS6 PE=1 SV=1
43	1	SwissProt	H1X_HUMAN	117	22474	2	2	2	0.41	Histone H1x OS=Homo sapiens GN=H1FX PE=1 SV=1
44	1	SwissProt	ELAV1_HUMAN	115	36240	4	4	4	0.54	ELAV-like protein 1 OS=Homo sapiens GN=ELAVL1 PE=1 SV=2
45	1	SwissProt	HNRPQ_HUMAN	113	69788	3	3	3	0.18	Heterogeneous nuclear ribonucleoprotein Q OS=Homo sapiens GN=SYNCRIP PE=1 SV=2
46	1	SwissProt	GBB1_HUMAN	113	38151	3	3	1	0.36	Guanine nucleotide-binding protein G(I)/G(S)/G(T) subunit beta-1 OS=Homo sapiens GN=GNB1 PE=1 SV=3
46	2	SwissProt	GBB2_HUMAN	112	38048	3	3	1	0.36	Guanine nucleotide-binding protein G(I)/G(S)/G(T) subunit beta-2 OS=Homo sapiens GN=GNB2 PE=1 SV=3
47	1	SwissProt	CLIC1_HUMAN	106	27248	2	2	2	0.33	Chloride intracellular channel protein 1 OS=Homo sapiens GN=CLIC1 PE=1 SV=4
48	1	SwissProt	CNOT9_HUMAN	104	33952	3	3	3	0.41	CCR4-NOT transcription complex subunit 9 OS=Homo sapiens GN=CNOT9 PE=1 SV=1
49	1	SwissProt	FHL2_HUMAN	101	34166	4	4	4	0.58	Four and a half LIM domains protein 2 OS=Homo sapiens GN=FHL2 PE=1 SV=3
50	1	SwissProt	F16P1_HUMAN	99	37218	3	3	2	0.37	Fructose-1,6-bisphosphatase 1 OS=Homo sapiens GN=FBP1 PE=1 SV=5
50	2	SwissProt	F16P2_HUMAN	68	37062	2	2	1	0.23	Fructose-1,6-bisphosphatase isozyme 2 OS=Homo sapiens GN=FBP2 PE=1 SV=2
51	1	SwissProt	ARC1B_HUMAN	98	41722	5	5	5	0.6	Actin-related protein 2/3 complex subunit 1B OS=Homo sapiens GN=ARPC1B PE=1 SV=3
52	1	SwissProt	CAPZB_HUMAN	98	31616	4	4	4	0.63	F-actin-capping protein subunit beta OS=Homo sapiens GN=CAPZB PE=1 SV=4
53	1	SwissProt	WDR61_HUMAN	97	33731	4	4	4	0.59	WD repeat-containing protein 61 OS=Homo sapiens GN=WDR61 PE=1 SV=1
54	1	SwissProt	EXOS8_HUMAN	97	30591	5	5	5	0.88	Exosome complex component RRP43 OS=Homo sapiens GN=EXOSC8 PE=1 SV=1
55	1	SwissProt	PNO1_HUMAN	95	28078	1	1	1	0.15	RNA-binding protein PNO1 OS=Homo sapiens GN=PNO1 PE=1 SV=1
56	1	SwissProt	TPD54_HUMAN	93	22281	2	2	2	0.41	Tumor protein D54 OS=Homo sapiens GN=TPD52L2 PE=1 SV=2
57	1	SwissProt	SRSF1_HUMAN	92	27842	3	3	3	0.52	Serine/arginine-rich splicing factor 1 OS=Homo sapiens GN=SRSF1 PE=1 SV=2
58	1	SwissProt	CH033_HUMAN	92	25319	1	1	1	0.16	UPF0488 protein C8orf33 OS=Homo sapiens GN=C8orf33 PE=1 SV=1
59	1	SwissProt	ANXA5_HUMAN	92	35971	3	3	3	0.38	Annexin A5 OS=Homo sapiens GN=ANXA5 PE=1 SV=2
60	1	SwissProt	PSME3_HUMAN	91	29602	2	2	2	0.3	Proteasome activator complex subunit 3 OS=Homo sapiens GN=PSME3 PE=1 SV=1
61	1	SwissProt	IN35_HUMAN	88	31698	2	2	2	0.28	Interferon-induced 35 kDa protein OS=Homo sapiens GN=IFI35 PE=1 SV=5
62	1	SwissProt	EF1D_HUMAN	84	31217	2	2	2	0.28	Elongation factor 1-delta OS=Homo sapiens GN=EEF1D PE=1 SV=5
63	1	SwissProt	MLF2_HUMAN	83	28186	2	2	2	0.32	Myeloid leukemia factor 2 OS=Homo sapiens GN=MLF2 PE=1 SV=1
64	1	SwissProt	PP1B_HUMAN	83	37961	3	3	1	0.36	Serine/threonine-protein phosphatase PP1-beta catalytic subunit OS=Homo sapiens GN=PPP1CB PE=1 SV=3
64	2	SwissProt	PP1G_HUMAN	69	37701	3	3	1	0.36	Serine/threonine-protein phosphatase PP1-gamma catalytic subunit OS=Homo sapiens GN=PPP1CC PE=1 SV=1
64	3	SwissProt	PP1A_HUMAN	59	38229	3	3	1	0.36	Serine/threonine-protein phosphatase PP1-alpha catalytic subunit OS=Homo sapiens GN=PPP1CA PE=1 SV=1
65	1	SwissProt	CYBP_HUMAN	83	26308	2	2	2	0.34	Calcyclin-binding protein OS=Homo sapiens GN=CACYBP PE=1 SV=2
66	1	SwissProt	RDH13_HUMAN	83	36195	2	2	2	0.24	Retinol dehydrogenase 13 OS=Homo sapiens GN=RDH13 PE=1 SV=2
67	1	SwissProt	EFTU_HUMAN	82	49852	3	3	3	0.27	Elongation factor Tu, mitochondrial OS=Homo sapiens GN=TUFM PE=1 SV=2
68	1	SwissProt	RS8_HUMAN	82	24475	2	2	2	0.37	40S ribosomal protein S8 OS=Homo sapiens GN=RPS8 PE=1 SV=2
69	1	SwissProt	IF2A_HUMAN	80	36374	1	1	1	0.11	Eukaryotic translation initiation factor 2 subunit 1 OS=Homo sapiens GN=EIF2S1 PE=1 SV=3
70	1	SwissProt	G3P_HUMAN	78	36201	3	2	2	0.24	Glyceraldehyde-3-phosphate dehydrogenase OS=Homo sapiens GN=GAPDH PE=1 SV=3
71	1	SwissProt	SNRPA_HUMAN	78	31259	6	6	6	1.1	U1 small nuclear ribonucleoprotein A OS=Homo sapiens GN=SNRPA PE=1 SV=3
72	1	SwissProt	FKBP3_HUMAN	76	25218	4	4	4	0.85	Peptidyl-prolyl cis-trans isomerase FKBP3 OS=Homo sapiens GN=FKBP3 PE=1 SV=1
73	1	SwissProt	DIM1_HUMAN	71	35499	5	5	5	0.73	Probable dimethyladenosine transferase OS=Homo sapiens GN=DIMT1 PE=1 SV=1
74	1	SwissProt	NUCL_HUMAN	70	76625	3	3	3	0.17	Nucleolin OS=Homo sapiens GN=NCL PE=1 SV=3
75	1	SwissProt	AIMP2_HUMAN	69	35668	1	1	1	0.12	Aminoacyl tRNA synthase complex-interacting multifunctional protein 2 OS=Homo sapiens GN=AIMP2 PE=1 SV=2
76	1	SwissProt	HNRH3_HUMAN	69	36960	1	1	1	0.11	Heterogeneous nuclear ribonucleoprotein H3 OS=Homo sapiens GN=HNRNPH3 PE=1 SV=2
77	1	SwissProt	RL13_HUMAN	68	24304	2	2	2	0.37	60S ribosomal protein L13 OS=Homo sapiens GN=RPL13 PE=1 SV=4
78	1	SwissProt	PPP6_HUMAN	66	35806	3	3	3	0.38	Serine/threonine-protein phosphatase 6 catalytic subunit OS=Homo sapiens GN=PPP6C PE=1 SV=1
79	1	SwissProt	PGAM1_HUMAN	66	28900	2	2	2	0.31	Phosphoglycerate mutase 1 OS=Homo sapiens GN=PGAM1 PE=1 SV=2
80	1	SwissProt	FHL3_HUMAN	66	33166	3	3	3	0.42	Four and a half LIM domains protein 3 OS=Homo sapiens GN=FHL3 PE=1 SV=4
81	1	SwissProt	P5CR1_HUMAN	65	33568	1	1	1	0.12	Pyrroline-5-carboxylate reductase 1, mitochondrial OS=Homo sapiens GN=PYCR1 PE=1 SV=2
82	1	SwissProt	PHOCN_HUMAN	65	26529	2	2	2	0.34	MOB-like protein phocein OS=Homo sapiens GN=MOB4 PE=1 SV=1
83	1	SwissProt	HTAI2_HUMAN	64	27260	1	1	1	0.15	Oxidoreductase HTATIP2 OS=Homo sapiens GN=HTATIP2 PE=1 SV=2
84	1	SwissProt	CPSF4_HUMAN	63	31261	2	2	2	0.28	Cleavage and polyadenylation specificity factor subunit 4 OS=Homo sapiens GN=CPSF4 PE=1 SV=1
85	1	SwissProt	CC124_HUMAN	62	25820	1	1	1	0.16	Coiled-coil domain-containing protein 124 OS=Homo sapiens GN=CCDC124 PE=1 SV=1
86	1	SwissProt	ANXA4_HUMAN	62	36088	1	1	1	0.11	Annexin A4 OS=Homo sapiens GN=ANXA4 PE=1 SV=4
87	1	SwissProt	IF4E2_HUMAN	60	28458	2	2	2	0.31	Eukaryotic translation initiation factor 4E type 2 OS=Homo sapiens GN=EIF4E2 PE=1 SV=1
88	1	SwissProt	PSMD9_HUMAN	60	24838	1	1	1	0.17	26S proteasome non-ATPase regulatory subunit 9 OS=Homo sapiens GN=PSMD9 PE=1 SV=3
89	1	SwissProt	LMAN2_HUMAN	60	40545	3	3	3	0.33	Vesicular integral-membrane protein VIP36 OS=Homo sapiens GN=LMAN2 PE=1 SV=1
90	1	SwissProt	EXOS4_HUMAN	60	26652	1	1	1	0.16	Exosome complex component RRP41 OS=Homo sapiens GN=EXOSC4 PE=1 SV=3
91	1	SwissProt	APEX1_HUMAN	59	35931	3	3	3	0.38	DNA-(apurinic or apyrimidinic site) lyase OS=Homo sapiens GN=APEX1 PE=1 SV=2
92	1	SwissProt	SPEB_HUMAN	59	38206	2	2	2	0.23	Agmatinase, mitochondrial OS=Homo sapiens GN=AGMAT PE=1 SV=2
93	1	SwissProt	MAP1A_HUMAN	59	306781	1	1	1	0.01	Microtubule-associated protein 1A OS=Homo sapiens GN=MAP1A PE=1 SV=6
94	1	SwissProt	PSDE_HUMAN	59	34726	1	1	1	0.12	26S proteasome non-ATPase regulatory subunit 14 OS=Homo sapiens GN=PSMD14 PE=1 SV=1
95	1	SwissProt	RS9_HUMAN	57	22635	2	2	2	0.41	40S ribosomal protein S9 OS=Homo sapiens GN=RPS9 PE=1 SV=3
96	1	SwissProt	NXPH4_HUMAN	56	33386	2	2	2	0.26	Neurexophilin-4 OS=Homo sapiens GN=NXPH4 PE=2 SV=3
97	1	SwissProt	ECH1_HUMAN	56	36136	2	2	2	0.24	Delta(3,5)-Delta(2,4)-dienoyl-CoA isomerase, mitochondrial OS=Homo sapiens GN=ECH1 PE=1 SV=2
98	1	SwissProt	TCPD_HUMAN	55	58401	2	2	2	0.14	T-complex protein 1 subunit delta OS=Homo sapiens GN=CCT4 PE=1 SV=4
99	1	SwissProt	PDC10_HUMAN	55	24686	1	1	1	0.17	Programmed cell death protein 10 OS=Homo sapiens GN=PDCD10 PE=1 SV=1
100	1	SwissProt	SERPH_HUMAN	55	46525	1	1	1	0.09	Serpin H1 OS=Homo sapiens GN=SERPINH1 PE=1 SV=2
101	1	SwissProt	KAD2_HUMAN	54	26689	2	2	2	0.34	Adenylate kinase 2, mitochondrial OS=Homo sapiens GN=AK2 PE=1 SV=2
102	1	SwissProt	PRKRA_HUMAN	53	34839	1	1	1	0.12	Interferon-inducible double-stranded RNA-dependent protein kinase activator A OS=Homo sapiens GN=PRKRA PE=1 SV=1
103	1	SwissProt	EXOS3_HUMAN	52	30010	2	2	2	0.3	Exosome complex component RRP40 OS=Homo sapiens GN=EXOSC3 PE=1 SV=3
104	1	SwissProt	FBRL_HUMAN	52	33877	2	2	2	0.26	rRNA 2'-O-methyltransferase fibrillarin OS=Homo sapiens GN=FBL PE=1 SV=2
105	1	SwissProt	ENPL_HUMAN	52	92696	1	1	1	0.04	Endoplasmin OS=Homo sapiens GN=HSP90B1 PE=1 SV=1
106	1	SwissProt	DHRS4_HUMAN	52	29803	1	1	1	0.14	Dehydrogenase/reductase SDR family member 4 OS=Homo sapiens GN=DHRS4 PE=1 SV=3
107	1	SwissProt	CNOT7_HUMAN	52	33066	1	1	1	0.12	CCR4-NOT transcription complex subunit 7 OS=Homo sapiens GN=CNOT7 PE=1 SV=3
108	1	SwissProt	ARPC2_HUMAN	52	34426	3	3	3	0.4	Actin-related protein 2/3 complex subunit 2 OS=Homo sapiens GN=ARPC2 PE=1 SV=1
109	1	SwissProt	CRNN_HUMAN	51	53730	3	3	3	0.24	Cornulin OS=Homo sapiens GN=CRNN PE=1 SV=1
110	1	SwissProt	CDK5_HUMAN	51	33739	1	1	1	0.12	Cyclin-dependent-like kinase 5 OS=Homo sapiens GN=CDK5 PE=1 SV=3
111	1	SwissProt	SEH1_HUMAN	51	40137	2	2	2	0.21	Nucleoporin SEH1 OS=Homo sapiens GN=SEH1L PE=1 SV=3
112	1	SwissProt	RT02_HUMAN	51	33513	2	2	2	0.26	28S ribosomal protein S2, mitochondrial OS=Homo sapiens GN=MRPS2 PE=1 SV=1
113	1	SwissProt	CAZA1_HUMAN	51	33073	1	1	1	0.12	F-actin-capping protein subunit alpha-1 OS=Homo sapiens GN=CAPZA1 PE=1 SV=3
114	1	SwissProt	MK67I_HUMAN	51	34372	1	1	1	0.12	MKI67 FHA domain-interacting nucleolar phosphoprotein OS=Homo sapiens GN=NIFK PE=1 SV=1
115	1	SwissProt	MTDC_HUMAN	50	38042	1	1	1	0.11	Bifunctional methylenetetrahydrofolate dehydrogenase/cyclohydrolase, mitochondrial OS=Homo sapiens GN=MTHFD2 PE=1 SV=2
116	1	SwissProt	HSPB1_HUMAN	49	22826	1	1	1	0.18	Heat shock protein beta-1 OS=Homo sapiens GN=HSPB1 PE=1 SV=2
117	1	SwissProt	RBMX_HUMAN	49	42306	1	1	1	0.1	RNA-binding motif protein, X chromosome OS=Homo sapiens GN=RBMX PE=1 SV=3
118	1	SwissProt	MRT4_HUMAN	48	27657	2	2	2	0.32	mRNA turnover protein 4 homolog OS=Homo sapiens GN=MRTO4 PE=1 SV=2
119	1	SwissProt	UCHL5_HUMAN	48	37868	1	1	1	0.11	Ubiquitin carboxyl-terminal hydrolase isozyme L5 OS=Homo sapiens GN=UCHL5 PE=1 SV=3
120	1	SwissProt	HNRH1_HUMAN	48	49484	3	2	2	0.17	Heterogeneous nuclear ribonucleoprotein H OS=Homo sapiens GN=HNRNPH1 PE=1 SV=4
121	1	SwissProt	RFC2_HUMAN	48	39588	1	1	1	0.1	Replication factor C subunit 2 OS=Homo sapiens GN=RFC2 PE=1 SV=3
122	1	SwissProt	VATE1_HUMAN	47	26186	1	1	1	0.16	V-type proton ATPase subunit E 1 OS=Homo sapiens GN=ATP6V1E1 PE=1 SV=1
123	1	SwissProt	AIMP1_HUMAN	47	34616	3	3	3	0.4	Aminoacyl tRNA synthase complex-interacting multifunctional protein 1 OS=Homo sapiens GN=AIMP1 PE=1 SV=2
124	1	SwissProt	SPF30_HUMAN	46	26866	1	1	1	0.15	Survival of motor neuron-related-splicing factor 30 OS=Homo sapiens GN=SMNDC1 PE=1 SV=1
125	1	SwissProt	CALD1_HUMAN	46	93232	1	1	1	0.04	Caldesmon OS=Homo sapiens GN=CALD1 PE=1 SV=3
126	1	SwissProt	PP2AA_HUMAN	43	36142	2	2	2	0.24	Serine/threonine-protein phosphatase 2A catalytic subunit alpha isoform OS=Homo sapiens GN=PPP2CA PE=1 SV=1
127	1	SwissProt	RT18B_HUMAN	43	29719	1	1	1	0.14	28S ribosomal protein S18b, mitochondrial OS=Homo sapiens GN=MRPS18B PE=1 SV=1
128	1	SwissProt	NIPS1_HUMAN	43	33460	1	1	1	0.12	Protein NipSnap homolog 1 OS=Homo sapiens GN=NIPSNAP1 PE=1 SV=1
129	1	SwissProt	GET4_HUMAN	42	36709	1	1	1	0.11	Golgi to ER traffic protein 4 homolog OS=Homo sapiens GN=GET4 PE=1 SV=1
130	1	SwissProt	NU155_HUMAN	42	156697	1	1	1	0.03	Nuclear pore complex protein Nup155 OS=Homo sapiens GN=NUP155 PE=1 SV=1
131	1	SwissProt	ABHDA_HUMAN	42	34253	1	1	1	0.12	Mycophenolic acid acyl-glucuronide esterase, mitochondrial OS=Homo sapiens GN=ABHD10 PE=1 SV=1
132	1	SwissProt	EXOS7_HUMAN	42	32428	2	2	2	0.27	Exosome complex component RRP42 OS=Homo sapiens GN=EXOSC7 PE=1 SV=3
133	1	SwissProt	U2AF1_HUMAN	41	28368	1	1	1	0.15	Splicing factor U2AF 35 kDa subunit OS=Homo sapiens GN=U2AF1 PE=1 SV=3
134	1	SwissProt	NEK6_HUMAN	41	36261	1	1	1	0.11	Serine/threonine-protein kinase Nek6 OS=Homo sapiens GN=NEK6 PE=1 SV=2
135	1	SwissProt	COR1B_HUMAN	40	54885	1	1	1	0.07	Coronin-1B OS=Homo sapiens GN=CORO1B PE=1 SV=1
136	1	SwissProt	PSME1_HUMAN	40	28876	1	1	1	0.14	Proteasome activator complex subunit 1 OS=Homo sapiens GN=PSME1 PE=1 SV=1
137	1	SwissProt	ALDOA_HUMAN	39	39851	1	1	1	0.1	Fructose-bisphosphate aldolase A OS=Homo sapiens GN=ALDOA PE=1 SV=2
138	1	SwissProt	P5CR2_HUMAN	39	33958	2	2	2	0.26	Pyrroline-5-carboxylate reductase 2 OS=Homo sapiens GN=PYCR2 PE=1 SV=1
139	1	SwissProt	AP2C_HUMAN	39	49602	1	1	1	0.08	Transcription factor AP-2 gamma OS=Homo sapiens GN=TFAP2C PE=1 SV=1
140	1	SwissProt	PFKAM_HUMAN	39	85984	1	1	1	0.05	ATP-dependent 6-phosphofructokinase, muscle type OS=Homo sapiens GN=PFKM PE=1 SV=2
141	1	SwissProt	NAA10_HUMAN	39	26613	2	2	2	0.34	N-alpha-acetyltransferase 10 OS=Homo sapiens GN=NAA10 PE=1 SV=1
142	1	SwissProt	PSA4_HUMAN	38	29750	1	1	1	0.14	Proteasome subunit alpha type-4 OS=Homo sapiens GN=PSMA4 PE=1 SV=1
143	1	SwissProt	PCNA_HUMAN	38	29092	1	1	1	0.14	Proliferating cell nuclear antigen OS=Homo sapiens GN=PCNA PE=1 SV=1
144	1	SwissProt	HORN_HUMAN	38	283140	1	1	1	0.01	Hornerin OS=Homo sapiens GN=HRNR PE=1 SV=2
145	1	SwissProt	MLX_HUMAN	37	33565	1	1	1	0.12	Max-like protein X OS=Homo sapiens GN=MLX PE=1 SV=2
146	1	SwissProt	CATD_HUMAN	37	45037	2	2	2	0.19	Cathepsin D OS=Homo sapiens GN=CTSD PE=1 SV=1
147	1	SwissProt	MARE3_HUMAN	37	32247	1	1	1	0.13	Microtubule-associated protein RP/EB family member 3 OS=Homo sapiens GN=MAPRE3 PE=1 SV=1
148	1	SwissProt	CMS1_HUMAN	37	32149	1	1	1	0.13	Protein CMSS1 OS=Homo sapiens GN=CMSS1 PE=1 SV=2
149	1	SwissProt	CNOT8_HUMAN	36	33804	1	1	1	0.12	CCR4-NOT transcription complex subunit 8 OS=Homo sapiens GN=CNOT8 PE=1 SV=1
150	1	SwissProt	SC16A_HUMAN	36	234855	1	1	1	0.02	Protein transport protein Sec16A OS=Homo sapiens GN=SEC16A PE=1 SV=3
151	1	SwissProt	DNJC9_HUMAN	36	30062	1	1	1	0.14	DnaJ homolog subfamily C member 9 OS=Homo sapiens GN=DNAJC9 PE=1 SV=1
152	1	SwissProt	PSMD8_HUMAN	36	39872	3	3	3	0.34	26S proteasome non-ATPase regulatory subunit 8 OS=Homo sapiens GN=PSMD8 PE=1 SV=2
153	1	SwissProt	SHRM3_HUMAN	36	218321	1	1	1	0.02	Protein Shroom3 OS=Homo sapiens GN=SHROOM3 PE=1 SV=2
154	1	SwissProt	THOC4_HUMAN	35	26872	1	1	1	0.15	THO complex subunit 4 OS=Homo sapiens GN=ALYREF PE=1 SV=3
155	1	SwissProt	KBTB3_HUMAN	35	70775	1	1	1	0.06	Kelch repeat and BTB domain-containing protein 3 OS=Homo sapiens GN=KBTBD3 PE=2 SV=2
156	1	SwissProt	ERGI1_HUMAN	35	32971	1	1	1	0.13	Endoplasmic reticulum-Golgi intermediate compartment protein 1 OS=Homo sapiens GN=ERGIC1 PE=1 SV=1
157	1	SwissProt	HNRPC_HUMAN	35	33707	1	1	1	0.12	Heterogeneous nuclear ribonucleoproteins C1/C2 OS=Homo sapiens GN=HNRNPC PE=1 SV=4
158	1	SwissProt	CINP_HUMAN	35	24480	1	1	1	0.17	Cyclin-dependent kinase 2-interacting protein OS=Homo sapiens GN=CINP PE=1 SV=1
159	1	SwissProt	PEPL_HUMAN	35	205193	1	1	1	0.02	Periplakin OS=Homo sapiens GN=PPL PE=1 SV=4
160	1	SwissProt	NUBPL_HUMAN	35	34289	1	1	1	0.12	Iron-sulfur protein NUBPL OS=Homo sapiens GN=NUBPL PE=1 SV=3
161	1	SwissProt	PSA3_HUMAN	33	28643	1	1	1	0.14	Proteasome subunit alpha type-3 OS=Homo sapiens GN=PSMA3 PE=1 SV=2
162	1	SwissProt	ATPA_HUMAN	33	59828	1	1	1	0.07	ATP synthase subunit alpha, mitochondrial OS=Homo sapiens GN=ATP5A1 PE=1 SV=1
163	1	SwissProt	MARE1_HUMAN	33	30151	1	1	1	0.14	Microtubule-associated protein RP/EB family member 1 OS=Homo sapiens GN=MAPRE1 PE=1 SV=3
164	1	SwissProt	VAPA_HUMAN	33	28103	1	1	1	0.15	Vesicle-associated membrane protein-associated protein A OS=Homo sapiens GN=VAPA PE=1 SV=3
165	1	SwissProt	CNN2_HUMAN	32	34074	1	1	1	0.12	Calponin-2 OS=Homo sapiens GN=CNN2 PE=1 SV=4
166	1	SwissProt	RL10A_HUMAN	32	24987	2	2	2	0.36	60S ribosomal protein L10a OS=Homo sapiens GN=RPL10A PE=1 SV=2
167	1	SwissProt	LG3BP_HUMAN	32	66202	1	1	1	0.06	Galectin-3-binding protein OS=Homo sapiens GN=LGALS3BP PE=1 SV=1
168	1	SwissProt	YC006_HUMAN	32	66283	1	1	1	0.06	Uncharacterized protein FLJ43738 OS=Homo sapiens PE=2 SV=1
169	1	SwissProt	PAIRB_HUMAN	32	44995	1	1	1	0.09	Plasminogen activator inhibitor 1 RNA-binding protein OS=Homo sapiens GN=SERBP1 PE=1 SV=2
170	1	SwissProt	LEG3_HUMAN	31	26193	1	1	1	0.16	Galectin-3 OS=Homo sapiens GN=LGALS3 PE=1 SV=5
171	1	SwissProt	AN32B_HUMAN	31	28941	1	1	1	0.14	Acidic leucine-rich nuclear phosphoprotein 32 family member B OS=Homo sapiens GN=ANP32B PE=1 SV=1
172	1	SwissProt	DEOC_HUMAN	31	35494	1	1	1	0.12	Deoxyribose-phosphate aldolase OS=Homo sapiens GN=DERA PE=1 SV=2
173	1	SwissProt	ENOA_HUMAN	31	47481	1	1	1	0.09	Alpha-enolase OS=Homo sapiens GN=ENO1 PE=1 SV=2
174	1	SwissProt	RNF44_HUMAN	31	48324	1	1	1	0.08	RING finger protein 44 OS=Homo sapiens GN=RNF44 PE=2 SV=1
175	1	SwissProt	CC186_HUMAN	31	104307	1	1	1	0.04	Coiled-coil domain-containing protein 186 OS=Homo sapiens GN=CCDC186 PE=1 SV=2
176	1	SwissProt	CLCA_HUMAN	30	27174	1	1	1	0.15	Clathrin light chain A OS=Homo sapiens GN=CLTA PE=1 SV=1
177	1	SwissProt	FN3K_HUMAN	29	35377	1	1	1	0.12	Fructosamine-3-kinase OS=Homo sapiens GN=FN3K PE=1 SV=1
178	1	SwissProt	AT5SL_HUMAN	29	29705	1	1	1	0.14	ATP synthase subunit s-like protein OS=Homo sapiens GN=ATP5SL PE=1 SV=3
179	1	SwissProt	BAX_HUMAN	29	21285	1	1	1	0.2	Apoptosis regulator BAX OS=Homo sapiens GN=BAX PE=1 SV=1
180	1	SwissProt	ERP29_HUMAN	29	29032	1	1	1	0.14	Endoplasmic reticulum resident protein 29 OS=Homo sapiens GN=ERP29 PE=1 SV=4
181	1	SwissProt	FLNA_HUMAN	29	283301	1	1	1	0.01	Filamin-A OS=Homo sapiens GN=FLNA PE=1 SV=4
182	1	SwissProt	PPIE_HUMAN	28	33695	1	1	1	0.12	Peptidyl-prolyl cis-trans isomerase E OS=Homo sapiens GN=PPIE PE=1 SV=1
183	1	SwissProt	RPP30_HUMAN	27	29702	2	2	2	0.3	Ribonuclease P protein subunit p30 OS=Homo sapiens GN=RPP30 PE=1 SV=1
184	1	SwissProt	CC137_HUMAN	27	33268	1	1	1	0.12	Coiled-coil domain-containing protein 137 OS=Homo sapiens GN=CCDC137 PE=1 SV=1
185	1	SwissProt	TAP26_HUMAN	27	28880	1	1	1	0.14	Thyroid transcription factor 1-associated protein 26 OS=Homo sapiens GN=CCDC59 PE=1 SV=2
186	1	SwissProt	PTPRE_HUMAN	26	81331	1	1	1	0.05	Receptor-type tyrosine-protein phosphatase epsilon OS=Homo sapiens GN=PTPRE PE=1 SV=1
187	1	SwissProt	KC1AL_HUMAN	25	39289	1	1	1	0.1	Casein kinase I isoform alpha-like OS=Homo sapiens GN=CSNK1A1L PE=2 SV=2
188	1	SwissProt	KT3K_HUMAN	24	34618	1	1	1	0.12	Ketosamine-3-kinase OS=Homo sapiens GN=FN3KRP PE=1 SV=2
189	1	SwissProt	EXOS5_HUMAN	23	25746	1	1	1	0.16	Exosome complex component RRP46 OS=Homo sapiens GN=EXOSC5 PE=1 SV=1
190	1	SwissProt	ALDR_HUMAN	22	36230	1	1	1	0.11	Aldose reductase OS=Homo sapiens GN=AKR1B1 PE=1 SV=3
191	1	SwissProt	EIF3J_HUMAN	22	29159	1	1	1	0.14	Eukaryotic translation initiation factor 3 subunit J OS=Homo sapiens GN=EIF3J PE=1 SV=2
1	1	SwissProt	K22E_HUMAN	856	65678	27	24	19	2.1	Keratin, type II cytoskeletal 2 epidermal OS=Homo sapiens GN=KRT2 PE=1 SV=2
1	2	SwissProt	K2C1_HUMAN	585	66170	19	16	13	1.12	Keratin, type II cytoskeletal 1 OS=Homo sapiens GN=KRT1 PE=1 SV=6
1	3	SwissProt	K2C5_HUMAN	176	62568	9	9	6	0.56	Keratin, type II cytoskeletal 5 OS=Homo sapiens GN=KRT5 PE=1 SV=3
2	1	SwissProt	K1C10_HUMAN	407	59020	12	11	9	0.78	Keratin, type I cytoskeletal 10 OS=Homo sapiens GN=KRT10 PE=1 SV=6
2	2	SwissProt	K1C14_HUMAN	273	51872	7	7	5	0.52	Keratin, type I cytoskeletal 14 OS=Homo sapiens GN=KRT14 PE=1 SV=4
2	3	SwissProt	K1C18_HUMAN	70	48029	2	2	1	0.14	Keratin, type I cytoskeletal 18 OS=Homo sapiens GN=KRT18 PE=1 SV=2
3	1	SwissProt	K1C9_HUMAN	371	62255	7	7	7	0.42	Keratin, type I cytoskeletal 9 OS=Homo sapiens GN=KRT9 PE=1 SV=3
4	1	SwissProt	TAGL2_HUMAN	330	22548	15	12	12	4.73	Transgelin-2 OS=Homo sapiens GN=TAGLN2 PE=1 SV=3
5	1	SwissProt	HSPB1_HUMAN	185	22826	8	6	6	1.21	Heat shock protein beta-1 OS=Homo sapiens GN=HSPB1 PE=1 SV=2
6	1	SwissProt	F16P1_HUMAN	176	37218	8	7	4	0.78	Fructose-1,6-bisphosphatase 1 OS=Homo sapiens GN=FBP1 PE=1 SV=5
6	2	SwissProt	F16P2_HUMAN	99	37062	4	4	1	0.39	Fructose-1,6-bisphosphatase isozyme 2 OS=Homo sapiens GN=FBP2 PE=1 SV=2
7	1	SwissProt	EXOS1_HUMAN	164	21780	2	2	2	0.32	Exosome complex component CSL4 OS=Homo sapiens GN=EXOSC1 PE=1 SV=1
8	1	SwissProt	RAB1A_HUMAN	140	22891	6	6	6	1.21	Ras-related protein Rab-1A OS=Homo sapiens GN=RAB1A PE=1 SV=3
9	1	SwissProt	RL18_HUMAN	128	21735	3	3	3	0.52	60S ribosomal protein L18 OS=Homo sapiens GN=RPL18 PE=1 SV=2
10	1	SwissProt	NPM_HUMAN	127	32726	5	5	5	0.6	Nucleophosmin OS=Homo sapiens GN=NPM1 PE=1 SV=2
11	1	SwissProt	NTPCR_HUMAN	124	20928	5	5	5	1.05	Cancer-related nucleoside-triphosphatase OS=Homo sapiens GN=NTPCR PE=1 SV=1
12	1	SwissProt	PRDX1_HUMAN	115	22324	7	7	5	1.58	Peroxiredoxin-1 OS=Homo sapiens GN=PRDX1 PE=1 SV=1
12	2	SwissProt	PRDX2_HUMAN	79	22049	4	4	3	0.73	Peroxiredoxin-2 OS=Homo sapiens GN=PRDX2 PE=1 SV=5
12	3	SwissProt	PRDX4_HUMAN	51	30749	2	2	1	0.22	Peroxiredoxin-4 OS=Homo sapiens GN=PRDX4 PE=1 SV=1
13	1	SwissProt	RS8_HUMAN	113	24475	3	3	3	0.45	40S ribosomal protein S8 OS=Homo sapiens GN=RPS8 PE=1 SV=2
14	1	SwissProt	RL13_HUMAN	113	24304	4	4	4	0.65	60S ribosomal protein L13 OS=Homo sapiens GN=RPL13 PE=1 SV=4
15	1	SwissProt	IF6_HUMAN	106	27095	3	3	3	0.4	Eukaryotic translation initiation factor 6 OS=Homo sapiens GN=EIF6 PE=1 SV=1
16	1	SwissProt	KITH_HUMAN	105	26079	3	3	3	0.42	Thymidine kinase, cytosolic OS=Homo sapiens GN=TK1 PE=1 SV=2
17	1	SwissProt	RAB5C_HUMAN	105	23696	4	4	3	0.67	Ras-related protein Rab-5C OS=Homo sapiens GN=RAB5C PE=1 SV=2
18	1	SwissProt	RS5_HUMAN	104	23033	8	7	7	1.5	40S ribosomal protein S5 OS=Homo sapiens GN=RPS5 PE=1 SV=4
19	1	SwissProt	CG050_HUMAN	103	22127	2	2	2	0.31	Uncharacterized protein C7orf50 OS=Homo sapiens GN=C7orf50 PE=1 SV=1
20	1	SwissProt	LSM12_HUMAN	102	21972	2	2	2	0.32	Protein LSM12 homolog OS=Homo sapiens GN=LSM12 PE=1 SV=2
21	1	SwissProt	RL14_HUMAN	101	23531	3	3	3	0.47	60S ribosomal protein L14 OS=Homo sapiens GN=RPL14 PE=1 SV=4
22	1	SwissProt	TPIS_HUMAN	100	31057	3	3	3	0.34	Triosephosphate isomerase OS=Homo sapiens GN=TPI1 PE=1 SV=3
23	1	SwissProt	RL9_HUMAN	99	21964	5	4	4	0.73	60S ribosomal protein L9 OS=Homo sapiens GN=RPL9 PE=1 SV=1
24	1	SwissProt	TBA1A_HUMAN	95	50788	2	2	1	0.13	Tubulin alpha-1A chain OS=Homo sapiens GN=TUBA1A PE=1 SV=1
24	2	SwissProt	TBA4A_HUMAN	77	50634	2	2	1	0.13	Tubulin alpha-4A chain OS=Homo sapiens GN=TUBA4A PE=1 SV=1
25	1	SwissProt	PHOCN_HUMAN	94	26529	5	4	4	0.58	MOB-like protein phocein OS=Homo sapiens GN=MOB4 PE=1 SV=1
26	1	SwissProt	RU2B_HUMAN	94	25470	5	5	5	0.82	U2 small nuclear ribonucleoprotein B'' OS=Homo sapiens GN=SNRPB2 PE=1 SV=1
27	1	SwissProt	BAG2_HUMAN	93	23928	4	4	4	0.66	BAG family molecular chaperone regulator 2 OS=Homo sapiens GN=BAG2 PE=1 SV=1
28	1	SwissProt	ROA1_HUMAN	92	38837	2	2	2	0.17	Heterogeneous nuclear ribonucleoprotein A1 OS=Homo sapiens GN=HNRNPA1 PE=1 SV=5
29	1	SwissProt	RL10_HUMAN	91	25044	5	5	5	0.83	60S ribosomal protein L10 OS=Homo sapiens GN=RPL10 PE=1 SV=4
30	1	SwissProt	RAN_HUMAN	87	24579	3	3	3	0.45	GTP-binding nuclear protein Ran OS=Homo sapiens GN=RAN PE=1 SV=3
31	1	SwissProt	RL23A_HUMAN	86	17684	3	3	3	0.66	60S ribosomal protein L23a OS=Homo sapiens GN=RPL23A PE=1 SV=1
32	1	SwissProt	RS9_HUMAN	86	22635	5	5	5	0.95	40S ribosomal protein S9 OS=Homo sapiens GN=RPS9 PE=1 SV=3
33	1	SwissProt	RAB2A_HUMAN	85	23702	1	1	1	0.14	Ras-related protein Rab-2A OS=Homo sapiens GN=RAB2A PE=1 SV=1
34	1	SwissProt	FWCH2_HUMAN	83	14669	3	3	3	0.84	FLYWCH family member 2 OS=Homo sapiens GN=FLYWCH2 PE=1 SV=1
35	1	SwissProt	PSA6_HUMAN	82	27838	1	1	1	0.12	Proteasome subunit alpha type-6 OS=Homo sapiens GN=PSMA6 PE=1 SV=1
36	1	SwissProt	EXOS4_HUMAN	80	26652	4	4	3	0.58	Exosome complex component RRP41 OS=Homo sapiens GN=EXOSC4 PE=1 SV=3
37	1	SwissProt	HCD2_HUMAN	79	27134	3	3	3	0.4	3-hydroxyacyl-CoA dehydrogenase type-2 OS=Homo sapiens GN=HSD17B10 PE=1 SV=3
38	1	SwissProt	RS7_HUMAN	79	22113	5	5	5	0.98	40S ribosomal protein S7 OS=Homo sapiens GN=RPS7 PE=1 SV=1
39	1	SwissProt	RS3_HUMAN	79	26842	1	1	1	0.12	40S ribosomal protein S3 OS=Homo sapiens GN=RPS3 PE=1 SV=2
40	1	SwissProt	TBB5_HUMAN	78	50095	2	2	2	0.13	Tubulin beta chain OS=Homo sapiens GN=TUBB PE=1 SV=2
41	1	SwissProt	EFTU_HUMAN	77	49852	4	4	4	0.28	Elongation factor Tu, mitochondrial OS=Homo sapiens GN=TUFM PE=1 SV=2
42	1	SwissProt	PSB5_HUMAN	72	28633	2	2	2	0.24	Proteasome subunit beta type-5 OS=Homo sapiens GN=PSMB5 PE=1 SV=3
43	1	SwissProt	RACK1_HUMAN	72	35511	1	1	1	0.09	Receptor of activated protein C kinase 1 OS=Homo sapiens GN=RACK1 PE=1 SV=3
44	1	SwissProt	EF1A1_HUMAN	72	50451	2	2	2	0.13	Elongation factor 1-alpha 1 OS=Homo sapiens GN=EEF1A1 PE=1 SV=1
45	1	SwissProt	TIRR_HUMAN	71	23494	1	1	1	0.14	Tudor-interacting repair regulator protein OS=Homo sapiens GN=NUDT16L1 PE=1 SV=1
46	1	SwissProt	FILA2_HUMAN	71	249296	2	2	2	0.03	Filaggrin-2 OS=Homo sapiens GN=FLG2 PE=1 SV=1
47	1	SwissProt	ETFB_HUMAN	71	28054	3	3	3	0.38	Electron transfer flavoprotein subunit beta OS=Homo sapiens GN=ETFB PE=1 SV=3
48	1	SwissProt	ACTB_HUMAN	70	42052	4	4	4	0.34	Actin, cytoplasmic 1 OS=Homo sapiens GN=ACTB PE=1 SV=1
49	1	SwissProt	SC22B_HUMAN	70	24806	3	3	3	0.44	Vesicle-trafficking protein SEC22b OS=Homo sapiens GN=SEC22B PE=1 SV=4
50	1	SwissProt	RL10A_HUMAN	68	24987	4	4	4	0.63	60S ribosomal protein L10a OS=Homo sapiens GN=RPL10A PE=1 SV=2
51	1	SwissProt	PSA7_HUMAN	67	28041	2	2	2	0.24	Proteasome subunit alpha type-7 OS=Homo sapiens GN=PSMA7 PE=1 SV=1
52	1	SwissProt	HNRH1_HUMAN	67	49484	1	1	1	0.06	Heterogeneous nuclear ribonucleoprotein H OS=Homo sapiens GN=HNRNPH1 PE=1 SV=4
53	1	SwissProt	RL17_HUMAN	66	21611	3	3	3	0.52	60S ribosomal protein L17 OS=Homo sapiens GN=RPL17 PE=1 SV=3
54	1	SwissProt	NU155_HUMAN	65	156697	3	3	3	0.06	Nuclear pore complex protein Nup155 OS=Homo sapiens GN=NUP155 PE=1 SV=1
55	1	SwissProt	RAB18_HUMAN	63	23248	2	2	2	0.3	Ras-related protein Rab-18 OS=Homo sapiens GN=RAB18 PE=1 SV=1
56	1	SwissProt	CPSF5_HUMAN	62	26268	4	4	4	0.59	Cleavage and polyadenylation specificity factor subunit 5 OS=Homo sapiens GN=NUDT21 PE=1 SV=1
57	1	SwissProt	HSP7C_HUMAN	62	71082	1	1	1	0.04	Heat shock cognate 71 kDa protein OS=Homo sapiens GN=HSPA8 PE=1 SV=1
58	1	SwissProt	RB11A_HUMAN	61	24492	3	3	3	0.45	Ras-related protein Rab-11A OS=Homo sapiens GN=RAB11A PE=1 SV=3
59	1	SwissProt	NOP16_HUMAN	61	21232	2	2	2	0.33	Nucleolar protein 16 OS=Homo sapiens GN=NOP16 PE=1 SV=2
60	1	SwissProt	APT_HUMAN	61	19766	2	2	2	0.36	Adenine phosphoribosyltransferase OS=Homo sapiens GN=APRT PE=1 SV=2
61	1	SwissProt	G3P_HUMAN	60	36201	1	1	1	0.09	Glyceraldehyde-3-phosphate dehydrogenase OS=Homo sapiens GN=GAPDH PE=1 SV=3
62	1	SwissProt	PRDX6_HUMAN	58	25133	2	2	2	0.27	Peroxiredoxin-6 OS=Homo sapiens GN=PRDX6 PE=1 SV=3
63	1	SwissProt	SNG2_HUMAN	58	25079	1	1	1	0.13	Synaptogyrin-2 OS=Homo sapiens GN=SYNGR2 PE=1 SV=1
64	1	SwissProt	SRC8_HUMAN	57	61720	4	4	4	0.22	Src substrate cortactin OS=Homo sapiens GN=CTTN PE=1 SV=2
65	1	SwissProt	ROA2_HUMAN	57	37464	1	1	1	0.09	Heterogeneous nuclear ribonucleoproteins A2/B1 OS=Homo sapiens GN=HNRNPA2B1 PE=1 SV=2
66	1	SwissProt	RPAB1_HUMAN	57	24650	1	1	1	0.13	DNA-directed RNA polymerases I, II, and III subunit RPABC1 OS=Homo sapiens GN=POLR2E PE=1 SV=4
67	1	SwissProt	TPD52_HUMAN	56	24369	1	1	1	0.13	Tumor protein D52 OS=Homo sapiens GN=TPD52 PE=1 SV=2
68	1	SwissProt	NIPS1_HUMAN	56	33460	2	2	1	0.2	Protein NipSnap homolog 1 OS=Homo sapiens GN=NIPSNAP1 PE=1 SV=1
68	2	SwissProt	NIPS2_HUMAN	47	33949	2	2	1	0.2	Protein NipSnap homolog 2 OS=Homo sapiens GN=GBAS PE=1 SV=1
69	1	SwissProt	KPRP_HUMAN	54	67172	3	3	3	0.15	Keratinocyte proline-rich protein OS=Homo sapiens GN=KPRP PE=1 SV=1
70	1	SwissProt	RAB21_HUMAN	53	24731	1	1	1	0.13	Ras-related protein Rab-21 OS=Homo sapiens GN=RAB21 PE=1 SV=3
71	1	SwissProt	RAB7A_HUMAN	52	23760	2	2	2	0.29	Ras-related protein Rab-7a OS=Homo sapiens GN=RAB7A PE=1 SV=1
72	1	SwissProt	DNJB6_HUMAN	52	36122	2	1	1	0.09	DnaJ homolog subfamily B member 6 OS=Homo sapiens GN=DNAJB6 PE=1 SV=2
73	1	SwissProt	NEP1_HUMAN	51	26931	1	1	1	0.12	Ribosomal RNA small subunit methyltransferase NEP1 OS=Homo sapiens GN=EMG1 PE=1 SV=4
74	1	SwissProt	RS16_HUMAN	51	16549	2	2	2	0.43	40S ribosomal protein S16 OS=Homo sapiens GN=RPS16 PE=1 SV=2
75	1	SwissProt	SKAP_HUMAN	50	35701	1	1	1	0.09	Small kinetochore-associated protein OS=Homo sapiens GN=KNSTRN PE=1 SV=2
76	1	SwissProt	RL19_HUMAN	49	23565	1	1	1	0.14	60S ribosomal protein L19 OS=Homo sapiens GN=RPL19 PE=1 SV=1
77	1	SwissProt	CFA20_HUMAN	49	22931	1	1	1	0.14	Cilia- and flagella-associated protein 20 OS=Homo sapiens GN=CFAP20 PE=1 SV=1
78	1	SwissProt	RT07_HUMAN	49	28230	1	1	1	0.11	28S ribosomal protein S7, mitochondrial OS=Homo sapiens GN=MRPS7 PE=1 SV=2
79	1	SwissProt	RFC2_HUMAN	48	39588	1	1	1	0.08	Replication factor C subunit 2 OS=Homo sapiens GN=RFC2 PE=1 SV=3
80	1	SwissProt	RS11_HUMAN	48	18590	3	3	3	0.63	40S ribosomal protein S11 OS=Homo sapiens GN=RPS11 PE=1 SV=3
81	1	SwissProt	RSSA_HUMAN	48	32947	1	1	1	0.1	40S ribosomal protein SA OS=Homo sapiens GN=RPSA PE=1 SV=4
82	1	SwissProt	HNRPQ_HUMAN	47	69788	1	1	1	0.05	Heterogeneous nuclear ribonucleoprotein Q OS=Homo sapiens GN=SYNCRIP PE=1 SV=2
83	1	SwissProt	CA109_HUMAN	45	23472	1	1	1	0.14	Uncharacterized protein C1orf109 OS=Homo sapiens GN=C1orf109 PE=1 SV=1
84	1	SwissProt	RT15_HUMAN	44	29937	1	1	1	0.11	28S ribosomal protein S15, mitochondrial OS=Homo sapiens GN=MRPS15 PE=1 SV=1
85	1	SwissProt	RL31_HUMAN	43	14454	1	1	1	0.23	60S ribosomal protein L31 OS=Homo sapiens GN=RPL31 PE=1 SV=1
86	1	SwissProt	HORN_HUMAN	43	283140	1	1	1	0.01	Hornerin OS=Homo sapiens GN=HRNR PE=1 SV=2
87	1	SwissProt	RM10_HUMAN	42	29492	1	1	1	0.11	39S ribosomal protein L10, mitochondrial OS=Homo sapiens GN=MRPL10 PE=1 SV=3
88	1	SwissProt	RL15_HUMAN	42	24245	1	1	1	0.13	60S ribosomal protein L15 OS=Homo sapiens GN=RPL15 PE=1 SV=2
89	1	SwissProt	GSTP1_HUMAN	42	23569	1	1	1	0.14	Glutathione S-transferase P OS=Homo sapiens GN=GSTP1 PE=1 SV=2
90	1	SwissProt	SDF2L_HUMAN	42	23812	1	1	1	0.14	Stromal cell-derived factor 2-like protein 1 OS=Homo sapiens GN=SDF2L1 PE=1 SV=2
91	1	SwissProt	CN166_HUMAN	41	28165	2	2	2	0.24	UPF0568 protein C14orf166 OS=Homo sapiens GN=C14orf166 PE=1 SV=1
92	1	SwissProt	PIMT_HUMAN	41	24792	1	1	1	0.13	Protein-L-isoaspartate(D-aspartate) O-methyltransferase OS=Homo sapiens GN=PCMT1 PE=1 SV=4
93	1	SwissProt	SHRM3_HUMAN	38	218321	1	1	1	0.01	Protein Shroom3 OS=Homo sapiens GN=SHROOM3 PE=1 SV=2
94	1	SwissProt	SDF2_HUMAN	38	23240	2	2	2	0.3	Stromal cell-derived factor 2 OS=Homo sapiens GN=SDF2 PE=1 SV=2
95	1	SwissProt	RL13A_HUMAN	38	23619	3	3	3	0.47	60S ribosomal protein L13a OS=Homo sapiens GN=RPL13A PE=1 SV=2
96	1	SwissProt	PFKAM_HUMAN	38	85984	1	1	1	0.04	ATP-dependent 6-phosphofructokinase, muscle type OS=Homo sapiens GN=PFKM PE=1 SV=2
97	1	SwissProt	PMF1_HUMAN	38	23496	1	1	1	0.14	Polyamine-modulated factor 1 OS=Homo sapiens GN=PMF1 PE=1 SV=2
98	1	SwissProt	CATB_HUMAN	38	38766	1	1	1	0.08	Cathepsin B OS=Homo sapiens GN=CTSB PE=1 SV=3
99	1	SwissProt	HAP28_HUMAN	37	20618	1	1	1	0.16	28 kDa heat- and acid-stable phosphoprotein OS=Homo sapiens GN=PDAP1 PE=1 SV=1
100	1	SwissProt	RSMB_HUMAN	37	24765	1	1	1	0.13	Small nuclear ribonucleoprotein-associated proteins B and B' OS=Homo sapiens GN=SNRPB PE=1 SV=2
101	1	SwissProt	HMGB3_HUMAN	36	23137	1	1	1	0.14	High mobility group protein B3 OS=Homo sapiens GN=HMGB3 PE=1 SV=4
102	1	SwissProt	AP3S1_HUMAN	35	21946	1	1	1	0.15	AP-3 complex subunit sigma-1 OS=Homo sapiens GN=AP3S1 PE=1 SV=1
103	1	SwissProt	PSA2_HUMAN	34	25996	2	2	2	0.26	Proteasome subunit alpha type-2 OS=Homo sapiens GN=PSMA2 PE=1 SV=2
104	1	SwissProt	ARL8A_HUMAN	34	21630	1	1	1	0.15	ADP-ribosylation factor-like protein 8A OS=Homo sapiens GN=ARL8A PE=1 SV=1
105	1	SwissProt	PSD10_HUMAN	33	24697	2	2	2	0.28	26S proteasome non-ATPase regulatory subunit 10 OS=Homo sapiens GN=PSMD10 PE=1 SV=1
106	1	SwissProt	DPCD_HUMAN	33	23396	1	1	1	0.14	Protein DPCD OS=Homo sapiens GN=DPCD PE=1 SV=2
107	1	SwissProt	RLA0L_HUMAN	32	34514	1	1	1	0.09	60S acidic ribosomal protein P0-like OS=Homo sapiens GN=RPLP0P6 PE=5 SV=1
108	1	SwissProt	SRSF9_HUMAN	32	25640	2	1	1	0.13	Serine/arginine-rich splicing factor 9 OS=Homo sapiens GN=SRSF9 PE=1 SV=1
109	1	SwissProt	BTF3_HUMAN	32	22211	1	1	1	0.15	Transcription factor BTF3 OS=Homo sapiens GN=BTF3 PE=1 SV=1
110	1	SwissProt	RS4X_HUMAN	32	29807	1	1	1	0.11	40S ribosomal protein S4, X isoform OS=Homo sapiens GN=RPS4X PE=1 SV=2
111	1	SwissProt	BST2_HUMAN	31	20041	1	1	1	0.16	Bone marrow stromal antigen 2 OS=Homo sapiens GN=BST2 PE=1 SV=1
112	1	SwissProt	KTHY_HUMAN	31	23976	1	1	1	0.13	Thymidylate kinase OS=Homo sapiens GN=DTYMK PE=1 SV=4
113	1	SwissProt	RAP1A_HUMAN	30	21316	1	1	1	0.15	Ras-related protein Rap-1A OS=Homo sapiens GN=RAP1A PE=1 SV=1
114	1	SwissProt	RL8_HUMAN	29	28235	2	2	2	0.24	60S ribosomal protein L8 OS=Homo sapiens GN=RPL8 PE=1 SV=2
115	1	SwissProt	SAR1A_HUMAN	29	22467	1	1	1	0.14	GTP-binding protein SAR1a OS=Homo sapiens GN=SAR1A PE=1 SV=1
116	1	SwissProt	ENPP2_HUMAN	28	100811	1	1	1	0.03	Ectonucleotide pyrophosphatase/phosphodiesterase family member 2 OS=Homo sapiens GN=ENPP2 PE=1 SV=3
117	1	SwissProt	RS3A_HUMAN	27	30154	1	1	1	0.11	40S ribosomal protein S3a OS=Homo sapiens GN=RPS3A PE=1 SV=2
118	1	SwissProt	RS2_HUMAN	27	31590	1	1	1	0.1	40S ribosomal protein S2 OS=Homo sapiens GN=RPS2 PE=1 SV=2
119	1	SwissProt	RPP25_HUMAN	26	20791	1	1	1	0.16	Ribonuclease P protein subunit p25 OS=Homo sapiens GN=RPP25 PE=1 SV=1
120	1	SwissProt	ABHEB_HUMAN	26	22446	1	1	1	0.14	Protein ABHD14B OS=Homo sapiens GN=ABHD14B PE=1 SV=1
121	1	SwissProt	HNRPF_HUMAN	25	45985	1	1	1	0.07	Heterogeneous nuclear ribonucleoprotein F OS=Homo sapiens GN=HNRNPF PE=1 SV=3
122	1	SwissProt	MT21A_HUMAN	23	24699	1	1	1	0.13	Protein N-lysine methyltransferase METTL21A OS=Homo sapiens GN=METTL21A PE=1 SV=2
123	1	SwissProt	PARK7_HUMAN	21	20050	1	1	1	0.16	Protein DJ-1 OS=Homo sapiens GN=PARK7 PE=1 SV=2
1	1	SwissProt	K22E_HUMAN	754	65678	18	17	15	1.22	Keratin, type II cytoskeletal 2 epidermal OS=Homo sapiens GN=KRT2 PE=1 SV=2
1	2	SwissProt	K2C1_HUMAN	349	66170	14	13	11	0.83	Keratin, type II cytoskeletal 1 OS=Homo sapiens GN=KRT1 PE=1 SV=6
2	1	SwissProt	K1C10_HUMAN	415	59020	13	12	12	0.87	Keratin, type I cytoskeletal 10 OS=Homo sapiens GN=KRT10 PE=1 SV=6
3	1	SwissProt	K1C9_HUMAN	402	62255	8	8	8	0.49	Keratin, type I cytoskeletal 9 OS=Homo sapiens GN=KRT9 PE=1 SV=3
4	1	SwissProt	RL11_HUMAN	195	20468	9	7	7	2.25	60S ribosomal protein L11 OS=Homo sapiens GN=RPL11 PE=1 SV=2
5	1	SwissProt	PPIB_HUMAN	189	23785	5	5	5	0.89	Peptidyl-prolyl cis-trans isomerase B OS=Homo sapiens GN=PPIB PE=1 SV=2
6	1	SwissProt	RL12_HUMAN	186	17979	5	5	5	1.3	60S ribosomal protein L12 OS=Homo sapiens GN=RPL12 PE=1 SV=1
7	1	SwissProt	TBB2A_HUMAN	179	50274	7	4	3	0.28	Tubulin beta-2A chain OS=Homo sapiens GN=TUBB2A PE=1 SV=1
7	2	SwissProt	TBB3_HUMAN	78	50856	2	2	1	0.13	Tubulin beta-3 chain OS=Homo sapiens GN=TUBB3 PE=1 SV=2
8	1	SwissProt	CSRP1_HUMAN	173	21409	9	8	8	2.08	Cysteine and glycine-rich protein 1 OS=Homo sapiens GN=CSRP1 PE=1 SV=3
9	1	SwissProt	RL23A_HUMAN	154	17684	9	8	8	2.87	60S ribosomal protein L23a OS=Homo sapiens GN=RPL23A PE=1 SV=1
10	1	SwissProt	RS11_HUMAN	149	18590	9	8	7	2.64	40S ribosomal protein S11 OS=Homo sapiens GN=RPS11 PE=1 SV=3
11	1	SwissProt	RL24_HUMAN	136	17882	6	5	5	1.31	60S ribosomal protein L24 OS=Homo sapiens GN=RPL24 PE=1 SV=1
12	1	SwissProt	RS18_HUMAN	131	17708	6	6	6	1.74	40S ribosomal protein S18 OS=Homo sapiens GN=RPS18 PE=1 SV=3
13	1	SwissProt	RS10_HUMAN	126	18886	6	6	6	1.59	40S ribosomal protein S10 OS=Homo sapiens GN=RPS10 PE=1 SV=1
14	1	SwissProt	SRP14_HUMAN	125	14675	5	5	5	1.75	Signal recognition particle 14 kDa protein OS=Homo sapiens GN=SRP14 PE=1 SV=2
15	1	SwissProt	ARF5_HUMAN	124	20631	5	4	2	1.07	ADP-ribosylation factor 5 OS=Homo sapiens GN=ARF5 PE=1 SV=2
15	2	SwissProt	ARF4_HUMAN	100	20612	5	4	2	1.07	ADP-ribosylation factor 4 OS=Homo sapiens GN=ARF4 PE=1 SV=3
16	1	SwissProt	NPM_HUMAN	124	32726	8	8	8	1.11	Nucleophosmin OS=Homo sapiens GN=NPM1 PE=1 SV=2
17	1	SwissProt	TBA1A_HUMAN	120	50788	3	3	1	0.2	Tubulin alpha-1A chain OS=Homo sapiens GN=TUBA1A PE=1 SV=1
17	2	SwissProt	TBA4A_HUMAN	86	50634	3	3	1	0.2	Tubulin alpha-4A chain OS=Homo sapiens GN=TUBA4A PE=1 SV=1
18	1	SwissProt	CNBP_HUMAN	110	20704	3	3	3	0.54	Cellular nucleic acid-binding protein OS=Homo sapiens GN=CNBP PE=1 SV=1
19	1	SwissProt	RL26_HUMAN	105	17248	7	6	6	1.83	60S ribosomal protein L26 OS=Homo sapiens GN=RPL26 PE=1 SV=1
20	1	SwissProt	ROA2_HUMAN	98	37464	2	2	2	0.18	Heterogeneous nuclear ribonucleoproteins A2/B1 OS=Homo sapiens GN=HNRNPA2B1 PE=1 SV=2
21	1	SwissProt	RL17_HUMAN	98	21611	5	5	5	1.01	60S ribosomal protein L17 OS=Homo sapiens GN=RPL17 PE=1 SV=3
22	1	SwissProt	K2C5_HUMAN	97	62568	4	4	4	0.22	Keratin, type II cytoskeletal 5 OS=Homo sapiens GN=KRT5 PE=1 SV=3
23	1	SwissProt	ARPC4_HUMAN	95	19768	3	3	3	0.58	Actin-related protein 2/3 complex subunit 4 OS=Homo sapiens GN=ARPC4 PE=1 SV=3
24	1	SwissProt	RL31_HUMAN	93	14454	3	3	3	0.85	60S ribosomal protein L31 OS=Homo sapiens GN=RPL31 PE=1 SV=1
25	1	SwissProt	MCA3_HUMAN	91	19855	3	3	3	0.57	Eukaryotic translation elongation factor 1 epsilon-1 OS=Homo sapiens GN=EEF1E1 PE=1 SV=1
26	1	SwissProt	MCRI2_HUMAN	88	17931	2	2	2	0.39	MAPK regulated corepressor interacting protein 2 OS=Homo sapiens GN=MCRIP2 PE=1 SV=2
27	1	SwissProt	IF1AX_HUMAN	87	16564	3	3	3	0.72	Eukaryotic translation initiation factor 1A, X-chromosomal OS=Homo sapiens GN=EIF1AX PE=1 SV=2
28	1	SwissProt	RS3_HUMAN	85	26842	4	4	4	0.57	40S ribosomal protein S3 OS=Homo sapiens GN=RPS3 PE=1 SV=2
29	1	SwissProt	CBX3_HUMAN	78	20969	2	2	2	0.33	Chromobox protein homolog 3 OS=Homo sapiens GN=CBX3 PE=1 SV=4
30	1	SwissProt	CDC42_HUMAN	78	21587	2	2	1	0.32	Cell division control protein 42 homolog OS=Homo sapiens GN=CDC42 PE=1 SV=2
30	2	SwissProt	RAC1_HUMAN	35	21835	2	2	1	0.32	Ras-related C3 botulinum toxin substrate 1 OS=Homo sapiens GN=RAC1 PE=1 SV=1
31	1	SwissProt	CSRP2_HUMAN	78	21852	2	2	2	0.32	Cysteine and glycine-rich protein 2 OS=Homo sapiens GN=CSRP2 PE=1 SV=3
32	1	SwissProt	NPM3_HUMAN	73	19617	1	1	1	0.17	Nucleoplasmin-3 OS=Homo sapiens GN=NPM3 PE=1 SV=3
33	1	SwissProt	NU155_HUMAN	73	156697	2	2	2	0.04	Nuclear pore complex protein Nup155 OS=Homo sapiens GN=NUP155 PE=1 SV=1
34	1	SwissProt	FILA2_HUMAN	71	249296	1	1	1	0.01	Filaggrin-2 OS=Homo sapiens GN=FLG2 PE=1 SV=1
35	1	SwissProt	UBC12_HUMAN	70	21172	2	2	2	0.33	NEDD8-conjugating enzyme Ubc12 OS=Homo sapiens GN=UBE2M PE=1 SV=1
36	1	SwissProt	SKP1_HUMAN	65	18817	2	2	2	0.37	S-phase kinase-associated protein 1 OS=Homo sapiens GN=SKP1 PE=1 SV=2
37	1	SwissProt	RS15A_HUMAN	63	14944	3	3	3	0.81	40S ribosomal protein S15a OS=Homo sapiens GN=RPS15A PE=1 SV=2
38	1	SwissProt	RM12_HUMAN	63	21563	3	3	3	0.52	39S ribosomal protein L12, mitochondrial OS=Homo sapiens GN=MRPL12 PE=1 SV=2
39	1	SwissProt	HMGN1_HUMAN	62	10653	2	2	2	0.72	Non-histone chromosomal protein HMG-14 OS=Homo sapiens GN=HMGN1 PE=1 SV=3
40	1	SwissProt	RS14_HUMAN	60	16434	1	1	1	0.2	40S ribosomal protein S14 OS=Homo sapiens GN=RPS14 PE=1 SV=3
41	1	SwissProt	RS9_HUMAN	59	22635	3	3	3	0.49	40S ribosomal protein S9 OS=Homo sapiens GN=RPS9 PE=1 SV=3
42	1	SwissProt	ATRAP_HUMAN	58	17579	1	1	1	0.19	Type-1 angiotensin II receptor-associated protein OS=Homo sapiens GN=AGTRAP PE=1 SV=1
43	1	SwissProt	RL34_HUMAN	58	13513	2	2	2	0.55	60S ribosomal protein L34 OS=Homo sapiens GN=RPL34 PE=1 SV=3
44	1	SwissProt	SORCN_HUMAN	58	21947	1	1	1	0.15	Sorcin OS=Homo sapiens GN=SRI PE=1 SV=1
45	1	SwissProt	CS043_HUMAN	57	18465	2	2	2	0.38	Uncharacterized protein C19orf43 OS=Homo sapiens GN=C19orf43 PE=1 SV=1
46	1	SwissProt	H3C_HUMAN	56	15318	1	1	1	0.21	Histone H3.3C OS=Homo sapiens GN=H3F3C PE=1 SV=3
47	1	SwissProt	RS16_HUMAN	55	16549	4	4	4	1.06	40S ribosomal protein S16 OS=Homo sapiens GN=RPS16 PE=1 SV=2
48	1	SwissProt	MYL9_HUMAN	55	19871	2	2	2	0.35	Myosin regulatory light polypeptide 9 OS=Homo sapiens GN=MYL9 PE=1 SV=4
49	1	SwissProt	AP3S2_HUMAN	55	22231	1	1	1	0.15	AP-3 complex subunit sigma-2 OS=Homo sapiens GN=AP3S2 PE=2 SV=1
50	1	SwissProt	TAGL2_HUMAN	53	22548	1	1	1	0.14	Transgelin-2 OS=Homo sapiens GN=TAGLN2 PE=1 SV=3
51	1	SwissProt	RL28_HUMAN	53	15795	2	2	2	0.46	60S ribosomal protein L28 OS=Homo sapiens GN=RPL28 PE=1 SV=3
52	1	SwissProt	NIP7_HUMAN	53	20621	2	2	2	0.34	60S ribosome subunit biogenesis protein NIP7 homolog OS=Homo sapiens GN=NIP7 PE=1 SV=1
53	1	SwissProt	DCD_HUMAN	52	11391	1	1	1	0.29	Dermcidin OS=Homo sapiens GN=DCD PE=1 SV=2
54	1	SwissProt	NHP2_HUMAN	52	17532	1	1	1	0.19	H/ACA ribonucleoprotein complex subunit 2 OS=Homo sapiens GN=NHP2 PE=1 SV=1
55	1	SwissProt	EF1A1_HUMAN	50	50451	2	2	2	0.13	Elongation factor 1-alpha 1 OS=Homo sapiens GN=EEF1A1 PE=1 SV=1
56	1	SwissProt	SRC8_HUMAN	50	61720	1	1	1	0.05	Src substrate cortactin OS=Homo sapiens GN=CTTN PE=1 SV=2
57	1	SwissProt	TCP4_HUMAN	50	14386	1	1	1	0.23	Activated RNA polymerase II transcriptional coactivator p15 OS=Homo sapiens GN=SUB1 PE=1 SV=3
58	1	SwissProt	RL35_HUMAN	48	14543	1	1	1	0.23	60S ribosomal protein L35 OS=Homo sapiens GN=RPL35 PE=1 SV=2
59	1	SwissProt	ACTA_HUMAN	47	42381	1	1	1	0.08	Actin, aortic smooth muscle OS=Homo sapiens GN=ACTA2 PE=1 SV=1
60	1	SwissProt	NDKA_HUMAN	47	17309	2	2	2	0.41	Nucleoside diphosphate kinase A OS=Homo sapiens GN=NME1 PE=1 SV=1
61	1	SwissProt	ARL8A_HUMAN	46	21630	1	1	1	0.15	ADP-ribosylation factor-like protein 8A OS=Homo sapiens GN=ARL8A PE=1 SV=1
62	1	SwissProt	CALD1_HUMAN	46	93232	2	2	2	0.07	Caldesmon OS=Homo sapiens GN=CALD1 PE=1 SV=3
63	1	SwissProt	ARPC3_HUMAN	45	20761	2	2	2	0.34	Actin-related protein 2/3 complex subunit 3 OS=Homo sapiens GN=ARPC3 PE=1 SV=3
64	1	SwissProt	ANXA2_HUMAN	45	38808	1	1	1	0.08	Annexin A2 OS=Homo sapiens GN=ANXA2 PE=1 SV=2
65	1	SwissProt	RL27_HUMAN	44	15788	2	2	2	0.46	60S ribosomal protein L27 OS=Homo sapiens GN=RPL27 PE=1 SV=2
66	1	SwissProt	RS25_HUMAN	43	13791	2	2	2	0.54	40S ribosomal protein S25 OS=Homo sapiens GN=RPS25 PE=1 SV=1
67	1	SwissProt	RS7_HUMAN	43	22113	1	1	1	0.15	40S ribosomal protein S7 OS=Homo sapiens GN=RPS7 PE=1 SV=1
68	1	SwissProt	ARL2_HUMAN	40	21036	1	1	1	0.15	ADP-ribosylation factor-like protein 2 OS=Homo sapiens GN=ARL2 PE=1 SV=4
69	1	SwissProt	RS26L_HUMAN	40	13336	1	1	1	0.25	Putative 40S ribosomal protein S26-like 1 OS=Homo sapiens GN=RPS26P11 PE=5 SV=1
70	1	SwissProt	COF2_HUMAN	39	18839	1	1	1	0.17	Cofilin-2 OS=Homo sapiens GN=CFL2 PE=1 SV=1
71	1	SwissProt	BID_HUMAN	39	22152	1	1	1	0.15	BH3-interacting domain death agonist OS=Homo sapiens GN=BID PE=1 SV=1
72	1	SwissProt	RL18A_HUMAN	38	21034	3	3	3	0.54	60S ribosomal protein L18a OS=Homo sapiens GN=RPL18A PE=1 SV=2
73	1	SwissProt	RM18_HUMAN	38	20792	1	1	1	0.16	39S ribosomal protein L18, mitochondrial OS=Homo sapiens GN=MRPL18 PE=1 SV=1
74	1	SwissProt	HSP7C_HUMAN	38	71082	1	1	1	0.04	Heat shock cognate 71 kDa protein OS=Homo sapiens GN=HSPA8 PE=1 SV=1
75	1	SwissProt	PRDX1_HUMAN	37	22324	1	1	1	0.14	Peroxiredoxin-1 OS=Homo sapiens GN=PRDX1 PE=1 SV=1
76	1	SwissProt	H2A1A_HUMAN	36	14225	1	1	1	0.23	Histone H2A type 1-A OS=Homo sapiens GN=HIST1H2AA PE=1 SV=3
77	1	SwissProt	TMEDA_HUMAN	35	25131	1	1	1	0.13	Transmembrane emp24 domain-containing protein 10 OS=Homo sapiens GN=TMED10 PE=1 SV=2
78	1	SwissProt	RS5_HUMAN	34	23033	1	1	1	0.14	40S ribosomal protein S5 OS=Homo sapiens GN=RPS5 PE=1 SV=4
79	1	SwissProt	RL21_HUMAN	34	18610	1	1	1	0.17	60S ribosomal protein L21 OS=Homo sapiens GN=RPL21 PE=1 SV=2
80	1	SwissProt	RL27A_HUMAN	34	16665	1	1	1	0.2	60S ribosomal protein L27a OS=Homo sapiens GN=RPL27A PE=1 SV=2
81	1	SwissProt	RS17_HUMAN	34	15597	2	2	2	0.46	40S ribosomal protein S17 OS=Homo sapiens GN=RPS17 PE=1 SV=2
82	1	SwissProt	MPH6_HUMAN	33	19069	1	1	1	0.17	M-phase phosphoprotein 6 OS=Homo sapiens GN=MPHOSPH6 PE=1 SV=2
83	1	SwissProt	ZNHI3_HUMAN	32	18166	1	1	1	0.18	Zinc finger HIT domain-containing protein 3 OS=Homo sapiens GN=ZNHIT3 PE=1 SV=2
84	1	SwissProt	TMED2_HUMAN	32	22860	1	1	1	0.14	Transmembrane emp24 domain-containing protein 2 OS=Homo sapiens GN=TMED2 PE=1 SV=1
85	1	SwissProt	RL35A_HUMAN	31	12587	1	1	1	0.26	60S ribosomal protein L35a OS=Homo sapiens GN=RPL35A PE=1 SV=2
86	1	SwissProt	SRSF3_HUMAN	31	19546	1	1	1	0.17	Serine/arginine-rich splicing factor 3 OS=Homo sapiens GN=SRSF3 PE=1 SV=1
87	1	SwissProt	RL23_HUMAN	31	14970	1	1	1	0.22	60S ribosomal protein L23 OS=Homo sapiens GN=RPL23 PE=1 SV=1
88	1	SwissProt	CP096_HUMAN	29	125647	1	1	1	0.03	Uncharacterized protein C16orf96 OS=Homo sapiens GN=C16orf96 PE=4 SV=3
89	1	SwissProt	GPSM1_HUMAN	29	75091	1	1	1	0.04	G-protein-signaling modulator 1 OS=Homo sapiens GN=GPSM1 PE=1 SV=2
90	1	SwissProt	RS23_HUMAN	26	15969	2	2	1	0.45	40S ribosomal protein S23 OS=Homo sapiens GN=RPS23 PE=1 SV=3
91	1	SwissProt	DBLOH_HUMAN	24	27342	1	1	1	0.12	Diablo homolog, mitochondrial OS=Homo sapiens GN=DIABLO PE=1 SV=1
92	1	SwissProt	GOGA2_HUMAN	23	113644	1	1	1	0.03	Golgin subfamily A member 2 OS=Homo sapiens GN=GOLGA2 PE=1 SV=3
1	1	SwissProt	SRC8_HUMAN	1042	61720	46	38	38	6.07	Src substrate cortactin OS=Homo sapiens GN=CTTN PE=1 SV=2
2	1	SwissProt	NU155_HUMAN	719	156697	31	26	25	0.75	Nuclear pore complex protein Nup155 OS=Homo sapiens GN=NUP155 PE=1 SV=1
3	1	SwissProt	C1TC_HUMAN	679	102180	31	27	27	1.27	C-1-tetrahydrofolate synthase, cytoplasmic OS=Homo sapiens GN=MTHFD1 PE=1 SV=3
4	1	SwissProt	C2D1A_HUMAN	648	104397	31	28	28	1.44	Coiled-coil and C2 domain-containing protein 1A OS=Homo sapiens GN=CC2D1A PE=1 SV=1
5	1	SwissProt	HNRPU_HUMAN	609	91269	37	31	30	2.3	Heterogeneous nuclear ribonucleoprotein U OS=Homo sapiens GN=HNRNPU PE=1 SV=6
6	1	SwissProt	SPICE_HUMAN	412	96548	17	17	17	0.73	Spindle and centriole-associated protein 1 OS=Homo sapiens GN=SPICE1 PE=1 SV=1
7	1	SwissProt	K1C10_HUMAN	389	59020	13	13	9	0.98	Keratin, type I cytoskeletal 10 OS=Homo sapiens GN=KRT10 PE=1 SV=6
7	2	SwissProt	K1C9_HUMAN	295	62255	9	8	7	0.56	Keratin, type I cytoskeletal 9 OS=Homo sapiens GN=KRT9 PE=1 SV=3
7	3	SwissProt	K1C14_HUMAN	100	51872	5	5	1	0.35	Keratin, type I cytoskeletal 14 OS=Homo sapiens GN=KRT14 PE=1 SV=4
7	4	SwissProt	KRT35_HUMAN	38	51640	2	2	1	0.13	Keratin, type I cuticular Ha5 OS=Homo sapiens GN=KRT35 PE=2 SV=5
8	1	SwissProt	K22E_HUMAN	350	65678	15	13	9	0.85	Keratin, type II cytoskeletal 2 epidermal OS=Homo sapiens GN=KRT2 PE=1 SV=2
8	2	SwissProt	K2C1_HUMAN	345	66170	11	11	9	0.67	Keratin, type II cytoskeletal 1 OS=Homo sapiens GN=KRT1 PE=1 SV=6
8	3	SwissProt	K2C5_HUMAN	85	62568	4	4	2	0.22	Keratin, type II cytoskeletal 5 OS=Homo sapiens GN=KRT5 PE=1 SV=3
9	1	SwissProt	STRN3_HUMAN	348	87554	14	13	8	0.59	Striatin-3 OS=Homo sapiens GN=STRN3 PE=1 SV=3
9	2	SwissProt	STRN4_HUMAN	217	81287	9	8	4	0.36	Striatin-4 OS=Homo sapiens GN=STRN4 PE=1 SV=2
9	3	SwissProt	STRN_HUMAN	137	86535	5	5	2	0.2	Striatin OS=Homo sapiens GN=STRN PE=1 SV=4
10	1	SwissProt	HNRL1_HUMAN	344	96250	18	18	17	0.79	Heterogeneous nuclear ribonucleoprotein U-like protein 1 OS=Homo sapiens GN=HNRNPUL1 PE=1 SV=2
11	1	SwissProt	ENPL_HUMAN	343	92696	16	15	13	0.65	Endoplasmin OS=Homo sapiens GN=HSP90B1 PE=1 SV=1
11	2	SwissProt	HS90B_HUMAN	193	83554	10	9	4	0.4	Heat shock protein HSP 90-beta OS=Homo sapiens GN=HSP90AB1 PE=1 SV=4
11	3	SwissProt	HS90A_HUMAN	123	85006	6	6	2	0.25	Heat shock protein HSP 90-alpha OS=Homo sapiens GN=HSP90AA1 PE=1 SV=5
12	1	SwissProt	EF2_HUMAN	329	96246	16	15	14	0.68	Elongation factor 2 OS=Homo sapiens GN=EEF2 PE=1 SV=4
12	2	SwissProt	U5S1_HUMAN	137	110336	6	6	5	0.18	116 kDa U5 small nuclear ribonucleoprotein component OS=Homo sapiens GN=EFTUD2 PE=1 SV=1
13	1	SwissProt	SC16A_HUMAN	321	234855	13	11	11	0.16	Protein transport protein Sec16A OS=Homo sapiens GN=SEC16A PE=1 SV=3
14	1	SwissProt	NUCL_HUMAN	312	76625	19	18	17	0.99	Nucleolin OS=Homo sapiens GN=NCL PE=1 SV=3
15	1	SwissProt	DDB1_HUMAN	312	128142	13	12	12	0.37	DNA damage-binding protein 1 OS=Homo sapiens GN=DDB1 PE=1 SV=1
16	1	SwissProt	ARHG2_HUMAN	290	112386	10	10	10	0.32	Rho guanine nucleotide exchange factor 2 OS=Homo sapiens GN=ARHGEF2 PE=1 SV=4
17	1	SwissProt	SND1_HUMAN	288	102618	11	11	11	0.4	Staphylococcal nuclease domain-containing protein 1 OS=Homo sapiens GN=SND1 PE=1 SV=1
18	1	SwissProt	DHX9_HUMAN	271	142181	16	16	16	0.42	ATP-dependent RNA helicase A OS=Homo sapiens GN=DHX9 PE=1 SV=4
19	1	SwissProt	SYLC_HUMAN	254	135577	12	12	12	0.32	Leucine--tRNA ligase, cytoplasmic OS=Homo sapiens GN=LARS PE=1 SV=2
20	1	SwissProt	PARP1_HUMAN	239	113811	11	11	11	0.35	Poly [ADP-ribose] polymerase 1 OS=Homo sapiens GN=PARP1 PE=1 SV=4
21	1	SwissProt	FLNA_HUMAN	236	283301	12	12	12	0.14	Filamin-A OS=Homo sapiens GN=FLNA PE=1 SV=4
22	1	SwissProt	ILF3_HUMAN	223	95678	9	8	8	0.34	Interleukin enhancer-binding factor 3 OS=Homo sapiens GN=ILF3 PE=1 SV=3
23	1	SwissProt	DHX30_HUMAN	221	134938	11	10	10	0.26	Putative ATP-dependent RNA helicase DHX30 OS=Homo sapiens GN=DHX30 PE=1 SV=1
24	1	SwissProt	AP2A1_HUMAN	218	108561	9	8	8	0.29	AP-2 complex subunit alpha-1 OS=Homo sapiens GN=AP2A1 PE=1 SV=3
25	1	SwissProt	CTF18_HUMAN	198	108001	6	6	6	0.19	Chromosome transmission fidelity protein 18 homolog OS=Homo sapiens GN=CHTF18 PE=1 SV=1
26	1	SwissProt	ACLY_HUMAN	187	121674	9	9	9	0.26	ATP-citrate synthase OS=Homo sapiens GN=ACLY PE=1 SV=3
27	1	SwissProt	EIF3B_HUMAN	187	92823	7	7	7	0.26	Eukaryotic translation initiation factor 3 subunit B OS=Homo sapiens GN=EIF3B PE=1 SV=3
28	1	SwissProt	SF3A1_HUMAN	184	88888	10	10	10	0.42	Splicing factor 3A subunit 1 OS=Homo sapiens GN=SF3A1 PE=1 SV=1
29	1	SwissProt	CAPR1_HUMAN	184	78489	6	6	6	0.27	Caprin-1 OS=Homo sapiens GN=CAPRIN1 PE=1 SV=2
30	1	SwissProt	SC24A_HUMAN	184	120472	7	7	7	0.2	Protein transport protein Sec24A OS=Homo sapiens GN=SEC24A PE=1 SV=2
31	1	SwissProt	EXOSX_HUMAN	181	101566	4	4	4	0.13	Exosome component 10 OS=Homo sapiens GN=EXOSC10 PE=1 SV=2
32	1	SwissProt	SF3B3_HUMAN	181	136575	8	7	7	0.17	Splicing factor 3B subunit 3 OS=Homo sapiens GN=SF3B3 PE=1 SV=4
33	1	SwissProt	NUP98_HUMAN	178	198597	10	10	10	0.17	Nuclear pore complex protein Nup98-Nup96 OS=Homo sapiens GN=NUP98 PE=1 SV=4
34	1	SwissProt	EIFCL_HUMAN	176	106091	11	10	9	0.34	Eukaryotic translation initiation factor 3 subunit C-like protein OS=Homo sapiens GN=EIF3CL PE=3 SV=1
35	1	SwissProt	CCAR2_HUMAN	168	103465	7	7	7	0.23	Cell cycle and apoptosis regulator protein 2 OS=Homo sapiens GN=CCAR2 PE=1 SV=2
36	1	SwissProt	AKAP8_HUMAN	168	76631	8	8	8	0.38	A-kinase anchor protein 8 OS=Homo sapiens GN=AKAP8 PE=1 SV=1
37	1	SwissProt	HXK2_HUMAN	157	103739	8	8	8	0.27	Hexokinase-2 OS=Homo sapiens GN=HK2 PE=1 SV=2
37	2	SwissProt	HKDC1_HUMAN	137	103790	6	6	6	0.2	Putative hexokinase HKDC1 OS=Homo sapiens GN=HKDC1 PE=1 SV=3
38	1	SwissProt	MATR3_HUMAN	155	95078	5	5	5	0.18	Matrin-3 OS=Homo sapiens GN=MATR3 PE=1 SV=2
39	1	SwissProt	AP2B1_HUMAN	155	105398	9	8	8	0.27	AP-2 complex subunit beta OS=Homo sapiens GN=AP2B1 PE=1 SV=1
40	1	SwissProt	PRP6_HUMAN	153	107656	8	8	8	0.26	Pre-mRNA-processing factor 6 OS=Homo sapiens GN=PRPF6 PE=1 SV=1
41	1	SwissProt	ABCF1_HUMAN	151	96323	7	7	7	0.25	ATP-binding cassette sub-family F member 1 OS=Homo sapiens GN=ABCF1 PE=1 SV=2
42	1	SwissProt	VINC_HUMAN	149	124292	5	5	5	0.13	Vinculin OS=Homo sapiens GN=VCL PE=1 SV=4
43	1	SwissProt	DDX21_HUMAN	149	87804	5	5	5	0.19	Nucleolar RNA helicase 2 OS=Homo sapiens GN=DDX21 PE=1 SV=5
44	1	SwissProt	NU107_HUMAN	146	107048	8	7	7	0.26	Nuclear pore complex protein Nup107 OS=Homo sapiens GN=NUP107 PE=1 SV=1
45	1	SwissProt	MAP7_HUMAN	143	84116	6	6	5	0.25	Ensconsin OS=Homo sapiens GN=MAP7 PE=1 SV=1
46	1	SwissProt	TIF1B_HUMAN	139	90261	6	5	4	0.23	Transcription intermediary factor 1-beta OS=Homo sapiens GN=TRIM28 PE=1 SV=5
47	1	SwissProt	PSMD2_HUMAN	137	100877	3	3	3	0.1	26S proteasome non-ATPase regulatory subunit 2 OS=Homo sapiens GN=PSMD2 PE=1 SV=3
48	1	SwissProt	COPB2_HUMAN	134	103278	5	5	5	0.16	Coatomer subunit beta' OS=Homo sapiens GN=COPB2 PE=1 SV=2
49	1	SwissProt	PP6R1_HUMAN	131	97291	5	5	5	0.17	Serine/threonine-protein phosphatase 6 regulatory subunit 1 OS=Homo sapiens GN=PPP6R1 PE=1 SV=5
50	1	SwissProt	SC24C_HUMAN	129	119789	5	5	5	0.14	Protein transport protein Sec24C OS=Homo sapiens GN=SEC24C PE=1 SV=3
51	1	SwissProt	ZCCHV_HUMAN	129	103135	3	3	3	0.09	Zinc finger CCCH-type antiviral protein 1 OS=Homo sapiens GN=ZC3HAV1 PE=1 SV=3
52	1	SwissProt	KINH_HUMAN	124	110358	6	6	6	0.18	Kinesin-1 heavy chain OS=Homo sapiens GN=KIF5B PE=1 SV=1
53	1	SwissProt	SFPQ_HUMAN	123	76216	9	9	9	0.44	Splicing factor, proline- and glutamine-rich OS=Homo sapiens GN=SFPQ PE=1 SV=2
54	1	SwissProt	SYMC_HUMAN	123	102249	7	7	7	0.24	Methionine--tRNA ligase, cytoplasmic OS=Homo sapiens GN=MARS PE=1 SV=2
55	1	SwissProt	KANK2_HUMAN	122	91916	4	4	4	0.14	KN motif and ankyrin repeat domain-containing protein 2 OS=Homo sapiens GN=KANK2 PE=1 SV=1
56	1	SwissProt	VPS11_HUMAN	116	109080	4	4	4	0.12	Vacuolar protein sorting-associated protein 11 homolog OS=Homo sapiens GN=VPS11 PE=1 SV=1
57	1	SwissProt	NAT10_HUMAN	113	116569	3	3	3	0.08	RNA cytidine acetyltransferase OS=Homo sapiens GN=NAT10 PE=1 SV=2
58	1	SwissProt	XRN2_HUMAN	108	109426	6	5	5	0.15	5'-3' exoribonuclease 2 OS=Homo sapiens GN=XRN2 PE=1 SV=1
59	1	SwissProt	COPG1_HUMAN	107	98967	6	6	6	0.21	Coatomer subunit gamma-1 OS=Homo sapiens GN=COPG1 PE=1 SV=1
60	1	SwissProt	DREB_HUMAN	107	71842	2	2	2	0.09	Drebrin OS=Homo sapiens GN=DBN1 PE=1 SV=4
61	1	SwissProt	IMB1_HUMAN	105	98420	4	3	3	0.13	Importin subunit beta-1 OS=Homo sapiens GN=KPNB1 PE=1 SV=2
62	1	SwissProt	IASPP_HUMAN	104	89378	5	5	5	0.19	RelA-associated inhibitor OS=Homo sapiens GN=PPP1R13L PE=1 SV=4
63	1	SwissProt	VPS16_HUMAN	103	95660	5	5	5	0.18	Vacuolar protein sorting-associated protein 16 homolog OS=Homo sapiens GN=VPS16 PE=1 SV=2
64	1	SwissProt	GCR_HUMAN	102	86745	2	2	2	0.07	Glucocorticoid receptor OS=Homo sapiens GN=NR3C1 PE=1 SV=1
65	1	SwissProt	RENT1_HUMAN	101	125578	7	7	7	0.19	Regulator of nonsense transcripts 1 OS=Homo sapiens GN=UPF1 PE=1 SV=2
66	1	SwissProt	KIF2A_HUMAN	101	80589	3	3	3	0.12	Kinesin-like protein KIF2A OS=Homo sapiens GN=KIF2A PE=1 SV=3
67	1	SwissProt	OGT1_HUMAN	100	118104	4	4	4	0.11	UDP-N-acetylglucosamine--peptide N-acetylglucosaminyltransferase 110 kDa subunit OS=Homo sapiens GN=OGT PE=1 SV=3
68	1	SwissProt	SK2L2_HUMAN	99	118756	4	4	4	0.11	Superkiller viralicidic activity 2-like 2 OS=Homo sapiens GN=SKIV2L2 PE=1 SV=3
69	1	SwissProt	IPO5_HUMAN	98	125032	4	4	4	0.1	Importin-5 OS=Homo sapiens GN=IPO5 PE=1 SV=4
70	1	SwissProt	TBA1A_HUMAN	97	50788	4	4	4	0.27	Tubulin alpha-1A chain OS=Homo sapiens GN=TUBA1A PE=1 SV=1
71	1	SwissProt	STRP1_HUMAN	93	96256	4	4	4	0.14	Striatin-interacting protein 1 OS=Homo sapiens GN=STRIP1 PE=1 SV=1
72	1	SwissProt	MOV10_HUMAN	91	114512	4	4	4	0.11	Putative helicase MOV-10 OS=Homo sapiens GN=MOV10 PE=1 SV=2
73	1	SwissProt	DHX36_HUMAN	90	115600	4	4	4	0.11	ATP-dependent RNA helicase DHX36 OS=Homo sapiens GN=DHX36 PE=1 SV=2
74	1	SwissProt	IF4G2_HUMAN	89	102810	5	5	5	0.16	Eukaryotic translation initiation factor 4 gamma 2 OS=Homo sapiens GN=EIF4G2 PE=1 SV=1
75	1	SwissProt	AKP8L_HUMAN	89	72060	3	3	3	0.14	A-kinase anchor protein 8-like OS=Homo sapiens GN=AKAP8L PE=1 SV=3
76	1	SwissProt	CPSM_HUMAN	89	165975	4	4	4	0.08	Carbamoyl-phosphate synthase [ammonia], mitochondrial OS=Homo sapiens GN=CPS1 PE=1 SV=2
77	1	SwissProt	MSH2_HUMAN	84	105418	4	4	4	0.13	DNA mismatch repair protein Msh2 OS=Homo sapiens GN=MSH2 PE=1 SV=1
78	1	SwissProt	TERA_HUMAN	82	89950	3	3	3	0.11	Transitional endoplasmic reticulum ATPase OS=Homo sapiens GN=VCP PE=1 SV=4
79	1	SwissProt	SPAG5_HUMAN	81	135706	3	3	3	0.07	Sperm-associated antigen 5 OS=Homo sapiens GN=SPAG5 PE=1 SV=2
80	1	SwissProt	RN216_HUMAN	81	101167	2	2	2	0.06	E3 ubiquitin-protein ligase RNF216 OS=Homo sapiens GN=RNF216 PE=1 SV=3
81	1	SwissProt	PPR18_HUMAN	81	68187	4	4	4	0.2	Phostensin OS=Homo sapiens GN=PPP1R18 PE=1 SV=1
82	1	SwissProt	DDX20_HUMAN	80	92981	2	2	2	0.07	Probable ATP-dependent RNA helicase DDX20 OS=Homo sapiens GN=DDX20 PE=1 SV=2
83	1	SwissProt	HS105_HUMAN	80	97716	4	4	4	0.14	Heat shock protein 105 kDa OS=Homo sapiens GN=HSPH1 PE=1 SV=1
84	1	SwissProt	HSP74_HUMAN	80	95127	2	2	2	0.07	Heat shock 70 kDa protein 4 OS=Homo sapiens GN=HSPA4 PE=1 SV=4
85	1	SwissProt	IF4B_HUMAN	80	69167	2	2	2	0.09	Eukaryotic translation initiation factor 4B OS=Homo sapiens GN=EIF4B PE=1 SV=2
86	1	SwissProt	PMS2_HUMAN	79	96934	3	3	3	0.1	Mismatch repair endonuclease PMS2 OS=Homo sapiens GN=PMS2 PE=1 SV=2
87	1	SwissProt	MCM3_HUMAN	78	91551	4	4	4	0.15	DNA replication licensing factor MCM3 OS=Homo sapiens GN=MCM3 PE=1 SV=3
88	1	SwissProt	SC24D_HUMAN	78	114476	5	5	5	0.15	Protein transport protein Sec24D OS=Homo sapiens GN=SEC24D PE=1 SV=2
89	1	SwissProt	GANAB_HUMAN	77	107263	4	4	4	0.12	Neutral alpha-glucosidase AB OS=Homo sapiens GN=GANAB PE=1 SV=3
90	1	SwissProt	NSUN2_HUMAN	77	87214	3	3	3	0.11	tRNA (cytosine(34)-C(5))-methyltransferase OS=Homo sapiens GN=NSUN2 PE=1 SV=2
91	1	SwissProt	ANFY1_HUMAN	77	129915	1	1	1	0.02	Rabankyrin-5 OS=Homo sapiens GN=ANKFY1 PE=1 SV=2
92	1	SwissProt	PDE3A_HUMAN	76	126440	3	3	3	0.08	cGMP-inhibited 3',5'-cyclic phosphodiesterase A OS=Homo sapiens GN=PDE3A PE=1 SV=3
93	1	SwissProt	XRCC1_HUMAN	76	69776	2	2	2	0.09	DNA repair protein XRCC1 OS=Homo sapiens GN=XRCC1 PE=1 SV=2
94	1	SwissProt	SPAT5_HUMAN	75	98470	1	1	1	0.03	Spermatogenesis-associated protein 5 OS=Homo sapiens GN=SPATA5 PE=1 SV=3
95	1	SwissProt	VPS18_HUMAN	74	111484	4	4	2	0.12	Vacuolar protein sorting-associated protein 18 homolog OS=Homo sapiens GN=VPS18 PE=1 SV=2
96	1	SwissProt	D11L8_HUMAN	74	102944	3	3	3	0.09	Putative ATP-dependent RNA helicase DDX11-like protein 8 OS=Homo sapiens GN=DDX11L8 PE=1 SV=1
97	1	SwissProt	ACTN4_HUMAN	73	105245	4	4	3	0.13	Alpha-actinin-4 OS=Homo sapiens GN=ACTN4 PE=1 SV=2
97	2	SwissProt	ACTN1_HUMAN	67	103563	2	2	1	0.06	Alpha-actinin-1 OS=Homo sapiens GN=ACTN1 PE=1 SV=2
98	1	SwissProt	DHX15_HUMAN	72	91673	1	1	1	0.03	Pre-mRNA-splicing factor ATP-dependent RNA helicase DHX15 OS=Homo sapiens GN=DHX15 PE=1 SV=2
99	1	SwissProt	EWS_HUMAN	71	68721	1	1	1	0.05	RNA-binding protein EWS OS=Homo sapiens GN=EWSR1 PE=1 SV=1
100	1	SwissProt	MOCOS_HUMAN	71	99084	3	3	3	0.1	Molybdenum cofactor sulfurase OS=Homo sapiens GN=MOCOS PE=1 SV=2
101	1	SwissProt	TBB5_HUMAN	68	50095	1	1	1	0.06	Tubulin beta chain OS=Homo sapiens GN=TUBB PE=1 SV=2
102	1	SwissProt	CDC5L_HUMAN	63	92422	2	2	2	0.07	Cell division cycle 5-like protein OS=Homo sapiens GN=CDC5L PE=1 SV=2
103	1	SwissProt	CLH1_HUMAN	63	193260	1	1	1	0.02	Clathrin heavy chain 1 OS=Homo sapiens GN=CLTC PE=1 SV=5
104	1	SwissProt	GCP3_HUMAN	62	104304	2	2	2	0.06	Gamma-tubulin complex component 3 OS=Homo sapiens GN=TUBGCP3 PE=1 SV=2
105	1	SwissProt	LARP4_HUMAN	61	81230	2	2	1	0.08	La-related protein 4 OS=Homo sapiens GN=LARP4 PE=1 SV=3
106	1	SwissProt	ACTB_HUMAN	61	42052	2	2	2	0.16	Actin, cytoplasmic 1 OS=Homo sapiens GN=ACTB PE=1 SV=1
107	1	SwissProt	SC31A_HUMAN	60	133900	1	1	1	0.02	Protein transport protein Sec31A OS=Homo sapiens GN=SEC31A PE=1 SV=3
108	1	SwissProt	TSR1_HUMAN	60	92151	3	3	3	0.11	Pre-rRNA-processing protein TSR1 homolog OS=Homo sapiens GN=TSR1 PE=1 SV=1
109	1	SwissProt	USO1_HUMAN	59	108740	2	2	2	0.06	General vesicular transport factor p115 OS=Homo sapiens GN=USO1 PE=1 SV=2
110	1	SwissProt	ANR28_HUMAN	58	114605	3	3	2	0.08	Serine/threonine-protein phosphatase 6 regulatory ankyrin repeat subunit A OS=Homo sapiens GN=ANKRD28 PE=1 SV=5
110	2	SwissProt	ANR52_HUMAN	49	116829	2	2	1	0.05	Serine/threonine-protein phosphatase 6 regulatory ankyrin repeat subunit C OS=Homo sapiens GN=ANKRD52 PE=1 SV=3
111	1	SwissProt	CDC27_HUMAN	58	92893	3	3	3	0.11	Cell division cycle protein 27 homolog OS=Homo sapiens GN=CDC27 PE=1 SV=2
112	1	SwissProt	PATL1_HUMAN	58	87138	1	1	1	0.04	Protein PAT1 homolog 1 OS=Homo sapiens GN=PATL1 PE=1 SV=2
113	1	SwissProt	DSRAD_HUMAN	58	137178	2	2	2	0.05	Double-stranded RNA-specific adenosine deaminase OS=Homo sapiens GN=ADAR PE=1 SV=4
114	1	SwissProt	EF1A1_HUMAN	56	50451	1	1	1	0.06	Elongation factor 1-alpha 1 OS=Homo sapiens GN=EEF1A1 PE=1 SV=1
115	1	SwissProt	KDM1A_HUMAN	53	93358	1	1	1	0.03	Lysine-specific histone demethylase 1A OS=Homo sapiens GN=KDM1A PE=1 SV=2
116	1	SwissProt	MCM6_HUMAN	53	93801	1	1	1	0.03	DNA replication licensing factor MCM6 OS=Homo sapiens GN=MCM6 PE=1 SV=1
117	1	SwissProt	LONM_HUMAN	51	106936	1	1	1	0.03	Lon protease homolog, mitochondrial OS=Homo sapiens GN=LONP1 PE=1 SV=2
118	1	SwissProt	TF3C3_HUMAN	51	102006	2	2	2	0.06	General transcription factor 3C polypeptide 3 OS=Homo sapiens GN=GTF3C3 PE=1 SV=1
119	1	SwissProt	IQEC1_HUMAN	51	109103	1	1	1	0.03	IQ motif and SEC7 domain-containing protein 1 OS=Homo sapiens GN=IQSEC1 PE=1 SV=1
120	1	SwissProt	MVP_HUMAN	51	99551	4	4	4	0.13	Major vault protein OS=Homo sapiens GN=MVP PE=1 SV=4
121	1	SwissProt	GTF2I_HUMAN	51	112859	4	4	4	0.12	General transcription factor II-I OS=Homo sapiens GN=GTF2I PE=1 SV=2
122	1	SwissProt	TPC12_HUMAN	51	79781	2	2	2	0.08	Trafficking protein particle complex subunit 12 OS=Homo sapiens GN=TRAPPC12 PE=1 SV=3
123	1	SwissProt	PACS1_HUMAN	50	105233	1	1	1	0.03	Phosphofurin acidic cluster sorting protein 1 OS=Homo sapiens GN=PACS1 PE=1 SV=2
124	1	SwissProt	TF3C4_HUMAN	50	93235	1	1	1	0.03	General transcription factor 3C polypeptide 4 OS=Homo sapiens GN=GTF3C4 PE=1 SV=2
125	1	SwissProt	SRPK2_HUMAN	50	78219	3	3	1	0.13	SRSF protein kinase 2 OS=Homo sapiens GN=SRPK2 PE=1 SV=3
125	2	SwissProt	SRPK1_HUMAN	42	74963	3	3	1	0.13	SRSF protein kinase 1 OS=Homo sapiens GN=SRPK1 PE=1 SV=2
126	1	SwissProt	SMTN_HUMAN	50	99511	1	1	1	0.03	Smoothelin OS=Homo sapiens GN=SMTN PE=1 SV=7
127	1	SwissProt	LIPB1_HUMAN	50	114523	4	4	3	0.11	Liprin-beta-1 OS=Homo sapiens GN=PPFIBP1 PE=1 SV=2
128	1	SwissProt	DYN2_HUMAN	49	98345	4	4	4	0.13	Dynamin-2 OS=Homo sapiens GN=DNM2 PE=1 SV=2
129	1	SwissProt	SYEP_HUMAN	49	172080	2	2	2	0.04	Bifunctional glutamate/proline--tRNA ligase OS=Homo sapiens GN=EPRS PE=1 SV=5
130	1	SwissProt	HTSF1_HUMAN	48	86371	2	2	2	0.07	HIV Tat-specific factor 1 OS=Homo sapiens GN=HTATSF1 PE=1 SV=1
131	1	SwissProt	PSMD1_HUMAN	48	106795	1	1	1	0.03	26S proteasome non-ATPase regulatory subunit 1 OS=Homo sapiens GN=PSMD1 PE=1 SV=2
132	1	SwissProt	COPB_HUMAN	48	108214	3	3	3	0.09	Coatomer subunit beta OS=Homo sapiens GN=COPB1 PE=1 SV=3
133	1	SwissProt	RBM10_HUMAN	46	103811	1	1	1	0.03	RNA-binding protein 10 OS=Homo sapiens GN=RBM10 PE=1 SV=3
134	1	SwissProt	TOX4_HUMAN	46	66552	1	1	1	0.05	TOX high mobility group box family member 4 OS=Homo sapiens GN=TOX4 PE=1 SV=1
135	1	SwissProt	CYFP1_HUMAN	46	146742	1	1	1	0.02	Cytoplasmic FMR1-interacting protein 1 OS=Homo sapiens GN=CYFIP1 PE=1 SV=1
136	1	SwissProt	ESYT1_HUMAN	46	123293	1	1	1	0.03	Extended synaptotagmin-1 OS=Homo sapiens GN=ESYT1 PE=1 SV=1
137	1	SwissProt	MYO1E_HUMAN	45	127552	1	1	1	0.02	Unconventional myosin-Ie OS=Homo sapiens GN=MYO1E PE=1 SV=2
138	1	SwissProt	EMAL3_HUMAN	45	96221	1	1	1	0.03	Echinoderm microtubule-associated protein-like 3 OS=Homo sapiens GN=EML3 PE=1 SV=1
139	1	SwissProt	GCP2_HUMAN	45	103096	1	1	1	0.03	Gamma-tubulin complex component 2 OS=Homo sapiens GN=TUBGCP2 PE=1 SV=2
140	1	SwissProt	CALX_HUMAN	44	67982	2	1	1	0.05	Calnexin OS=Homo sapiens GN=CANX PE=1 SV=2
141	1	SwissProt	GBF1_HUMAN	44	208367	2	2	2	0.03	Golgi-specific brefeldin A-resistance guanine nucleotide exchange factor 1 OS=Homo sapiens GN=GBF1 PE=1 SV=2
142	1	SwissProt	SPTN1_HUMAN	44	285163	1	1	1	0.01	Spectrin alpha chain, non-erythrocytic 1 OS=Homo sapiens GN=SPTAN1 PE=1 SV=3
143	1	SwissProt	TBCD5_HUMAN	43	89519	1	1	1	0.04	TBC1 domain family member 5 OS=Homo sapiens GN=TBC1D5 PE=1 SV=1
144	1	SwissProt	HLTF_HUMAN	43	114883	1	1	1	0.03	Helicase-like transcription factor OS=Homo sapiens GN=HLTF PE=1 SV=2
145	1	SwissProt	HGS_HUMAN	43	86708	1	1	1	0.04	Hepatocyte growth factor-regulated tyrosine kinase substrate OS=Homo sapiens GN=HGS PE=1 SV=1
146	1	SwissProt	LAS1L_HUMAN	42	83982	1	1	1	0.04	Ribosomal biogenesis protein LAS1L OS=Homo sapiens GN=LAS1L PE=1 SV=2
147	1	SwissProt	IQGA1_HUMAN	42	189761	2	2	2	0.03	Ras GTPase-activating-like protein IQGAP1 OS=Homo sapiens GN=IQGAP1 PE=1 SV=1
148	1	SwissProt	NOP2_HUMAN	41	89589	1	1	1	0.04	Probable 28S rRNA (cytosine(4447)-C(5))-methyltransferase OS=Homo sapiens GN=NOP2 PE=1 SV=2
149	1	SwissProt	P4R3A_HUMAN	41	95935	1	1	1	0.03	Serine/threonine-protein phosphatase 4 regulatory subunit 3A OS=Homo sapiens GN=PPP4R3A PE=1 SV=1
150	1	SwissProt	PYR1_HUMAN	41	245167	2	2	2	0.03	CAD protein OS=Homo sapiens GN=CAD PE=1 SV=3
151	1	SwissProt	FXR2_HUMAN	41	74520	1	1	1	0.04	Fragile X mental retardation syndrome-related protein 2 OS=Homo sapiens GN=FXR2 PE=1 SV=2
152	1	SwissProt	ANKZ1_HUMAN	41	81562	1	1	1	0.04	Ankyrin repeat and zinc finger domain-containing protein 1 OS=Homo sapiens GN=ANKZF1 PE=1 SV=1
153	1	SwissProt	TBD2A_HUMAN	41	106260	1	1	1	0.03	TBC1 domain family member 2A OS=Homo sapiens GN=TBC1D2 PE=1 SV=3
154	1	SwissProt	SLFN5_HUMAN	40	102530	2	2	2	0.06	Schlafen family member 5 OS=Homo sapiens GN=SLFN5 PE=1 SV=1
155	1	SwissProt	WDR6_HUMAN	39	123585	1	1	1	0.03	WD repeat-containing protein 6 OS=Homo sapiens GN=WDR6 PE=1 SV=1
156	1	SwissProt	NOLC1_HUMAN	39	73560	1	1	1	0.04	Nucleolar and coiled-body phosphoprotein 1 OS=Homo sapiens GN=NOLC1 PE=1 SV=2
157	1	SwissProt	HNRL2_HUMAN	38	85622	1	1	1	0.04	Heterogeneous nuclear ribonucleoprotein U-like protein 2 OS=Homo sapiens GN=HNRNPUL2 PE=1 SV=1
158	1	SwissProt	LAR4B_HUMAN	38	80902	2	2	1	0.08	La-related protein 4B OS=Homo sapiens GN=LARP4B PE=1 SV=3
159	1	SwissProt	OAS3_HUMAN	38	122861	1	1	1	0.03	2'-5'-oligoadenylate synthase 3 OS=Homo sapiens GN=OAS3 PE=1 SV=3
160	1	SwissProt	UBA1_HUMAN	37	118858	1	1	1	0.03	Ubiquitin-like modifier-activating enzyme 1 OS=Homo sapiens GN=UBA1 PE=1 SV=3
161	1	SwissProt	SYAM_HUMAN	37	108299	1	1	1	0.03	Alanine--tRNA ligase, mitochondrial OS=Homo sapiens GN=AARS2 PE=1 SV=1
162	1	SwissProt	ZDHC8_HUMAN	36	82247	1	1	1	0.04	Probable palmitoyltransferase ZDHHC8 OS=Homo sapiens GN=ZDHHC8 PE=1 SV=3
163	1	SwissProt	MYPT1_HUMAN	36	115610	1	1	1	0.03	Protein phosphatase 1 regulatory subunit 12A OS=Homo sapiens GN=PPP1R12A PE=1 SV=1
164	1	SwissProt	PUR2_HUMAN	36	108953	2	2	2	0.06	Trifunctional purine biosynthetic protein adenosine-3 OS=Homo sapiens GN=GART PE=1 SV=1
165	1	SwissProt	IREB2_HUMAN	36	106004	1	1	1	0.03	Iron-responsive element-binding protein 2 OS=Homo sapiens GN=IREB2 PE=1 SV=3
166	1	SwissProt	GCC2_HUMAN	35	196872	1	1	1	0.02	GRIP and coiled-coil domain-containing protein 2 OS=Homo sapiens GN=GCC2 PE=1 SV=4
167	1	SwissProt	PFKAM_HUMAN	35	85984	1	1	1	0.04	ATP-dependent 6-phosphofructokinase, muscle type OS=Homo sapiens GN=PFKM PE=1 SV=2
168	1	SwissProt	PLXB1_HUMAN	35	235401	1	1	1	0.01	Plexin-B1 OS=Homo sapiens GN=PLXNB1 PE=1 SV=3
169	1	SwissProt	UBR5_HUMAN	35	312352	1	1	1	0.01	E3 ubiquitin-protein ligase UBR5 OS=Homo sapiens GN=UBR5 PE=1 SV=2
170	1	SwissProt	RIR1_HUMAN	34	90925	1	1	1	0.03	Ribonucleoside-diphosphate reductase large subunit OS=Homo sapiens GN=RRM1 PE=1 SV=1
171	1	SwissProt	RS27A_HUMAN	34	18296	1	1	1	0.18	Ubiquitin-40S ribosomal protein S27a OS=Homo sapiens GN=RPS27A PE=1 SV=2
172	1	SwissProt	IPO9_HUMAN	33	116858	1	1	1	0.03	Importin-9 OS=Homo sapiens GN=IPO9 PE=1 SV=3
173	1	SwissProt	STAR3_HUMAN	33	50699	1	1	1	0.06	StAR-related lipid transfer protein 3 OS=Homo sapiens GN=STARD3 PE=1 SV=2
174	1	SwissProt	UBF1_HUMAN	32	89692	1	1	1	0.04	Nucleolar transcription factor 1 OS=Homo sapiens GN=UBTF PE=1 SV=1
175	1	SwissProt	CTND1_HUMAN	32	108674	1	1	1	0.03	Catenin delta-1 OS=Homo sapiens GN=CTNND1 PE=1 SV=1
176	1	SwissProt	NKRF_HUMAN	32	78308	1	1	1	0.04	NF-kappa-B-repressing factor OS=Homo sapiens GN=NKRF PE=1 SV=2
177	1	SwissProt	PFKAP_HUMAN	32	86454	1	1	1	0.04	ATP-dependent 6-phosphofructokinase, platelet type OS=Homo sapiens GN=PFKP PE=1 SV=2
178	1	SwissProt	RPTOR_HUMAN	31	150653	1	1	1	0.02	Regulatory-associated protein of mTOR OS=Homo sapiens GN=RPTOR PE=1 SV=1
179	1	SwissProt	RBM27_HUMAN	31	119101	1	1	1	0.03	RNA-binding protein 27 OS=Homo sapiens GN=RBM27 PE=1 SV=2
180	1	SwissProt	AL1A2_HUMAN	31	57144	1	1	1	0.06	Retinal dehydrogenase 2 OS=Homo sapiens GN=ALDH1A2 PE=1 SV=3
181	1	SwissProt	RAB3I_HUMAN	31	53672	1	1	1	0.06	Rab-3A-interacting protein OS=Homo sapiens GN=RAB3IP PE=1 SV=1
182	1	SwissProt	CMTR1_HUMAN	31	96172	1	1	1	0.03	Cap-specific mRNA (nucleoside-2'-O-)-methyltransferase 1 OS=Homo sapiens GN=CMTR1 PE=1 SV=1
183	1	SwissProt	S23IP_HUMAN	31	111691	1	1	1	0.03	SEC23-interacting protein OS=Homo sapiens GN=SEC23IP PE=1 SV=1
184	1	SwissProt	TRM1L_HUMAN	30	82893	1	1	1	0.04	TRMT1-like protein OS=Homo sapiens GN=TRMT1L PE=1 SV=2
185	1	SwissProt	HERC5_HUMAN	30	118203	1	1	1	0.03	E3 ISG15--protein ligase HERC5 OS=Homo sapiens GN=HERC5 PE=1 SV=2
186	1	SwissProt	SYIC_HUMAN	30	145718	1	1	1	0.02	Isoleucine--tRNA ligase, cytoplasmic OS=Homo sapiens GN=IARS PE=1 SV=2
187	1	SwissProt	SHRM3_HUMAN	30	218321	1	1	1	0.01	Protein Shroom3 OS=Homo sapiens GN=SHROOM3 PE=1 SV=2
188	1	SwissProt	MCM4_HUMAN	30	97068	1	1	1	0.03	DNA replication licensing factor MCM4 OS=Homo sapiens GN=MCM4 PE=1 SV=5
189	1	SwissProt	ATS3_HUMAN	29	138709	1	1	1	0.02	A disintegrin and metalloproteinase with thrombospondin motifs 3 OS=Homo sapiens GN=ADAMTS3 PE=2 SV=4
190	1	SwissProt	ITB1_HUMAN	29	91664	1	1	1	0.03	Integrin beta-1 OS=Homo sapiens GN=ITGB1 PE=1 SV=2
191	1	SwissProt	ZN148_HUMAN	29	89548	1	1	1	0.04	Zinc finger protein 148 OS=Homo sapiens GN=ZNF148 PE=1 SV=2
192	1	SwissProt	UN45A_HUMAN	29	104266	1	1	1	0.03	Protein unc-45 homolog A OS=Homo sapiens GN=UNC45A PE=1 SV=1
193	1	SwissProt	PWP2_HUMAN	28	103357	1	1	1	0.03	Periodic tryptophan protein 2 homolog OS=Homo sapiens GN=PWP2 PE=2 SV=2
194	1	SwissProt	DOCK2_HUMAN	28	213123	1	1	1	0.01	Dedicator of cytokinesis protein 2 OS=Homo sapiens GN=DOCK2 PE=1 SV=2
195	1	SwissProt	PRC2A_HUMAN	27	229180	1	1	1	0.01	Protein PRRC2A OS=Homo sapiens GN=PRRC2A PE=1 SV=3
196	1	SwissProt	SF3B2_HUMAN	27	100279	1	1	1	0.03	Splicing factor 3B subunit 2 OS=Homo sapiens GN=SF3B2 PE=1 SV=2
197	1	SwissProt	BICC1_HUMAN	27	105405	1	1	1	0.03	Protein bicaudal C homolog 1 OS=Homo sapiens GN=BICC1 PE=1 SV=2
198	1	SwissProt	HNRPQ_HUMAN	26	69788	1	1	1	0.05	Heterogeneous nuclear ribonucleoprotein Q OS=Homo sapiens GN=SYNCRIP PE=1 SV=2
199	1	SwissProt	CLIP2_HUMAN	26	116223	1	1	1	0.03	CAP-Gly domain-containing linker protein 2 OS=Homo sapiens GN=CLIP2 PE=1 SV=1
200	1	SwissProt	VPS41_HUMAN	25	99701	1	1	1	0.03	Vacuolar protein sorting-associated protein 41 homolog OS=Homo sapiens GN=VPS41 PE=1 SV=3
201	1	SwissProt	DNJA2_HUMAN	25	46344	1	1	1	0.07	DnaJ homolog subfamily A member 2 OS=Homo sapiens GN=DNAJA2 PE=1 SV=1
202	1	SwissProt	PEX6_HUMAN	24	105193	1	1	1	0.03	Peroxisome assembly factor 2 OS=Homo sapiens GN=PEX6 PE=1 SV=2
1	1	SwissProt	FLNA_HUMAN	1931	283301	83	71	61	1.28	Filamin-A OS=Homo sapiens GN=FLNA PE=1 SV=4
1	2	SwissProt	FLNB_HUMAN	794	280157	39	36	26	0.53	Filamin-B OS=Homo sapiens GN=FLNB PE=1 SV=2
2	1	SwissProt	NU155_HUMAN	1003	156697	43	34	34	1.08	Nuclear pore complex protein Nup155 OS=Homo sapiens GN=NUP155 PE=1 SV=1
3	1	SwissProt	SC16A_HUMAN	977	234855	38	31	31	0.59	Protein transport protein Sec16A OS=Homo sapiens GN=SEC16A PE=1 SV=3
4	1	SwissProt	GBF1_HUMAN	873	208367	37	35	35	0.74	Golgi-specific brefeldin A-resistance guanine nucleotide exchange factor 1 OS=Homo sapiens GN=GBF1 PE=1 SV=2
5	1	SwissProt	K22E_HUMAN	688	65678	23	20	15	1.68	Keratin, type II cytoskeletal 2 epidermal OS=Homo sapiens GN=KRT2 PE=1 SV=2
5	2	SwissProt	K2C1_HUMAN	451	66170	18	16	13	1.11	Keratin, type II cytoskeletal 1 OS=Homo sapiens GN=KRT1 PE=1 SV=6
5	3	SwissProt	K2C5_HUMAN	105	62568	6	6	3	0.34	Keratin, type II cytoskeletal 5 OS=Homo sapiens GN=KRT5 PE=1 SV=3
6	1	SwissProt	SPTN1_HUMAN	636	285163	36	35	35	0.47	Spectrin alpha chain, non-erythrocytic 1 OS=Homo sapiens GN=SPTAN1 PE=1 SV=3
7	1	SwissProt	PYR1_HUMAN	623	245167	37	35	33	0.58	CAD protein OS=Homo sapiens GN=CAD PE=1 SV=3
7	2	SwissProt	CPSM_HUMAN	433	165975	25	22	20	0.57	Carbamoyl-phosphate synthase [ammonia], mitochondrial OS=Homo sapiens GN=CPS1 PE=1 SV=2
8	1	SwissProt	SPTB2_HUMAN	559	275237	28	28	27	0.37	Spectrin beta chain, non-erythrocytic 1 OS=Homo sapiens GN=SPTBN1 PE=1 SV=2
9	1	SwissProt	K1C10_HUMAN	494	59020	18	15	11	1.31	Keratin, type I cytoskeletal 10 OS=Homo sapiens GN=KRT10 PE=1 SV=6
9	2	SwissProt	K1C9_HUMAN	365	62255	9	9	8	0.56	Keratin, type I cytoskeletal 9 OS=Homo sapiens GN=KRT9 PE=1 SV=3
9	3	SwissProt	K1C14_HUMAN	174	51872	6	5	1	0.43	Keratin, type I cytoskeletal 14 OS=Homo sapiens GN=KRT14 PE=1 SV=4
10	1	SwissProt	DHX9_HUMAN	480	142181	29	25	24	0.77	ATP-dependent RNA helicase A OS=Homo sapiens GN=DHX9 PE=1 SV=4
11	1	SwissProt	SYEP_HUMAN	408	172080	20	17	16	0.41	Bifunctional glutamate/proline--tRNA ligase OS=Homo sapiens GN=EPRS PE=1 SV=5
12	1	SwissProt	MYPT1_HUMAN	392	115610	14	13	13	0.42	Protein phosphatase 1 regulatory subunit 12A OS=Homo sapiens GN=PPP1R12A PE=1 SV=1
13	1	SwissProt	DHX30_HUMAN	359	134938	18	17	17	0.51	Putative ATP-dependent RNA helicase DHX30 OS=Homo sapiens GN=DHX30 PE=1 SV=1
14	1	SwissProt	TB182_HUMAN	357	182711	12	12	12	0.23	182 kDa tankyrase-1-binding protein OS=Homo sapiens GN=TNKS1BP1 PE=1 SV=4
15	1	SwissProt	RENT1_HUMAN	352	125578	22	21	21	0.68	Regulator of nonsense transcripts 1 OS=Homo sapiens GN=UPF1 PE=1 SV=2
16	1	SwissProt	MAP4_HUMAN	348	121443	16	16	16	0.51	Microtubule-associated protein 4 OS=Homo sapiens GN=MAP4 PE=1 SV=3
17	1	SwissProt	U520_HUMAN	307	246006	18	18	18	0.26	U5 small nuclear ribonucleoprotein 200 kDa helicase OS=Homo sapiens GN=SNRNP200 PE=1 SV=2
18	1	SwissProt	SF3B2_HUMAN	302	100279	17	15	15	0.64	Splicing factor 3B subunit 2 OS=Homo sapiens GN=SF3B2 PE=1 SV=2
19	1	SwissProt	CCAR2_HUMAN	296	103465	12	12	12	0.43	Cell cycle and apoptosis regulator protein 2 OS=Homo sapiens GN=CCAR2 PE=1 SV=2
20	1	SwissProt	TPR_HUMAN	291	267530	15	15	15	0.19	Nucleoprotein TPR OS=Homo sapiens GN=TPR PE=1 SV=3
21	1	SwissProt	PRC2B_HUMAN	290	243958	11	10	10	0.15	Protein PRRC2B OS=Homo sapiens GN=PRRC2B PE=1 SV=2
22	1	SwissProt	SF3B3_HUMAN	281	136575	13	12	12	0.34	Splicing factor 3B subunit 3 OS=Homo sapiens GN=SF3B3 PE=1 SV=4
23	1	SwissProt	NEST_HUMAN	278	177788	13	12	11	0.23	Nestin OS=Homo sapiens GN=NES PE=1 SV=2
24	1	SwissProt	DDX60_HUMAN	264	199722	14	14	14	0.24	Probable ATP-dependent RNA helicase DDX60 OS=Homo sapiens GN=DDX60 PE=1 SV=3
25	1	SwissProt	SYIC_HUMAN	261	145718	14	14	14	0.35	Isoleucine--tRNA ligase, cytoplasmic OS=Homo sapiens GN=IARS PE=1 SV=2
26	1	SwissProt	NUCL_HUMAN	260	76625	20	18	17	0.99	Nucleolin OS=Homo sapiens GN=NCL PE=1 SV=3
27	1	SwissProt	SPAG5_HUMAN	253	135706	13	12	11	0.32	Sperm-associated antigen 5 OS=Homo sapiens GN=SPAG5 PE=1 SV=2
28	1	SwissProt	DYHC1_HUMAN	230	534809	15	14	14	0.09	Cytoplasmic dynein 1 heavy chain 1 OS=Homo sapiens GN=DYNC1H1 PE=1 SV=5
29	1	SwissProt	CE170_HUMAN	215	175586	9	9	9	0.17	Centrosomal protein of 170 kDa OS=Homo sapiens GN=CEP170 PE=1 SV=1
30	1	SwissProt	CLH1_HUMAN	213	193260	9	8	8	0.16	Clathrin heavy chain 1 OS=Homo sapiens GN=CLTC PE=1 SV=5
31	1	SwissProt	IQGA1_HUMAN	208	189761	11	11	11	0.2	Ras GTPase-activating-like protein IQGAP1 OS=Homo sapiens GN=IQGAP1 PE=1 SV=1
32	1	SwissProt	SF3B1_HUMAN	186	146479	8	8	8	0.19	Splicing factor 3B subunit 1 OS=Homo sapiens GN=SF3B1 PE=1 SV=3
33	1	SwissProt	ZO2_HUMAN	184	134104	12	11	10	0.29	Tight junction protein ZO-2 OS=Homo sapiens GN=TJP2 PE=1 SV=2
33	2	SwissProt	ZO1_HUMAN	70	195682	3	3	2	0.05	Tight junction protein ZO-1 OS=Homo sapiens GN=TJP1 PE=1 SV=3
34	1	SwissProt	MTUS1_HUMAN	183	142677	8	8	8	0.19	Microtubule-associated tumor suppressor 1 OS=Homo sapiens GN=MTUS1 PE=1 SV=2
35	1	SwissProt	F120A_HUMAN	175	123008	6	6	6	0.16	Constitutive coactivator of PPAR-gamma-like protein 1 OS=Homo sapiens GN=FAM120A PE=1 SV=2
36	1	SwissProt	TRI33_HUMAN	170	124623	5	5	5	0.13	E3 ubiquitin-protein ligase TRIM33 OS=Homo sapiens GN=TRIM33 PE=1 SV=3
37	1	SwissProt	FAS_HUMAN	162	275877	5	5	5	0.06	Fatty acid synthase OS=Homo sapiens GN=FASN PE=1 SV=3
38	1	SwissProt	TENS3_HUMAN	149	156366	5	5	5	0.1	Tensin-3 OS=Homo sapiens GN=TNS3 PE=1 SV=2
39	1	SwissProt	MYH9_HUMAN	147	227646	6	6	5	0.09	Myosin-9 OS=Homo sapiens GN=MYH9 PE=1 SV=4
39	2	SwissProt	MYH10_HUMAN	62	229827	2	2	1	0.03	Myosin-10 OS=Homo sapiens GN=MYH10 PE=1 SV=3
40	1	SwissProt	COPA_HUMAN	140	139797	4	4	4	0.09	Coatomer subunit alpha OS=Homo sapiens GN=COPA PE=1 SV=2
41	1	SwissProt	CYFP1_HUMAN	132	146742	2	2	2	0.04	Cytoplasmic FMR1-interacting protein 1 OS=Homo sapiens GN=CYFIP1 PE=1 SV=1
42	1	SwissProt	NU160_HUMAN	132	164355	5	5	5	0.1	Nuclear pore complex protein Nup160 OS=Homo sapiens GN=NUP160 PE=1 SV=3
43	1	SwissProt	GCN1_HUMAN	130	294967	4	4	4	0.04	eIF-2-alpha kinase activator GCN1 OS=Homo sapiens GN=GCN1 PE=1 SV=6
44	1	SwissProt	HNRPU_HUMAN	128	91269	11	10	10	0.4	Heterogeneous nuclear ribonucleoprotein U OS=Homo sapiens GN=HNRNPU PE=1 SV=6
45	1	SwissProt	PRKDC_HUMAN	116	473749	5	5	5	0.03	DNA-dependent protein kinase catalytic subunit OS=Homo sapiens GN=PRKDC PE=1 SV=3
46	1	SwissProt	AKAP9_HUMAN	116	455725	3	3	3	0.02	A-kinase anchor protein 9 OS=Homo sapiens GN=AKAP9 PE=1 SV=3
47	1	SwissProt	ACTB_HUMAN	113	42052	4	4	4	0.34	Actin, cytoplasmic 1 OS=Homo sapiens GN=ACTB PE=1 SV=1
48	1	SwissProt	RBM27_HUMAN	113	119101	5	5	5	0.14	RNA-binding protein 27 OS=Homo sapiens GN=RBM27 PE=1 SV=2
49	1	SwissProt	YTDC2_HUMAN	109	161573	4	4	4	0.08	Probable ATP-dependent RNA helicase YTHDC2 OS=Homo sapiens GN=YTHDC2 PE=1 SV=2
50	1	SwissProt	UBP2L_HUMAN	108	114579	3	3	3	0.08	Ubiquitin-associated protein 2-like OS=Homo sapiens GN=UBAP2L PE=1 SV=2
51	1	SwissProt	TTC37_HUMAN	107	177485	3	3	3	0.05	Tetratricopeptide repeat protein 37 OS=Homo sapiens GN=TTC37 PE=1 SV=1
52	1	SwissProt	CNOT1_HUMAN	106	269106	3	3	3	0.04	CCR4-NOT transcription complex subunit 1 OS=Homo sapiens GN=CNOT1 PE=1 SV=2
53	1	SwissProt	RPB2_HUMAN	105	135236	3	3	3	0.07	DNA-directed RNA polymerase II subunit RPB2 OS=Homo sapiens GN=POLR2B PE=1 SV=1
54	1	SwissProt	NU133_HUMAN	105	129924	4	4	4	0.1	Nuclear pore complex protein Nup133 OS=Homo sapiens GN=NUP133 PE=1 SV=2
55	1	SwissProt	RAD50_HUMAN	104	154823	4	4	4	0.08	DNA repair protein RAD50 OS=Homo sapiens GN=RAD50 PE=1 SV=1
56	1	SwissProt	CLU_HUMAN	103	148003	2	2	2	0.04	Clustered mitochondria protein homolog OS=Homo sapiens GN=CLUH PE=1 SV=2
57	1	SwissProt	NEMF_HUMAN	97	123334	3	3	3	0.08	Nuclear export mediator factor NEMF OS=Homo sapiens GN=NEMF PE=1 SV=4
58	1	SwissProt	LARP1_HUMAN	94	123833	5	5	5	0.13	La-related protein 1 OS=Homo sapiens GN=LARP1 PE=1 SV=2
59	1	SwissProt	FLII_HUMAN	94	146142	3	3	3	0.07	Protein flightless-1 homolog OS=Homo sapiens GN=FLII PE=1 SV=2
60	1	SwissProt	IF4G1_HUMAN	91	176124	6	6	6	0.11	Eukaryotic translation initiation factor 4 gamma 1 OS=Homo sapiens GN=EIF4G1 PE=1 SV=4
61	1	SwissProt	TBA1A_HUMAN	90	50788	4	3	1	0.2	Tubulin alpha-1A chain OS=Homo sapiens GN=TUBA1A PE=1 SV=1
61	2	SwissProt	TBA4A_HUMAN	82	50634	4	3	1	0.2	Tubulin alpha-4A chain OS=Homo sapiens GN=TUBA4A PE=1 SV=1
62	1	SwissProt	RBGPR_HUMAN	88	157482	2	2	2	0.04	Rab3 GTPase-activating protein non-catalytic subunit OS=Homo sapiens GN=RAB3GAP2 PE=1 SV=1
63	1	SwissProt	TBB5_HUMAN	84	50095	3	3	3	0.2	Tubulin beta chain OS=Homo sapiens GN=TUBB PE=1 SV=2
64	1	SwissProt	FKB15_HUMAN	84	134060	1	1	1	0.02	FK506-binding protein 15 OS=Homo sapiens GN=FKBP15 PE=1 SV=2
65	1	SwissProt	VIGLN_HUMAN	83	141995	3	3	3	0.07	Vigilin OS=Homo sapiens GN=HDLBP PE=1 SV=2
66	1	SwissProt	FYCO1_HUMAN	83	168590	5	5	5	0.1	FYVE and coiled-coil domain-containing protein 1 OS=Homo sapiens GN=FYCO1 PE=1 SV=3
67	1	SwissProt	LPPRC_HUMAN	83	159003	3	3	3	0.06	Leucine-rich PPR motif-containing protein, mitochondrial OS=Homo sapiens GN=LRPPRC PE=1 SV=3
68	1	SwissProt	JIP4_HUMAN	81	146913	4	4	3	0.09	C-Jun-amino-terminal kinase-interacting protein 4 OS=Homo sapiens GN=SPAG9 PE=1 SV=4
69	1	SwissProt	NFAT5_HUMAN	75	166629	3	3	3	0.06	Nuclear factor of activated T-cells 5 OS=Homo sapiens GN=NFAT5 PE=1 SV=1
70	1	SwissProt	ARHGC_HUMAN	74	174094	3	3	3	0.06	Rho guanine nucleotide exchange factor 12 OS=Homo sapiens GN=ARHGEF12 PE=1 SV=1
71	1	SwissProt	MYOME_HUMAN	74	266343	2	2	2	0.02	Myomegalin OS=Homo sapiens GN=PDE4DIP PE=1 SV=1
72	1	SwissProt	RN216_HUMAN	74	101167	5	5	5	0.17	E3 ubiquitin-protein ligase RNF216 OS=Homo sapiens GN=RNF216 PE=1 SV=3
73	1	SwissProt	ASPP2_HUMAN	74	126222	5	5	5	0.13	Apoptosis-stimulating of p53 protein 2 OS=Homo sapiens GN=TP53BP2 PE=1 SV=2
74	1	SwissProt	ANKH1_HUMAN	73	271286	2	2	2	0.02	Ankyrin repeat and KH domain-containing protein 1 OS=Homo sapiens GN=ANKHD1 PE=1 SV=1
75	1	SwissProt	GEMI5_HUMAN	71	170821	3	3	3	0.06	Gem-associated protein 5 OS=Homo sapiens GN=GEMIN5 PE=1 SV=3
76	1	SwissProt	HELZ_HUMAN	71	220601	5	5	5	0.07	Probable helicase with zinc finger domain OS=Homo sapiens GN=HELZ PE=1 SV=2
77	1	SwissProt	EF1A1_HUMAN	70	50451	2	2	2	0.13	Elongation factor 1-alpha 1 OS=Homo sapiens GN=EEF1A1 PE=1 SV=1
78	1	SwissProt	NUMA1_HUMAN	68	239199	1	1	1	0.01	Nuclear mitotic apparatus protein 1 OS=Homo sapiens GN=NUMA1 PE=1 SV=2
79	1	SwissProt	NCOR1_HUMAN	68	270957	3	3	2	0.04	Nuclear receptor corepressor 1 OS=Homo sapiens GN=NCOR1 PE=1 SV=2
79	2	SwissProt	NCOR2_HUMAN	60	275376	5	5	4	0.06	Nuclear receptor corepressor 2 OS=Homo sapiens GN=NCOR2 PE=1 SV=2
80	1	SwissProt	CLAP1_HUMAN	67	170373	1	1	1	0.02	CLIP-associating protein 1 OS=Homo sapiens GN=CLASP1 PE=1 SV=1
81	1	SwissProt	TLN1_HUMAN	66	271766	3	3	3	0.04	Talin-1 OS=Homo sapiens GN=TLN1 PE=1 SV=3
82	1	SwissProt	UBP54_HUMAN	65	189609	1	1	1	0.02	Inactive ubiquitin carboxyl-terminal hydrolase 54 OS=Homo sapiens GN=USP54 PE=1 SV=4
83	1	SwissProt	KIF1A_HUMAN	64	192541	1	1	1	0.02	Kinesin-like protein KIF1A OS=Homo sapiens GN=KIF1A PE=1 SV=2
84	1	SwissProt	GRDN_HUMAN	61	216593	2	2	2	0.03	Girdin OS=Homo sapiens GN=CCDC88A PE=1 SV=2
85	1	SwissProt	ATX2L_HUMAN	60	113589	4	4	4	0.12	Ataxin-2-like protein OS=Homo sapiens GN=ATXN2L PE=1 SV=2
86	1	SwissProt	GGYF2_HUMAN	60	150320	1	1	1	0.02	GRB10-interacting GYF protein 2 OS=Homo sapiens GN=GIGYF2 PE=1 SV=1
87	1	SwissProt	MYPN_HUMAN	59	146706	3	3	3	0.07	Myopalladin OS=Homo sapiens GN=MYPN PE=1 SV=2
88	1	SwissProt	EDC4_HUMAN	59	152992	3	3	3	0.06	Enhancer of mRNA-decapping protein 4 OS=Homo sapiens GN=EDC4 PE=1 SV=1
89	1	SwissProt	CPSF1_HUMAN	59	162036	1	1	1	0.02	Cleavage and polyadenylation specificity factor subunit 1 OS=Homo sapiens GN=CPSF1 PE=1 SV=2
90	1	SwissProt	FILA2_HUMAN	58	249296	1	1	1	0.01	Filaggrin-2 OS=Homo sapiens GN=FLG2 PE=1 SV=1
91	1	SwissProt	RL4_HUMAN	57	47953	1	1	1	0.07	60S ribosomal protein L4 OS=Homo sapiens GN=RPL4 PE=1 SV=5
92	1	SwissProt	SC31A_HUMAN	56	133900	2	2	2	0.05	Protein transport protein Sec31A OS=Homo sapiens GN=SEC31A PE=1 SV=3
93	1	SwissProt	SMC2_HUMAN	56	136085	1	1	1	0.02	Structural maintenance of chromosomes protein 2 OS=Homo sapiens GN=SMC2 PE=1 SV=2
94	1	SwissProt	PRC2C_HUMAN	55	317346	2	2	2	0.02	Protein PRRC2C OS=Homo sapiens GN=PRRC2C PE=1 SV=4
95	1	SwissProt	MSH6_HUMAN	53	154514	2	2	2	0.04	DNA mismatch repair protein Msh6 OS=Homo sapiens GN=MSH6 PE=1 SV=2
96	1	SwissProt	PELP1_HUMAN	53	120879	2	2	2	0.05	Proline-, glutamic acid- and leucine-rich protein 1 OS=Homo sapiens GN=PELP1 PE=1 SV=2
97	1	SwissProt	DESP_HUMAN	53	334021	2	2	1	0.02	Desmoplakin OS=Homo sapiens GN=DSP PE=1 SV=3
98	1	SwissProt	PEX1_HUMAN	52	143804	1	1	1	0.02	Peroxisome biogenesis factor 1 OS=Homo sapiens GN=PEX1 PE=1 SV=1
99	1	SwissProt	GTF2I_HUMAN	52	112859	1	1	1	0.03	General transcription factor II-I OS=Homo sapiens GN=GTF2I PE=1 SV=2
100	1	SwissProt	SART3_HUMAN	51	110721	2	2	2	0.06	Squamous cell carcinoma antigen recognized by T-cells 3 OS=Homo sapiens GN=SART3 PE=1 SV=1
101	1	SwissProt	ARHG5_HUMAN	50	177888	2	2	2	0.04	Rho guanine nucleotide exchange factor 5 OS=Homo sapiens GN=ARHGEF5 PE=1 SV=3
102	1	SwissProt	DDB1_HUMAN	49	128142	1	1	1	0.02	DNA damage-binding protein 1 OS=Homo sapiens GN=DDB1 PE=1 SV=1
103	1	SwissProt	WDHD1_HUMAN	47	127371	2	2	2	0.05	WD repeat and HMG-box DNA-binding protein 1 OS=Homo sapiens GN=WDHD1 PE=1 SV=1
104	1	SwissProt	PARD3_HUMAN	45	151844	1	1	1	0.02	Partitioning defective 3 homolog OS=Homo sapiens GN=PARD3 PE=1 SV=2
105	1	SwissProt	PEPL_HUMAN	44	205193	1	1	1	0.02	Periplakin OS=Homo sapiens GN=PPL PE=1 SV=4
106	1	SwissProt	ATX2_HUMAN	44	140823	1	1	1	0.02	Ataxin-2 OS=Homo sapiens GN=ATXN2 PE=1 SV=2
107	1	SwissProt	KDM3A_HUMAN	43	149472	1	1	1	0.02	Lysine-specific demethylase 3A OS=Homo sapiens GN=KDM3A PE=1 SV=4
108	1	SwissProt	RICTR_HUMAN	43	194207	2	2	2	0.03	Rapamycin-insensitive companion of mTOR OS=Homo sapiens GN=RICTOR PE=1 SV=1
109	1	SwissProt	RL3_HUMAN	40	46365	1	1	1	0.07	60S ribosomal protein L3 OS=Homo sapiens GN=RPL3 PE=1 SV=2
110	1	SwissProt	ASCC3_HUMAN	40	252898	1	1	1	0.01	Activating signal cointegrator 1 complex subunit 3 OS=Homo sapiens GN=ASCC3 PE=1 SV=3
111	1	SwissProt	TBR1_HUMAN	40	74520	1	1	1	0.04	T-box brain protein 1 OS=Homo sapiens GN=TBR1 PE=2 SV=1
112	1	SwissProt	UBR5_HUMAN	39	312352	1	1	1	0.01	E3 ubiquitin-protein ligase UBR5 OS=Homo sapiens GN=UBR5 PE=1 SV=2
113	1	SwissProt	EIF3A_HUMAN	39	166867	2	2	2	0.04	Eukaryotic translation initiation factor 3 subunit A OS=Homo sapiens GN=EIF3A PE=1 SV=1
114	1	SwissProt	VMAC_HUMAN	39	18394	1	1	1	0.18	Vimentin-type intermediate filament-associated coiled-coil protein OS=Homo sapiens GN=VMAC PE=2 SV=1
115	1	SwissProt	COBL1_HUMAN	39	132446	1	1	1	0.02	Cordon-bleu protein-like 1 OS=Homo sapiens GN=COBLL1 PE=1 SV=2
116	1	SwissProt	MYCB2_HUMAN	39	517856	2	2	2	0.01	E3 ubiquitin-protein ligase MYCBP2 OS=Homo sapiens GN=MYCBP2 PE=1 SV=3
117	1	SwissProt	LAMB2_HUMAN	38	202982	1	1	1	0.02	Laminin subunit beta-2 OS=Homo sapiens GN=LAMB2 PE=1 SV=2
118	1	SwissProt	STRN4_HUMAN	38	81287	1	1	1	0.04	Striatin-4 OS=Homo sapiens GN=STRN4 PE=1 SV=2
119	1	SwissProt	CALD1_HUMAN	37	93232	1	1	1	0.03	Caldesmon OS=Homo sapiens GN=CALD1 PE=1 SV=3
120	1	SwissProt	RL7_HUMAN	36	29264	1	1	1	0.11	60S ribosomal protein L7 OS=Homo sapiens GN=RPL7 PE=1 SV=1
121	1	SwissProt	RB6I2_HUMAN	36	128236	2	2	2	0.05	ELKS/Rab6-interacting/CAST family member 1 OS=Homo sapiens GN=ERC1 PE=1 SV=1
122	1	SwissProt	EP300_HUMAN	36	266898	2	2	2	0.02	Histone acetyltransferase p300 OS=Homo sapiens GN=EP300 PE=1 SV=2
123	1	SwissProt	P3C2A_HUMAN	35	192156	1	1	1	0.02	Phosphatidylinositol 4-phosphate 3-kinase C2 domain-containing subunit alpha OS=Homo sapiens GN=PIK3C2A PE=1 SV=2
124	1	SwissProt	ARAP3_HUMAN	34	171505	1	1	1	0.02	Arf-GAP with Rho-GAP domain, ANK repeat and PH domain-containing protein 3 OS=Homo sapiens GN=ARAP3 PE=1 SV=1
125	1	SwissProt	APC1_HUMAN	34	218528	3	3	3	0.04	Anaphase-promoting complex subunit 1 OS=Homo sapiens GN=ANAPC1 PE=1 SV=1
126	1	SwissProt	RS27A_HUMAN	34	18296	1	1	1	0.18	Ubiquitin-40S ribosomal protein S27a OS=Homo sapiens GN=RPS27A PE=1 SV=2
127	1	SwissProt	TCRG1_HUMAN	34	124051	1	1	1	0.03	Transcription elongation regulator 1 OS=Homo sapiens GN=TCERG1 PE=1 SV=2
128	1	SwissProt	H12_HUMAN	33	21352	1	1	1	0.15	Histone H1.2 OS=Homo sapiens GN=HIST1H1C PE=1 SV=2
129	1	SwissProt	URFB1_HUMAN	32	160582	1	1	1	0.02	UHRF1-binding protein 1 OS=Homo sapiens GN=UHRF1BP1 PE=1 SV=1
130	1	SwissProt	RPRD2_HUMAN	32	156380	1	1	1	0.02	Regulation of nuclear pre-mRNA domain-containing protein 2 OS=Homo sapiens GN=RPRD2 PE=1 SV=1
131	1	SwissProt	RPB1_HUMAN	31	218408	1	1	1	0.01	DNA-directed RNA polymerase II subunit RPB1 OS=Homo sapiens GN=POLR2A PE=1 SV=2
132	1	SwissProt	RFC1_HUMAN	31	128688	1	1	1	0.02	Replication factor C subunit 1 OS=Homo sapiens GN=RFC1 PE=1 SV=4
133	1	SwissProt	DCAF1_HUMAN	30	170668	1	1	1	0.02	DDB1- and CUL4-associated factor 1 OS=Homo sapiens GN=DCAF1 PE=1 SV=3
134	1	SwissProt	ATS19_HUMAN	30	137895	1	1	1	0.02	A disintegrin and metalloproteinase with thrombospondin motifs 19 OS=Homo sapiens GN=ADAMTS19 PE=2 SV=2
135	1	SwissProt	KPRP_HUMAN	30	67172	1	1	1	0.05	Keratinocyte proline-rich protein OS=Homo sapiens GN=KPRP PE=1 SV=1
136	1	SwissProt	UACA_HUMAN	30	163545	1	1	1	0.02	Uveal autoantigen with coiled-coil domains and ankyrin repeats OS=Homo sapiens GN=UACA PE=1 SV=2
137	1	SwissProt	NOLC1_HUMAN	29	73560	1	1	1	0.04	Nucleolar and coiled-body phosphoprotein 1 OS=Homo sapiens GN=NOLC1 PE=1 SV=2
138	1	SwissProt	GANP_HUMAN	29	220662	1	1	1	0.01	Germinal-center associated nuclear protein OS=Homo sapiens GN=MCM3AP PE=1 SV=2
139	1	SwissProt	PCNT_HUMAN	29	380600	1	1	1	0.01	Pericentrin OS=Homo sapiens GN=PCNT PE=1 SV=4
140	1	SwissProt	CNTLN_HUMAN	29	162131	1	1	1	0.02	Centlein OS=Homo sapiens GN=CNTLN PE=1 SV=5
141	1	SwissProt	SKIV2_HUMAN	29	138637	1	1	1	0.02	Helicase SKI2W OS=Homo sapiens GN=SKIV2L PE=1 SV=3
142	1	SwissProt	MYO19_HUMAN	28	110776	1	1	1	0.03	Unconventional myosin-XIX OS=Homo sapiens GN=MYO19 PE=1 SV=2
143	1	SwissProt	SRRT_HUMAN	27	101060	1	1	1	0.03	Serrate RNA effector molecule homolog OS=Homo sapiens GN=SRRT PE=1 SV=1
144	1	SwissProt	CAMP2_HUMAN	27	169181	1	1	1	0.02	Calmodulin-regulated spectrin-associated protein 2 OS=Homo sapiens GN=CAMSAP2 PE=1 SV=3
145	1	SwissProt	SMRC1_HUMAN	25	123303	1	1	1	0.03	SWI/SNF complex subunit SMARCC1 OS=Homo sapiens GN=SMARCC1 PE=1 SV=3
146	1	SwissProt	RGPD1_HUMAN	23	198022	1	1	1	0.02	RANBP2-like and GRIP domain-containing protein 1 OS=Homo sapiens GN=RGPD1 PE=2 SV=1
147	1	SwissProt	RFX7_HUMAN	23	147774	1	1	1	0.02	DNA-binding protein RFX7 OS=Homo sapiens GN=RFX7 PE=1 SV=1

## Sheet: d. F194S
Family	Member	Database	Accession	Score	Mass	Num. of significant matches	Num. of significant sequences	Num. of significant unique sequences	emPAI	Description
1	1	SwissProt	SRC8_HUMAN	1689	61720	67	46	46	10.68	Src substrate cortactin OS=Homo sapiens GN=CTTN PE=1 SV=2
2	1	SwissProt	HSP7C_HUMAN	1187	71082	40	25	20	2.39	Heat shock cognate 71 kDa protein OS=Homo sapiens GN=HSPA8 PE=1 SV=1
2	2	SwissProt	GRP78_HUMAN	954	72402	30	24	22	1.92	78 kDa glucose-regulated protein OS=Homo sapiens GN=HSPA5 PE=1 SV=2
2	3	SwissProt	HS71A_HUMAN	857	70294	31	24	20	2.01	Heat shock 70 kDa protein 1A OS=Homo sapiens GN=HSPA1A PE=1 SV=1
3	1	SwissProt	PFKAP_HUMAN	1108	86454	47	34	30	3.06	ATP-dependent 6-phosphofructokinase, platelet type OS=Homo sapiens GN=PFKP PE=1 SV=2
3	2	SwissProt	PFKAM_HUMAN	740	85984	26	21	19	1.29	ATP-dependent 6-phosphofructokinase, muscle type OS=Homo sapiens GN=PFKM PE=1 SV=2
3	3	SwissProt	PFKAL_HUMAN	489	85762	19	16	11	0.92	ATP-dependent 6-phosphofructokinase, liver type OS=Homo sapiens GN=PFKL PE=1 SV=6
4	1	SwissProt	K22E_HUMAN	1063	65678	29	26	21	2.41	Keratin, type II cytoskeletal 2 epidermal OS=Homo sapiens GN=KRT2 PE=1 SV=2
4	2	SwissProt	K2C1_HUMAN	921	66170	33	27	25	2.71	Keratin, type II cytoskeletal 1 OS=Homo sapiens GN=KRT1 PE=1 SV=6
4	3	SwissProt	K2C6C_HUMAN	477	60273	13	13	8	0.95	Keratin, type II cytoskeletal 6C OS=Homo sapiens GN=KRT6C PE=1 SV=3
4	4	SwissProt	K2C5_HUMAN	263	62568	11	10	6	0.64	Keratin, type II cytoskeletal 5 OS=Homo sapiens GN=KRT5 PE=1 SV=3
4	5	SwissProt	K2C73_HUMAN	68	59457	3	3	1	0.17	Keratin, type II cytoskeletal 73 OS=Homo sapiens GN=KRT73 PE=1 SV=1
5	1	SwissProt	CALD1_HUMAN	859	93232	36	29	28	1.63	Caldesmon OS=Homo sapiens GN=CALD1 PE=1 SV=3
6	1	SwissProt	K1C10_HUMAN	634	59020	22	19	15	1.85	Keratin, type I cytoskeletal 10 OS=Homo sapiens GN=KRT10 PE=1 SV=6
6	2	SwissProt	K1C9_HUMAN	482	62255	15	14	13	1.01	Keratin, type I cytoskeletal 9 OS=Homo sapiens GN=KRT9 PE=1 SV=3
6	3	SwissProt	K1C14_HUMAN	404	51872	14	12	3	1.17	Keratin, type I cytoskeletal 14 OS=Homo sapiens GN=KRT14 PE=1 SV=4
6	4	SwissProt	K1C16_HUMAN	362	51578	13	11	3	1.05	Keratin, type I cytoskeletal 16 OS=Homo sapiens GN=KRT16 PE=1 SV=4
6	5	SwissProt	K1C17_HUMAN	177	48361	7	6	1	0.47	Keratin, type I cytoskeletal 17 OS=Homo sapiens GN=KRT17 PE=1 SV=2
7	1	SwissProt	GRP75_HUMAN	492	73920	12	12	12	0.65	Stress-70 protein, mitochondrial OS=Homo sapiens GN=HSPA9 PE=1 SV=2
8	1	SwissProt	HNRPM_HUMAN	481	77749	21	20	20	1.31	Heterogeneous nuclear ribonucleoprotein M OS=Homo sapiens GN=HNRNPM PE=1 SV=3
9	1	SwissProt	XRCC6_HUMAN	436	70084	16	16	15	1.03	X-ray repair cross-complementing protein 6 OS=Homo sapiens GN=XRCC6 PE=1 SV=2
10	1	SwissProt	HS90B_HUMAN	417	83554	15	13	8	0.62	Heat shock protein HSP 90-beta OS=Homo sapiens GN=HSP90AB1 PE=1 SV=4
10	2	SwissProt	HS90A_HUMAN	265	85006	8	8	4	0.34	Heat shock protein HSP 90-alpha OS=Homo sapiens GN=HSP90AA1 PE=1 SV=5
10	3	SwissProt	TRAP1_HUMAN	223	80345	6	6	6	0.26	Heat shock protein 75 kDa, mitochondrial OS=Homo sapiens GN=TRAP1 PE=1 SV=3
10	4	SwissProt	ENPL_HUMAN	81	92696	2	2	1	0.07	Endoplasmin OS=Homo sapiens GN=HSP90B1 PE=1 SV=1
11	1	SwissProt	RIR1_HUMAN	408	90925	17	16	15	0.73	Ribonucleoside-diphosphate reductase large subunit OS=Homo sapiens GN=RRM1 PE=1 SV=1
12	1	SwissProt	NU155_HUMAN	398	156697	17	16	16	0.38	Nuclear pore complex protein Nup155 OS=Homo sapiens GN=NUP155 PE=1 SV=1
13	1	SwissProt	DDX3X_HUMAN	375	73597	14	12	11	0.66	ATP-dependent RNA helicase DDX3X OS=Homo sapiens GN=DDX3X PE=1 SV=3
13	2	SwissProt	DDX17_HUMAN	342	80906	11	11	7	0.53	Probable ATP-dependent RNA helicase DDX17 OS=Homo sapiens GN=DDX17 PE=1 SV=2
13	3	SwissProt	DDX5_HUMAN	238	69618	9	9	5	0.49	Probable ATP-dependent RNA helicase DDX5 OS=Homo sapiens GN=DDX5 PE=1 SV=1
14	1	SwissProt	ZCCHV_HUMAN	328	103135	9	9	9	0.31	Zinc finger CCCH-type antiviral protein 1 OS=Homo sapiens GN=ZC3HAV1 PE=1 SV=3
15	1	SwissProt	PRCC_HUMAN	318	52386	10	8	8	0.7	Proline-rich protein PRCC OS=Homo sapiens GN=PRCC PE=1 SV=1
16	1	SwissProt	SYRC_HUMAN	315	76129	12	10	10	0.57	Arginine--tRNA ligase, cytoplasmic OS=Homo sapiens GN=RARS PE=1 SV=2
17	1	SwissProt	MLH1_HUMAN	297	85175	12	11	11	0.49	DNA mismatch repair protein Mlh1 OS=Homo sapiens GN=MLH1 PE=1 SV=1
18	1	SwissProt	PNPT1_HUMAN	261	86524	10	10	10	0.43	Polyribonucleotide nucleotidyltransferase 1, mitochondrial OS=Homo sapiens GN=PNPT1 PE=1 SV=2
19	1	SwissProt	PABP1_HUMAN	240	70854	11	10	6	0.55	Polyadenylate-binding protein 1 OS=Homo sapiens GN=PABPC1 PE=1 SV=2
19	2	SwissProt	PABP4_HUMAN	175	71080	10	9	5	0.48	Polyadenylate-binding protein 4 OS=Homo sapiens GN=PABPC4 PE=1 SV=1
20	1	SwissProt	BAG3_HUMAN	235	61728	7	7	7	0.42	BAG family molecular chaperone regulator 3 OS=Homo sapiens GN=BAG3 PE=1 SV=3
21	1	SwissProt	XRCC5_HUMAN	231	83222	12	12	12	0.56	X-ray repair cross-complementing protein 5 OS=Homo sapiens GN=XRCC5 PE=1 SV=3
22	1	SwissProt	WRIP1_HUMAN	230	72829	6	6	6	0.29	ATPase WRNIP1 OS=Homo sapiens GN=WRNIP1 PE=1 SV=2
23	1	SwissProt	FLNA_HUMAN	210	283301	6	6	3	0.07	Filamin-A OS=Homo sapiens GN=FLNA PE=1 SV=4
23	2	SwissProt	FLNB_HUMAN	75	280157	4	4	1	0.05	Filamin-B OS=Homo sapiens GN=FLNB PE=1 SV=2
24	1	SwissProt	ECHA_HUMAN	210	83688	7	7	7	0.3	Trifunctional enzyme subunit alpha, mitochondrial OS=Homo sapiens GN=HADHA PE=1 SV=2
25	1	SwissProt	ARAF_HUMAN	206	68341	4	4	4	0.2	Serine/threonine-protein kinase A-Raf OS=Homo sapiens GN=ARAF PE=1 SV=2
26	1	SwissProt	HNRPQ_HUMAN	205	69788	9	9	6	0.49	Heterogeneous nuclear ribonucleoprotein Q OS=Homo sapiens GN=SYNCRIP PE=1 SV=2
26	2	SwissProt	HNRPR_HUMAN	178	71184	8	8	5	0.42	Heterogeneous nuclear ribonucleoprotein R OS=Homo sapiens GN=HNRNPR PE=1 SV=1
27	1	SwissProt	LG3BP_HUMAN	202	66202	11	10	10	0.6	Galectin-3-binding protein OS=Homo sapiens GN=LGALS3BP PE=1 SV=1
28	1	SwissProt	C2D1A_HUMAN	202	104397	7	7	7	0.23	Coiled-coil and C2 domain-containing protein 1A OS=Homo sapiens GN=CC2D1A PE=1 SV=1
29	1	SwissProt	PKP3_HUMAN	196	87485	11	11	11	0.48	Plakophilin-3 OS=Homo sapiens GN=PKP3 PE=1 SV=1
30	1	SwissProt	IF2B3_HUMAN	193	64008	11	11	9	0.7	Insulin-like growth factor 2 mRNA-binding protein 3 OS=Homo sapiens GN=IGF2BP3 PE=1 SV=2
30	2	SwissProt	IF2B1_HUMAN	175	63783	9	9	7	0.55	Insulin-like growth factor 2 mRNA-binding protein 1 OS=Homo sapiens GN=IGF2BP1 PE=1 SV=2
31	1	SwissProt	DDX1_HUMAN	192	83349	6	5	5	0.2	ATP-dependent RNA helicase DDX1 OS=Homo sapiens GN=DDX1 PE=1 SV=2
32	1	SwissProt	G3BP1_HUMAN	190	52189	3	3	3	0.19	Ras GTPase-activating protein-binding protein 1 OS=Homo sapiens GN=G3BP1 PE=1 SV=1
33	1	SwissProt	NSF_HUMAN	186	83055	6	6	6	0.25	Vesicle-fusing ATPase OS=Homo sapiens GN=NSF PE=1 SV=3
34	1	SwissProt	ILF3_HUMAN	185	95678	8	8	7	0.3	Interleukin enhancer-binding factor 3 OS=Homo sapiens GN=ILF3 PE=1 SV=3
35	1	SwissProt	SC23B_HUMAN	181	87393	9	9	8	0.38	Protein transport protein Sec23B OS=Homo sapiens GN=SEC23B PE=1 SV=2
35	2	SwissProt	SC23A_HUMAN	157	87018	6	6	5	0.24	Protein transport protein Sec23A OS=Homo sapiens GN=SEC23A PE=1 SV=2
36	1	SwissProt	CT2NL_HUMAN	177	70571	9	9	9	0.48	CTTNBP2 N-terminal-like protein OS=Homo sapiens GN=CTTNBP2NL PE=1 SV=2
37	1	SwissProt	DMD_HUMAN	166	428537	9	9	9	0.07	Dystrophin OS=Homo sapiens GN=DMD PE=1 SV=3
38	1	SwissProt	DHX15_HUMAN	165	91673	6	5	5	0.18	Pre-mRNA-splicing factor ATP-dependent RNA helicase DHX15 OS=Homo sapiens GN=DHX15 PE=1 SV=2
39	1	SwissProt	VPS35_HUMAN	165	92447	5	5	5	0.18	Vacuolar protein sorting-associated protein 35 OS=Homo sapiens GN=VPS35 PE=1 SV=2
40	1	SwissProt	HNRL1_HUMAN	159	96250	5	5	5	0.18	Heterogeneous nuclear ribonucleoprotein U-like protein 1 OS=Homo sapiens GN=HNRNPUL1 PE=1 SV=2
41	1	SwissProt	ACSL4_HUMAN	158	80220	5	5	5	0.21	Long-chain-fatty-acid--CoA ligase 4 OS=Homo sapiens GN=ACSL4 PE=1 SV=2
42	1	SwissProt	ARFG2_HUMAN	157	57027	6	6	6	0.38	ADP-ribosylation factor GTPase-activating protein 2 OS=Homo sapiens GN=ARFGAP2 PE=1 SV=1
43	1	SwissProt	TRIM3_HUMAN	154	81862	3	3	3	0.12	Tripartite motif-containing protein 3 OS=Homo sapiens GN=TRIM3 PE=1 SV=2
44	1	SwissProt	SYK_HUMAN	152	68461	6	6	6	0.31	Lysine--tRNA ligase OS=Homo sapiens GN=KARS PE=1 SV=3
45	1	SwissProt	ABCF3_HUMAN	152	80094	6	6	6	0.26	ATP-binding cassette sub-family F member 3 OS=Homo sapiens GN=ABCF3 PE=1 SV=2
46	1	SwissProt	TBB5_HUMAN	151	50095	4	4	4	0.28	Tubulin beta chain OS=Homo sapiens GN=TUBB PE=1 SV=2
47	1	SwissProt	TBA1A_HUMAN	150	50788	4	4	3	0.27	Tubulin alpha-1A chain OS=Homo sapiens GN=TUBA1A PE=1 SV=1
47	2	SwissProt	TBA4A_HUMAN	92	50634	2	2	1	0.13	Tubulin alpha-4A chain OS=Homo sapiens GN=TUBA4A PE=1 SV=1
48	1	SwissProt	NUCL_HUMAN	149	76625	8	8	8	0.38	Nucleolin OS=Homo sapiens GN=NCL PE=1 SV=3
49	1	SwissProt	NUP85_HUMAN	149	75826	4	4	4	0.18	Nuclear pore complex protein Nup85 OS=Homo sapiens GN=NUP85 PE=1 SV=1
50	1	SwissProt	SAMH1_HUMAN	144	72896	7	7	7	0.35	Deoxynucleoside triphosphate triphosphohydrolase SAMHD1 OS=Homo sapiens GN=SAMHD1 PE=1 SV=2
51	1	SwissProt	ABCF2_HUMAN	144	71815	7	6	6	0.3	ATP-binding cassette sub-family F member 2 OS=Homo sapiens GN=ABCF2 PE=1 SV=2
52	1	SwissProt	RAGP1_HUMAN	142	63958	5	5	5	0.27	Ran GTPase-activating protein 1 OS=Homo sapiens GN=RANGAP1 PE=1 SV=1
53	1	SwissProt	CDC16_HUMAN	140	72408	6	6	6	0.29	Cell division cycle protein 16 homolog OS=Homo sapiens GN=CDC16 PE=1 SV=2
54	1	SwissProt	TRI29_HUMAN	139	66478	9	9	9	0.52	Tripartite motif-containing protein 29 OS=Homo sapiens GN=TRIM29 PE=1 SV=2
55	1	SwissProt	SYFB_HUMAN	138	66701	4	4	4	0.2	Phenylalanine--tRNA ligase beta subunit OS=Homo sapiens GN=FARSB PE=1 SV=3
56	1	SwissProt	ESRP2_HUMAN	133	79206	3	3	3	0.12	Epithelial splicing regulatory protein 2 OS=Homo sapiens GN=ESRP2 PE=1 SV=1
57	1	SwissProt	RBM14_HUMAN	133	69620	4	4	4	0.2	RNA-binding protein 14 OS=Homo sapiens GN=RBM14 PE=1 SV=2
58	1	SwissProt	P5CS_HUMAN	132	87989	6	6	6	0.24	Delta-1-pyrroline-5-carboxylate synthase OS=Homo sapiens GN=ALDH18A1 PE=1 SV=2
59	1	SwissProt	YTHD1_HUMAN	131	61007	6	5	2	0.29	YTH domain-containing family protein 1 OS=Homo sapiens GN=YTHDF1 PE=1 SV=1
59	2	SwissProt	YTHD2_HUMAN	93	62467	4	4	1	0.22	YTH domain-containing family protein 2 OS=Homo sapiens GN=YTHDF2 PE=1 SV=2
60	1	SwissProt	COR1B_HUMAN	130	54885	5	5	5	0.33	Coronin-1B OS=Homo sapiens GN=CORO1B PE=1 SV=1
61	1	SwissProt	SRP72_HUMAN	129	75130	5	5	5	0.23	Signal recognition particle subunit SRP72 OS=Homo sapiens GN=SRP72 PE=1 SV=3
62	1	SwissProt	HORN_HUMAN	127	283140	4	4	4	0.05	Hornerin OS=Homo sapiens GN=HRNR PE=1 SV=2
63	1	SwissProt	EIF3L_HUMAN	124	66912	5	5	5	0.26	Eukaryotic translation initiation factor 3 subunit L OS=Homo sapiens GN=EIF3L PE=1 SV=1
64	1	SwissProt	CPSF6_HUMAN	120	59344	2	2	2	0.11	Cleavage and polyadenylation specificity factor subunit 6 OS=Homo sapiens GN=CPSF6 PE=1 SV=2
65	1	SwissProt	TRI25_HUMAN	117	72581	4	4	4	0.19	E3 ubiquitin/ISG15 ligase TRIM25 OS=Homo sapiens GN=TRIM25 PE=1 SV=2
66	1	SwissProt	EXOS9_HUMAN	115	49545	3	3	3	0.21	Exosome complex component RRP45 OS=Homo sapiens GN=EXOSC9 PE=1 SV=3
67	1	SwissProt	DC1I2_HUMAN	110	71811	1	1	1	0.04	Cytoplasmic dynein 1 intermediate chain 2 OS=Homo sapiens GN=DYNC1I2 PE=1 SV=3
68	1	SwissProt	PALLD_HUMAN	109	151839	3	3	3	0.06	Palladin OS=Homo sapiens GN=PALLD PE=1 SV=3
69	1	SwissProt	SYQ_HUMAN	101	88655	5	5	5	0.19	Glutamine--tRNA ligase OS=Homo sapiens GN=QARS PE=1 SV=1
70	1	SwissProt	RFA1_HUMAN	100	68723	4	4	4	0.2	Replication protein A 70 kDa DNA-binding subunit OS=Homo sapiens GN=RPA1 PE=1 SV=2
71	1	SwissProt	SRP68_HUMAN	100	71199	6	6	6	0.3	Signal recognition particle subunit SRP68 OS=Homo sapiens GN=SRP68 PE=1 SV=2
72	1	SwissProt	CARF_HUMAN	98	61544	2	2	2	0.11	CDKN2A-interacting protein OS=Homo sapiens GN=CDKN2AIP PE=1 SV=3
73	1	SwissProt	RECQ1_HUMAN	93	74436	5	5	5	0.23	ATP-dependent DNA helicase Q1 OS=Homo sapiens GN=RECQL PE=1 SV=3
74	1	SwissProt	RAF1_HUMAN	89	73803	4	4	4	0.18	RAF proto-oncogene serine/threonine-protein kinase OS=Homo sapiens GN=RAF1 PE=1 SV=1
75	1	SwissProt	GLGB_HUMAN	86	80879	3	3	3	0.12	1,4-alpha-glucan-branching enzyme OS=Homo sapiens GN=GBE1 PE=1 SV=3
76	1	SwissProt	HOOK3_HUMAN	85	83474	2	2	2	0.08	Protein Hook homolog 3 OS=Homo sapiens GN=HOOK3 PE=1 SV=2
77	1	SwissProt	DHX9_HUMAN	82	142181	3	3	3	0.07	ATP-dependent RNA helicase A OS=Homo sapiens GN=DHX9 PE=1 SV=4
78	1	SwissProt	ANXA6_HUMAN	80	76168	2	2	2	0.08	Annexin A6 OS=Homo sapiens GN=ANXA6 PE=1 SV=3
79	1	SwissProt	MCM7_HUMAN	79	81884	3	3	3	0.12	DNA replication licensing factor MCM7 OS=Homo sapiens GN=MCM7 PE=1 SV=4
80	1	SwissProt	PPBI_HUMAN	78	57119	3	3	2	0.18	Intestinal-type alkaline phosphatase OS=Homo sapiens GN=ALPI PE=1 SV=2
80	2	SwissProt	PPB1_HUMAN	49	58259	2	2	1	0.11	Alkaline phosphatase, placental type OS=Homo sapiens GN=ALPP PE=1 SV=2
81	1	SwissProt	ACTB_HUMAN	71	42052	2	2	2	0.16	Actin, cytoplasmic 1 OS=Homo sapiens GN=ACTB PE=1 SV=1
82	1	SwissProt	SPA5L_HUMAN	71	81515	3	3	3	0.12	Spermatogenesis-associated protein 5-like protein 1 OS=Homo sapiens GN=SPATA5L1 PE=1 SV=2
83	1	SwissProt	SPICE_HUMAN	68	96548	2	2	2	0.07	Spindle and centriole-associated protein 1 OS=Homo sapiens GN=SPICE1 PE=1 SV=1
84	1	SwissProt	OSB10_HUMAN	67	84716	1	1	1	0.04	Oxysterol-binding protein-related protein 10 OS=Homo sapiens GN=OSBPL10 PE=1 SV=2
85	1	SwissProt	DJC10_HUMAN	66	92333	3	3	3	0.11	DnaJ homolog subfamily C member 10 OS=Homo sapiens GN=DNAJC10 PE=1 SV=2
86	1	SwissProt	EWS_HUMAN	65	68721	1	1	1	0.05	RNA-binding protein EWS OS=Homo sapiens GN=EWSR1 PE=1 SV=1
87	1	SwissProt	GELS_HUMAN	65	86043	1	1	1	0.04	Gelsolin OS=Homo sapiens GN=GSN PE=1 SV=1
88	1	SwissProt	TCPG_HUMAN	64	61066	1	1	1	0.05	T-complex protein 1 subunit gamma OS=Homo sapiens GN=CCT3 PE=1 SV=4
89	1	SwissProt	RIOK2_HUMAN	64	63699	1	1	1	0.05	Serine/threonine-protein kinase RIO2 OS=Homo sapiens GN=RIOK2 PE=1 SV=2
90	1	SwissProt	SEPT9_HUMAN	64	65646	3	3	3	0.15	Septin-9 OS=Homo sapiens GN=SEPT9 PE=1 SV=2
91	1	SwissProt	MRE11_HUMAN	63	80885	3	3	3	0.12	Double-strand break repair protein MRE11 OS=Homo sapiens GN=MRE11 PE=1 SV=3
92	1	SwissProt	EZRI_HUMAN	62	69484	1	1	1	0.05	Ezrin OS=Homo sapiens GN=EZR PE=1 SV=4
93	1	SwissProt	TGFA1_HUMAN	62	98236	2	2	2	0.07	Transforming growth factor-beta receptor-associated protein 1 OS=Homo sapiens GN=TGFBRAP1 PE=1 SV=1
94	1	SwissProt	DDX41_HUMAN	62	70477	3	3	3	0.14	Probable ATP-dependent RNA helicase DDX41 OS=Homo sapiens GN=DDX41 PE=1 SV=2
95	1	SwissProt	PLAK_HUMAN	60	82434	3	3	3	0.12	Junction plakoglobin OS=Homo sapiens GN=JUP PE=1 SV=3
96	1	SwissProt	RBBP5_HUMAN	60	59800	1	1	1	0.05	Retinoblastoma-binding protein 5 OS=Homo sapiens GN=RBBP5 PE=1 SV=2
97	1	SwissProt	GNL3_HUMAN	59	62468	2	2	2	0.1	Guanine nucleotide-binding protein-like 3 OS=Homo sapiens GN=GNL3 PE=1 SV=2
98	1	SwissProt	RAD17_HUMAN	59	77633	1	1	1	0.04	Cell cycle checkpoint protein RAD17 OS=Homo sapiens GN=RAD17 PE=1 SV=2
99	1	SwissProt	E2AK2_HUMAN	59	62512	1	1	1	0.05	Interferon-induced, double-stranded RNA-activated protein kinase OS=Homo sapiens GN=EIF2AK2 PE=1 SV=2
100	1	SwissProt	STRN3_HUMAN	59	87554	1	1	1	0.04	Striatin-3 OS=Homo sapiens GN=STRN3 PE=1 SV=3
101	1	SwissProt	PDIA4_HUMAN	59	73229	2	2	2	0.09	Protein disulfide-isomerase A4 OS=Homo sapiens GN=PDIA4 PE=1 SV=2
102	1	SwissProt	FILA2_HUMAN	58	249296	1	1	1	0.01	Filaggrin-2 OS=Homo sapiens GN=FLG2 PE=1 SV=1
103	1	SwissProt	IMB1_HUMAN	58	98420	2	2	2	0.07	Importin subunit beta-1 OS=Homo sapiens GN=KPNB1 PE=1 SV=2
104	1	SwissProt	NS1BP_HUMAN	57	72937	1	1	1	0.04	Influenza virus NS1A-binding protein OS=Homo sapiens GN=IVNS1ABP PE=1 SV=3
105	1	SwissProt	TRI56_HUMAN	56	83147	2	2	2	0.08	E3 ubiquitin-protein ligase TRIM56 OS=Homo sapiens GN=TRIM56 PE=1 SV=3
106	1	SwissProt	SIK1_HUMAN	56	85932	1	1	1	0.04	Serine/threonine-protein kinase SIK1 OS=Homo sapiens GN=SIK1 PE=1 SV=2
107	1	SwissProt	HNRPL_HUMAN	54	64720	2	2	2	0.1	Heterogeneous nuclear ribonucleoprotein L OS=Homo sapiens GN=HNRNPL PE=1 SV=2
108	1	SwissProt	FUBP2_HUMAN	54	73355	1	1	1	0.04	Far upstream element-binding protein 2 OS=Homo sapiens GN=KHSRP PE=1 SV=4
109	1	SwissProt	PAPS2_HUMAN	53	70027	2	2	2	0.09	Bifunctional 3'-phosphoadenosine 5'-phosphosulfate synthase 2 OS=Homo sapiens GN=PAPSS2 PE=1 SV=2
110	1	SwissProt	FOXK2_HUMAN	52	69248	1	1	1	0.05	Forkhead box protein K2 OS=Homo sapiens GN=FOXK2 PE=1 SV=3
111	1	SwissProt	EF1A1_HUMAN	52	50451	1	1	1	0.06	Elongation factor 1-alpha 1 OS=Homo sapiens GN=EEF1A1 PE=1 SV=1
112	1	SwissProt	RS27A_HUMAN	52	18296	2	2	2	0.39	Ubiquitin-40S ribosomal protein S27a OS=Homo sapiens GN=RPS27A PE=1 SV=2
113	1	SwissProt	LIMA1_HUMAN	52	85630	1	1	1	0.04	LIM domain and actin-binding protein 1 OS=Homo sapiens GN=LIMA1 PE=1 SV=1
114	1	SwissProt	IRAK1_HUMAN	52	77458	1	1	1	0.04	Interleukin-1 receptor-associated kinase 1 OS=Homo sapiens GN=IRAK1 PE=1 SV=2
115	1	SwissProt	ADSV_HUMAN	50	80895	1	1	1	0.04	Adseverin OS=Homo sapiens GN=SCIN PE=1 SV=4
116	1	SwissProt	PDLI5_HUMAN	50	65102	1	1	1	0.05	PDZ and LIM domain protein 5 OS=Homo sapiens GN=PDLIM5 PE=1 SV=5
117	1	SwissProt	TF3C4_HUMAN	50	93235	1	1	1	0.03	General transcription factor 3C polypeptide 4 OS=Homo sapiens GN=GTF3C4 PE=1 SV=2
118	1	SwissProt	SIN1_HUMAN	49	59542	1	1	1	0.05	Target of rapamycin complex 2 subunit MAPKAP1 OS=Homo sapiens GN=MAPKAP1 PE=1 SV=2
119	1	SwissProt	CAN1_HUMAN	49	82465	1	1	1	0.04	Calpain-1 catalytic subunit OS=Homo sapiens GN=CAPN1 PE=1 SV=1
120	1	SwissProt	SPAS2_HUMAN	49	59850	1	1	1	0.05	Spermatogenesis-associated serine-rich protein 2 OS=Homo sapiens GN=SPATS2 PE=1 SV=1
121	1	SwissProt	CPSM_HUMAN	46	165975	1	1	1	0.02	Carbamoyl-phosphate synthase [ammonia], mitochondrial OS=Homo sapiens GN=CPS1 PE=1 SV=2
122	1	SwissProt	HNRPU_HUMAN	45	91269	2	2	2	0.07	Heterogeneous nuclear ribonucleoprotein U OS=Homo sapiens GN=HNRNPU PE=1 SV=6
123	1	SwissProt	CSTF2_HUMAN	43	61035	2	2	2	0.11	Cleavage stimulation factor subunit 2 OS=Homo sapiens GN=CSTF2 PE=1 SV=1
124	1	SwissProt	LRC47_HUMAN	43	64004	1	1	1	0.05	Leucine-rich repeat-containing protein 47 OS=Homo sapiens GN=LRRC47 PE=1 SV=1
125	1	SwissProt	SC16A_HUMAN	42	234855	2	2	2	0.03	Protein transport protein Sec16A OS=Homo sapiens GN=SEC16A PE=1 SV=3
126	1	SwissProt	DHX30_HUMAN	41	134938	2	2	2	0.05	Putative ATP-dependent RNA helicase DHX30 OS=Homo sapiens GN=DHX30 PE=1 SV=1
127	1	SwissProt	TKT_HUMAN	41	68519	1	1	1	0.05	Transketolase OS=Homo sapiens GN=TKT PE=1 SV=3
128	1	SwissProt	GNL3L_HUMAN	40	66216	1	1	1	0.05	Guanine nucleotide-binding protein-like 3-like protein OS=Homo sapiens GN=GNL3L PE=1 SV=1
129	1	SwissProt	RPAP3_HUMAN	40	75957	1	1	1	0.04	RNA polymerase II-associated protein 3 OS=Homo sapiens GN=RPAP3 PE=1 SV=2
130	1	SwissProt	FA83D_HUMAN	40	64841	2	2	2	0.1	Protein FAM83D OS=Homo sapiens GN=FAM83D PE=1 SV=3
131	1	SwissProt	GLCNE_HUMAN	39	80193	1	1	1	0.04	Bifunctional UDP-N-acetylglucosamine 2-epimerase/N-acetylmannosamine kinase OS=Homo sapiens GN=GNE PE=1 SV=1
132	1	SwissProt	BGLR_HUMAN	39	75027	1	1	1	0.04	Beta-glucuronidase OS=Homo sapiens GN=GUSB PE=1 SV=2
133	1	SwissProt	SF01_HUMAN	39	68514	1	1	1	0.05	Splicing factor 1 OS=Homo sapiens GN=SF1 PE=1 SV=4
134	1	SwissProt	MAPK5_HUMAN	39	54642	1	1	1	0.06	MAP kinase-activated protein kinase 5 OS=Homo sapiens GN=MAPKAPK5 PE=1 SV=2
135	1	SwissProt	POTE1_HUMAN	38	72309	1	1	1	0.04	Protection of telomeres protein 1 OS=Homo sapiens GN=POT1 PE=1 SV=1
136	1	SwissProt	TRI47_HUMAN	38	70970	1	1	1	0.04	Tripartite motif-containing protein 47 OS=Homo sapiens GN=TRIM47 PE=1 SV=2
137	1	SwissProt	TBR1_HUMAN	38	74520	1	1	1	0.04	T-box brain protein 1 OS=Homo sapiens GN=TBR1 PE=2 SV=1
138	1	SwissProt	SUMO1_HUMAN	37	11607	1	1	1	0.29	Small ubiquitin-related modifier 1 OS=Homo sapiens GN=SUMO1 PE=1 SV=1
139	1	SwissProt	CC173_HUMAN	37	66590	1	1	1	0.05	Coiled-coil domain-containing protein 173 OS=Homo sapiens GN=CCDC173 PE=2 SV=2
140	1	SwissProt	KHDR1_HUMAN	37	48311	2	2	2	0.14	KH domain-containing, RNA-binding, signal transduction-associated protein 1 OS=Homo sapiens GN=KHDRBS1 PE=1 SV=1
141	1	SwissProt	GTPB1_HUMAN	37	73035	1	1	1	0.04	GTP-binding protein 1 OS=Homo sapiens GN=GTPBP1 PE=1 SV=3
142	1	SwissProt	CNO10_HUMAN	37	83398	1	1	1	0.04	CCR4-NOT transcription complex subunit 10 OS=Homo sapiens GN=CNOT10 PE=1 SV=1
143	1	SwissProt	SHCBP_HUMAN	36	76726	1	1	1	0.04	SHC SH2 domain-binding protein 1 OS=Homo sapiens GN=SHCBP1 PE=1 SV=3
144	1	SwissProt	NIPBL_HUMAN	35	317907	1	1	1	0.01	Nipped-B-like protein OS=Homo sapiens GN=NIPBL PE=1 SV=2
145	1	SwissProt	LTV1_HUMAN	34	55049	1	1	1	0.06	Protein LTV1 homolog OS=Homo sapiens GN=LTV1 PE=1 SV=1
146	1	SwissProt	TAB2_HUMAN	34	77017	1	1	1	0.04	TGF-beta-activated kinase 1 and MAP3K7-binding protein 2 OS=Homo sapiens GN=TAB2 PE=1 SV=1
147	1	SwissProt	FOXK1_HUMAN	32	75867	1	1	1	0.04	Forkhead box protein K1 OS=Homo sapiens GN=FOXK1 PE=1 SV=1
148	1	SwissProt	XRCC1_HUMAN	31	69776	1	1	1	0.05	DNA repair protein XRCC1 OS=Homo sapiens GN=XRCC1 PE=1 SV=2
149	1	SwissProt	IF4B_HUMAN	31	69167	1	1	1	0.05	Eukaryotic translation initiation factor 4B OS=Homo sapiens GN=EIF4B PE=1 SV=2
150	1	SwissProt	FAT2_HUMAN	31	482097	1	1	1	0.01	Protocadherin Fat 2 OS=Homo sapiens GN=FAT2 PE=1 SV=2
151	1	SwissProt	VAV_HUMAN	31	99677	1	1	1	0.03	Proto-oncogene vav OS=Homo sapiens GN=VAV1 PE=1 SV=4
152	1	SwissProt	SHRM3_HUMAN	31	218321	1	1	1	0.01	Protein Shroom3 OS=Homo sapiens GN=SHROOM3 PE=1 SV=2
153	1	SwissProt	FIGL1_HUMAN	31	74829	1	1	1	0.04	Fidgetin-like protein 1 OS=Homo sapiens GN=FIGNL1 PE=1 SV=2
154	1	SwissProt	TENS4_HUMAN	31	77798	1	1	1	0.04	Tensin-4 OS=Homo sapiens GN=TNS4 PE=1 SV=3
155	1	SwissProt	A16A1_HUMAN	30	86100	1	1	1	0.04	Aldehyde dehydrogenase family 16 member A1 OS=Homo sapiens GN=ALDH16A1 PE=1 SV=2
156	1	SwissProt	CC186_HUMAN	30	104307	1	1	1	0.03	Coiled-coil domain-containing protein 186 OS=Homo sapiens GN=CCDC186 PE=1 SV=2
157	1	SwissProt	FIP1_HUMAN	30	66601	1	1	1	0.05	Pre-mRNA 3'-end-processing factor FIP1 OS=Homo sapiens GN=FIP1L1 PE=1 SV=1
158	1	SwissProt	MYPT1_HUMAN	30	115610	1	1	1	0.03	Protein phosphatase 1 regulatory subunit 12A OS=Homo sapiens GN=PPP1R12A PE=1 SV=1
159	1	SwissProt	WASH1_HUMAN	30	50354	1	1	1	0.06	WASH complex subunit 1 OS=Homo sapiens GN=WASHC1 PE=1 SV=2
160	1	SwissProt	PRPF3_HUMAN	29	77652	1	1	1	0.04	U4/U6 small nuclear ribonucleoprotein Prp3 OS=Homo sapiens GN=PRPF3 PE=1 SV=2
161	1	SwissProt	CRTC3_HUMAN	29	67089	1	1	1	0.05	CREB-regulated transcription coactivator 3 OS=Homo sapiens GN=CRTC3 PE=1 SV=2
162	1	SwissProt	PTCD3_HUMAN	28	79184	1	1	1	0.04	Pentatricopeptide repeat domain-containing protein 3, mitochondrial OS=Homo sapiens GN=PTCD3 PE=1 SV=3
163	1	SwissProt	RIOX1_HUMAN	28	71384	1	1	1	0.04	Ribosomal oxygenase 1 OS=Homo sapiens GN=RIOX1 PE=1 SV=2
164	1	SwissProt	FMR1_HUMAN	28	71473	1	1	1	0.04	Synaptic functional regulator FMR1 OS=Homo sapiens GN=FMR1 PE=1 SV=1
165	1	SwissProt	SNUT2_HUMAN	27	65739	1	1	1	0.05	U4/U6.U5 tri-snRNP-associated protein 2 OS=Homo sapiens GN=USP39 PE=1 SV=2
166	1	SwissProt	EAA1_HUMAN	25	59705	1	1	1	0.05	Excitatory amino acid transporter 1 OS=Homo sapiens GN=SLC1A3 PE=1 SV=1
167	1	SwissProt	ASUN_HUMAN	23	81144	1	1	1	0.04	Protein asunder homolog OS=Homo sapiens GN=ASUN PE=1 SV=2
1	1	SwissProt	K22E_HUMAN	1140	65678	36	30	23	3.1	Keratin, type II cytoskeletal 2 epidermal OS=Homo sapiens GN=KRT2 PE=1 SV=2
1	2	SwissProt	K2C1_HUMAN	1047	66170	39	29	25	3.25	Keratin, type II cytoskeletal 1 OS=Homo sapiens GN=KRT1 PE=1 SV=6
1	3	SwissProt	VIME_HUMAN	217	53676	10	10	10	0.77	Vimentin OS=Homo sapiens GN=VIM PE=1 SV=4
1	4	SwissProt	K2C5_HUMAN	210	62568	10	9	4	0.56	Keratin, type II cytoskeletal 5 OS=Homo sapiens GN=KRT5 PE=1 SV=3
1	5	SwissProt	K2C73_HUMAN	88	59457	6	5	1	0.3	Keratin, type II cytoskeletal 73 OS=Homo sapiens GN=KRT73 PE=1 SV=1
2	1	SwissProt	K1C9_HUMAN	985	62255	35	26	23	3.65	Keratin, type I cytoskeletal 9 OS=Homo sapiens GN=KRT9 PE=1 SV=3
2	2	SwissProt	K1C10_HUMAN	672	59020	22	19	15	1.84	Keratin, type I cytoskeletal 10 OS=Homo sapiens GN=KRT10 PE=1 SV=6
2	3	SwissProt	K1C14_HUMAN	242	51872	8	7	3	0.61	Keratin, type I cytoskeletal 14 OS=Homo sapiens GN=KRT14 PE=1 SV=4
3	1	SwissProt	CH60_HUMAN	749	61187	28	25	25	2.53	60 kDa heat shock protein, mitochondrial OS=Homo sapiens GN=HSPD1 PE=1 SV=2
4	1	SwissProt	TCPG_HUMAN	618	61066	27	23	23	2.54	T-complex protein 1 subunit gamma OS=Homo sapiens GN=CCT3 PE=1 SV=4
5	1	SwissProt	TCPD_HUMAN	543	58401	24	22	21	2.37	T-complex protein 1 subunit delta OS=Homo sapiens GN=CCT4 PE=1 SV=4
5	2	SwissProt	TCPE_HUMAN	292	60089	17	15	15	1.27	T-complex protein 1 subunit epsilon OS=Homo sapiens GN=CCT5 PE=1 SV=1
6	1	SwissProt	TCPH_HUMAN	520	59842	22	19	19	1.8	T-complex protein 1 subunit eta OS=Homo sapiens GN=CCT7 PE=1 SV=2
7	1	SwissProt	COR1C_HUMAN	495	53899	24	20	18	2.13	Coronin-1C OS=Homo sapiens GN=CORO1C PE=1 SV=1
8	1	SwissProt	SRC8_HUMAN	495	61720	22	21	21	1.86	Src substrate cortactin OS=Homo sapiens GN=CTTN PE=1 SV=2
9	1	SwissProt	TCPQ_HUMAN	467	60153	17	17	17	1.39	T-complex protein 1 subunit theta OS=Homo sapiens GN=CCT8 PE=1 SV=4
10	1	SwissProt	TBB4B_HUMAN	432	50255	17	12	3	1.36	Tubulin beta-4B chain OS=Homo sapiens GN=TUBB4B PE=1 SV=1
10	2	SwissProt	TBB5_HUMAN	426	50095	17	12	3	1.36	Tubulin beta chain OS=Homo sapiens GN=TUBB PE=1 SV=2
11	1	SwissProt	TCPA_HUMAN	404	60819	17	17	17	1.37	T-complex protein 1 subunit alpha OS=Homo sapiens GN=TCP1 PE=1 SV=1
12	1	SwissProt	CLPX_HUMAN	380	69922	13	13	13	0.78	ATP-dependent Clp protease ATP-binding subunit clpX-like, mitochondrial OS=Homo sapiens GN=CLPX PE=1 SV=2
13	1	SwissProt	KPYM_HUMAN	378	58470	14	14	14	1.09	Pyruvate kinase PKM OS=Homo sapiens GN=PKM PE=1 SV=4
14	1	SwissProt	HNRPK_HUMAN	360	51230	19	14	14	1.46	Heterogeneous nuclear ribonucleoprotein K OS=Homo sapiens GN=HNRNPK PE=1 SV=1
15	1	SwissProt	HS71A_HUMAN	345	70294	12	11	9	0.62	Heat shock 70 kDa protein 1A OS=Homo sapiens GN=HSPA1A PE=1 SV=1
15	2	SwissProt	HSP7C_HUMAN	191	71082	6	6	4	0.3	Heat shock cognate 71 kDa protein OS=Homo sapiens GN=HSPA8 PE=1 SV=1
15	3	SwissProt	GRP78_HUMAN	106	72402	4	4	3	0.19	78 kDa glucose-regulated protein OS=Homo sapiens GN=HSPA5 PE=1 SV=2
16	1	SwissProt	ACADV_HUMAN	320	70745	13	12	12	0.69	Very long-chain specific acyl-CoA dehydrogenase, mitochondrial OS=Homo sapiens GN=ACADVL PE=1 SV=1
17	1	SwissProt	PAPS2_HUMAN	319	70027	16	15	15	0.94	Bifunctional 3'-phosphoadenosine 5'-phosphosulfate synthase 2 OS=Homo sapiens GN=PAPSS2 PE=1 SV=2
18	1	SwissProt	TCPZ_HUMAN	308	58444	18	18	18	1.58	T-complex protein 1 subunit zeta OS=Homo sapiens GN=CCT6A PE=1 SV=3
19	1	SwissProt	TBL1R_HUMAN	307	56187	14	11	11	0.83	F-box-like/WD repeat-containing protein TBL1XR1 OS=Homo sapiens GN=TBL1XR1 PE=1 SV=1
20	1	SwissProt	EIF2A_HUMAN	295	65519	13	12	12	0.76	Eukaryotic translation initiation factor 2A OS=Homo sapiens GN=EIF2A PE=1 SV=3
21	1	SwissProt	CALD1_HUMAN	291	93232	11	11	10	0.44	Caldesmon OS=Homo sapiens GN=CALD1 PE=1 SV=3
22	1	SwissProt	PDIA1_HUMAN	277	57480	12	10	10	0.8	Protein disulfide-isomerase OS=Homo sapiens GN=P4HB PE=1 SV=3
23	1	SwissProt	SNTB2_HUMAN	275	58369	14	12	11	0.88	Beta-2-syntrophin OS=Homo sapiens GN=SNTB2 PE=1 SV=1
23	2	SwissProt	SNTA1_HUMAN	39	54204	2	2	1	0.12	Alpha-1-syntrophin OS=Homo sapiens GN=SNTA1 PE=1 SV=1
24	1	SwissProt	NONO_HUMAN	266	54311	17	13	11	1.09	Non-POU domain-containing octamer-binding protein OS=Homo sapiens GN=NONO PE=1 SV=4
24	2	SwissProt	PSPC1_HUMAN	48	58820	3	3	1	0.17	Paraspeckle component 1 OS=Homo sapiens GN=PSPC1 PE=1 SV=1
25	1	SwissProt	2AAA_HUMAN	260	66065	13	12	12	0.84	Serine/threonine-protein phosphatase 2A 65 kDa regulatory subunit A alpha isoform OS=Homo sapiens GN=PPP2R1A PE=1 SV=4
26	1	SwissProt	TBA1A_HUMAN	216	50788	10	9	9	0.83	Tubulin alpha-1A chain OS=Homo sapiens GN=TUBA1A PE=1 SV=1
27	1	SwissProt	HORN_HUMAN	214	283140	9	8	8	0.09	Hornerin OS=Homo sapiens GN=HRNR PE=1 SV=2
28	1	SwissProt	HNRPL_HUMAN	214	64720	12	11	10	0.69	Heterogeneous nuclear ribonucleoprotein L OS=Homo sapiens GN=HNRNPL PE=1 SV=2
28	2	SwissProt	HNRLL_HUMAN	39	60900	2	2	1	0.11	Heterogeneous nuclear ribonucleoprotein L-like OS=Homo sapiens GN=HNRNPLL PE=1 SV=1
29	1	SwissProt	LMNA_HUMAN	197	74380	7	7	7	0.34	Prelamin-A/C OS=Homo sapiens GN=LMNA PE=1 SV=1
30	1	SwissProt	COPD_HUMAN	197	57630	9	9	9	0.62	Coatomer subunit delta OS=Homo sapiens GN=ARCN1 PE=1 SV=1
31	1	SwissProt	CDC23_HUMAN	195	69588	10	9	9	0.49	Cell division cycle protein 23 homolog OS=Homo sapiens GN=CDC23 PE=1 SV=3
32	1	SwissProt	SQSTM_HUMAN	182	48455	5	5	5	0.37	Sequestosome-1 OS=Homo sapiens GN=SQSTM1 PE=1 SV=1
33	1	SwissProt	UCKL1_HUMAN	176	61502	5	5	5	0.29	Uridine-cytidine kinase-like 1 OS=Homo sapiens GN=UCKL1 PE=1 SV=2
34	1	SwissProt	APC7_HUMAN	175	67440	8	8	8	0.44	Anaphase-promoting complex subunit 7 OS=Homo sapiens GN=ANAPC7 PE=1 SV=4
35	1	SwissProt	PRP31_HUMAN	168	55649	5	5	5	0.32	U4/U6 small nuclear ribonucleoprotein Prp31 OS=Homo sapiens GN=PRPF31 PE=1 SV=2
36	1	SwissProt	SF3A3_HUMAN	165	59154	10	9	9	0.6	Splicing factor 3A subunit 3 OS=Homo sapiens GN=SF3A3 PE=1 SV=1
37	1	SwissProt	P4HA1_HUMAN	164	61296	4	4	4	0.22	Prolyl 4-hydroxylase subunit alpha-1 OS=Homo sapiens GN=P4HA1 PE=1 SV=2
38	1	SwissProt	PRCC_HUMAN	161	52386	4	3	3	0.19	Proline-rich protein PRCC OS=Homo sapiens GN=PRCC PE=1 SV=1
39	1	SwissProt	SYFA_HUMAN	160	57585	8	8	7	0.53	Phenylalanine--tRNA ligase alpha subunit OS=Homo sapiens GN=FARSA PE=1 SV=3
40	1	SwissProt	CDC73_HUMAN	154	60653	6	6	6	0.36	Parafibromin OS=Homo sapiens GN=CDC73 PE=1 SV=1
41	1	SwissProt	PUF60_HUMAN	143	60009	7	7	7	0.43	Poly(U)-binding-splicing factor PUF60 OS=Homo sapiens GN=PUF60 PE=1 SV=1
42	1	SwissProt	PPBN_HUMAN	143	57626	5	5	5	0.31	Alkaline phosphatase, placental-like OS=Homo sapiens GN=ALPPL2 PE=2 SV=4
43	1	SwissProt	NU155_HUMAN	139	156697	6	6	6	0.13	Nuclear pore complex protein Nup155 OS=Homo sapiens GN=NUP155 PE=1 SV=1
44	1	SwissProt	PSMD3_HUMAN	131	61054	5	5	5	0.29	26S proteasome non-ATPase regulatory subunit 3 OS=Homo sapiens GN=PSMD3 PE=1 SV=2
45	1	SwissProt	PRP4_HUMAN	127	59097	4	4	4	0.23	U4/U6 small nuclear ribonucleoprotein Prp4 OS=Homo sapiens GN=PRPF4 PE=1 SV=2
46	1	SwissProt	ACAD9_HUMAN	127	69344	6	6	6	0.31	Acyl-CoA dehydrogenase family member 9, mitochondrial OS=Homo sapiens GN=ACAD9 PE=1 SV=1
47	1	SwissProt	STIP1_HUMAN	126	63227	7	7	6	0.41	Stress-induced-phosphoprotein 1 OS=Homo sapiens GN=STIP1 PE=1 SV=1
48	1	SwissProt	NUDC1_HUMAN	125	67512	3	3	3	0.15	NudC domain-containing protein 1 OS=Homo sapiens GN=NUDCD1 PE=1 SV=2
49	1	SwissProt	GRP75_HUMAN	124	73920	3	3	3	0.13	Stress-70 protein, mitochondrial OS=Homo sapiens GN=HSPA9 PE=1 SV=2
50	1	SwissProt	P4HA2_HUMAN	124	61263	3	3	3	0.16	Prolyl 4-hydroxylase subunit alpha-2 OS=Homo sapiens GN=P4HA2 PE=1 SV=1
51	1	SwissProt	DD19A_HUMAN	122	54397	5	5	4	0.33	ATP-dependent RNA helicase DDX19A OS=Homo sapiens GN=DDX19A PE=1 SV=1
52	1	SwissProt	PFKAP_HUMAN	121	86454	3	3	3	0.11	ATP-dependent 6-phosphofructokinase, platelet type OS=Homo sapiens GN=PFKP PE=1 SV=2
53	1	SwissProt	TOE1_HUMAN	110	57367	3	3	3	0.17	Target of EGR1 protein 1 OS=Homo sapiens GN=TOE1 PE=1 SV=1
54	1	SwissProt	FLNA_HUMAN	110	283301	4	4	4	0.05	Filamin-A OS=Homo sapiens GN=FLNA PE=1 SV=4
55	1	SwissProt	PFKAM_HUMAN	107	85984	5	5	5	0.2	ATP-dependent 6-phosphofructokinase, muscle type OS=Homo sapiens GN=PFKM PE=1 SV=2
56	1	SwissProt	EIF3L_HUMAN	103	66912	4	4	4	0.2	Eukaryotic translation initiation factor 3 subunit L OS=Homo sapiens GN=EIF3L PE=1 SV=1
57	1	SwissProt	CPNE3_HUMAN	103	60947	3	3	3	0.16	Copine-3 OS=Homo sapiens GN=CPNE3 PE=1 SV=1
58	1	SwissProt	NAB1_HUMAN	103	54824	3	3	3	0.18	NGFI-A-binding protein 1 OS=Homo sapiens GN=NAB1 PE=1 SV=2
59	1	SwissProt	PRS4_HUMAN	98	49325	3	3	3	0.21	26S protease regulatory subunit 4 OS=Homo sapiens GN=PSMC1 PE=1 SV=1
60	1	SwissProt	PTBP1_HUMAN	97	57357	7	7	7	0.46	Polypyrimidine tract-binding protein 1 OS=Homo sapiens GN=PTBP1 PE=1 SV=1
61	1	SwissProt	SF3A2_HUMAN	91	49338	2	2	2	0.13	Splicing factor 3A subunit 2 OS=Homo sapiens GN=SF3A2 PE=1 SV=2
62	1	SwissProt	STAU1_HUMAN	89	63428	2	2	1	0.1	Double-stranded RNA-binding protein Staufen homolog 1 OS=Homo sapiens GN=STAU1 PE=1 SV=2
62	2	SwissProt	STAU2_HUMAN	52	62829	2	2	1	0.1	Double-stranded RNA-binding protein Staufen homolog 2 OS=Homo sapiens GN=STAU2 PE=1 SV=1
63	1	SwissProt	TRAP1_HUMAN	87	80345	1	1	1	0.04	Heat shock protein 75 kDa, mitochondrial OS=Homo sapiens GN=TRAP1 PE=1 SV=3
64	1	SwissProt	C19L1_HUMAN	86	61322	2	2	2	0.11	CWF19-like protein 1 OS=Homo sapiens GN=CWF19L1 PE=1 SV=2
65	1	SwissProt	PRS56_HUMAN	85	65583	4	3	3	0.15	Serine protease 56 OS=Homo sapiens GN=PRSS56 PE=1 SV=1
66	1	SwissProt	DNJC7_HUMAN	84	57203	4	4	4	0.24	DnaJ homolog subfamily C member 7 OS=Homo sapiens GN=DNAJC7 PE=1 SV=2
67	1	SwissProt	WDR1_HUMAN	83	66836	4	4	4	0.2	WD repeat-containing protein 1 OS=Homo sapiens GN=WDR1 PE=1 SV=4
68	1	SwissProt	HNRPQ_HUMAN	82	69788	2	2	2	0.09	Heterogeneous nuclear ribonucleoprotein Q OS=Homo sapiens GN=SYNCRIP PE=1 SV=2
69	1	SwissProt	NUCL_HUMAN	79	76625	2	2	2	0.08	Nucleolin OS=Homo sapiens GN=NCL PE=1 SV=3
70	1	SwissProt	DHX15_HUMAN	76	91673	2	2	2	0.07	Pre-mRNA-splicing factor ATP-dependent RNA helicase DHX15 OS=Homo sapiens GN=DHX15 PE=1 SV=2
71	1	SwissProt	FUBP3_HUMAN	76	61944	3	3	3	0.16	Far upstream element-binding protein 3 OS=Homo sapiens GN=FUBP3 PE=1 SV=2
72	1	SwissProt	CALR_HUMAN	76	48283	3	3	3	0.21	Calreticulin OS=Homo sapiens GN=CALR PE=1 SV=1
73	1	SwissProt	ERO1A_HUMAN	75	55213	3	3	3	0.18	ERO1-like protein alpha OS=Homo sapiens GN=ERO1A PE=1 SV=2
74	1	SwissProt	WDR34_HUMAN	74	58278	3	3	3	0.17	WD repeat-containing protein 34 OS=Homo sapiens GN=WDR34 PE=1 SV=2
75	1	SwissProt	TF3C5_HUMAN	73	59989	3	3	3	0.17	General transcription factor 3C polypeptide 5 OS=Homo sapiens GN=GTF3C5 PE=1 SV=2
76	1	SwissProt	IMA5_HUMAN	72	60925	2	2	2	0.11	Importin subunit alpha-5 OS=Homo sapiens GN=KPNA1 PE=1 SV=3
77	1	SwissProt	CNOT2_HUMAN	72	59871	2	2	2	0.11	CCR4-NOT transcription complex subunit 2 OS=Homo sapiens GN=CNOT2 PE=1 SV=1
78	1	SwissProt	CCDC6_HUMAN	72	53429	2	2	2	0.12	Coiled-coil domain-containing protein 6 OS=Homo sapiens GN=CCDC6 PE=1 SV=2
79	1	SwissProt	COR1B_HUMAN	71	54885	3	3	2	0.18	Coronin-1B OS=Homo sapiens GN=CORO1B PE=1 SV=1
80	1	SwissProt	HDAC2_HUMAN	70	55899	2	2	1	0.12	Histone deacetylase 2 OS=Homo sapiens GN=HDAC2 PE=1 SV=2
80	2	SwissProt	HDAC1_HUMAN	65	55638	2	2	1	0.12	Histone deacetylase 1 OS=Homo sapiens GN=HDAC1 PE=1 SV=1
81	1	SwissProt	ACTB_HUMAN	70	42052	2	2	2	0.16	Actin, cytoplasmic 1 OS=Homo sapiens GN=ACTB PE=1 SV=1
82	1	SwissProt	KPRP_HUMAN	69	67172	3	3	3	0.15	Keratinocyte proline-rich protein OS=Homo sapiens GN=KPRP PE=1 SV=1
83	1	SwissProt	DPYL2_HUMAN	67	62711	2	2	2	0.1	Dihydropyrimidinase-related protein 2 OS=Homo sapiens GN=DPYSL2 PE=1 SV=1
84	1	SwissProt	TFG_HUMAN	67	43478	2	2	2	0.15	Protein TFG OS=Homo sapiens GN=TFG PE=1 SV=2
85	1	SwissProt	PDCD4_HUMAN	67	52102	4	4	4	0.27	Programmed cell death protein 4 OS=Homo sapiens GN=PDCD4 PE=1 SV=2
86	1	SwissProt	LG3BP_HUMAN	66	66202	1	1	1	0.05	Galectin-3-binding protein OS=Homo sapiens GN=LGALS3BP PE=1 SV=1
87	1	SwissProt	ARFG2_HUMAN	66	57027	3	3	3	0.18	ADP-ribosylation factor GTPase-activating protein 2 OS=Homo sapiens GN=ARFGAP2 PE=1 SV=1
88	1	SwissProt	EF1A1_HUMAN	66	50451	1	1	1	0.06	Elongation factor 1-alpha 1 OS=Homo sapiens GN=EEF1A1 PE=1 SV=1
89	1	SwissProt	DDX5_HUMAN	66	69618	2	2	2	0.09	Probable ATP-dependent RNA helicase DDX5 OS=Homo sapiens GN=DDX5 PE=1 SV=1
90	1	SwissProt	DC1L1_HUMAN	66	56829	2	2	2	0.11	Cytoplasmic dynein 1 light intermediate chain 1 OS=Homo sapiens GN=DYNC1LI1 PE=1 SV=3
91	1	SwissProt	DHX9_HUMAN	65	142181	2	2	2	0.04	ATP-dependent RNA helicase A OS=Homo sapiens GN=DHX9 PE=1 SV=4
92	1	SwissProt	FILA2_HUMAN	65	249296	1	1	1	0.01	Filaggrin-2 OS=Homo sapiens GN=FLG2 PE=1 SV=1
93	1	SwissProt	MYPT1_HUMAN	64	115610	2	2	2	0.06	Protein phosphatase 1 regulatory subunit 12A OS=Homo sapiens GN=PPP1R12A PE=1 SV=1
94	1	SwissProt	C1TC_HUMAN	64	102180	3	3	3	0.1	C-1-tetrahydrofolate synthase, cytoplasmic OS=Homo sapiens GN=MTHFD1 PE=1 SV=3
95	1	SwissProt	BI2L1_HUMAN	64	57189	2	2	2	0.11	Brain-specific angiogenesis inhibitor 1-associated protein 2-like protein 1 OS=Homo sapiens GN=BAIAP2L1 PE=1 SV=2
96	1	SwissProt	RO60_HUMAN	64	61372	3	3	3	0.16	60 kDa SS-A/Ro ribonucleoprotein OS=Homo sapiens GN=TROVE2 PE=1 SV=2
97	1	SwissProt	C2D1A_HUMAN	62	104397	1	1	1	0.03	Coiled-coil and C2 domain-containing protein 1A OS=Homo sapiens GN=CC2D1A PE=1 SV=1
98	1	SwissProt	DLDH_HUMAN	61	54713	1	1	1	0.06	Dihydrolipoyl dehydrogenase, mitochondrial OS=Homo sapiens GN=DLD PE=1 SV=2
99	1	SwissProt	TBRG4_HUMAN	61	71150	1	1	1	0.04	Protein TBRG4 OS=Homo sapiens GN=TBRG4 PE=1 SV=1
100	1	SwissProt	NMT1_HUMAN	61	57112	1	1	1	0.06	Glycylpeptide N-tetradecanoyltransferase 1 OS=Homo sapiens GN=NMT1 PE=1 SV=2
101	1	SwissProt	PAIRB_HUMAN	60	44995	1	1	1	0.07	Plasminogen activator inhibitor 1 RNA-binding protein OS=Homo sapiens GN=SERBP1 PE=1 SV=2
102	1	SwissProt	CPSF7_HUMAN	58	52189	2	2	2	0.13	Cleavage and polyadenylation specificity factor subunit 7 OS=Homo sapiens GN=CPSF7 PE=1 SV=1
103	1	SwissProt	AAPK1_HUMAN	57	64596	3	3	3	0.15	5'-AMP-activated protein kinase catalytic subunit alpha-1 OS=Homo sapiens GN=PRKAA1 PE=1 SV=4
104	1	SwissProt	RCOR1_HUMAN	57	53409	1	1	1	0.06	REST corepressor 1 OS=Homo sapiens GN=RCOR1 PE=1 SV=2
105	1	SwissProt	MEF2D_HUMAN	56	56131	2	2	2	0.12	Myocyte-specific enhancer factor 2D OS=Homo sapiens GN=MEF2D PE=1 SV=1
106	1	SwissProt	SC16A_HUMAN	56	234855	2	2	2	0.03	Protein transport protein Sec16A OS=Homo sapiens GN=SEC16A PE=1 SV=3
107	1	SwissProt	IMA6_HUMAN	55	61052	1	1	1	0.05	Importin subunit alpha-6 OS=Homo sapiens GN=KPNA5 PE=1 SV=2
108	1	SwissProt	IFIT3_HUMAN	54	56691	1	1	1	0.06	Interferon-induced protein with tetratricopeptide repeats 3 OS=Homo sapiens GN=IFIT3 PE=1 SV=1
109	1	SwissProt	WDR37_HUMAN	53	55316	3	3	3	0.18	WD repeat-containing protein 37 OS=Homo sapiens GN=WDR37 PE=1 SV=2
110	1	SwissProt	DDX3X_HUMAN	51	73597	1	1	1	0.04	ATP-dependent RNA helicase DDX3X OS=Homo sapiens GN=DDX3X PE=1 SV=3
111	1	SwissProt	YTHD1_HUMAN	51	61007	4	4	4	0.22	YTH domain-containing family protein 1 OS=Homo sapiens GN=YTHDF1 PE=1 SV=1
112	1	SwissProt	IMDH2_HUMAN	51	56226	1	1	1	0.06	Inosine-5'-monophosphate dehydrogenase 2 OS=Homo sapiens GN=IMPDH2 PE=1 SV=2
113	1	SwissProt	NMD3_HUMAN	51	58763	2	2	2	0.11	60S ribosomal export protein NMD3 OS=Homo sapiens GN=NMD3 PE=1 SV=1
114	1	SwissProt	LENG9_HUMAN	51	53818	1	1	1	0.06	Leukocyte receptor cluster member 9 OS=Homo sapiens GN=LENG9 PE=2 SV=2
115	1	SwissProt	SYK_HUMAN	51	68461	1	1	1	0.05	Lysine--tRNA ligase OS=Homo sapiens GN=KARS PE=1 SV=3
116	1	SwissProt	SNX27_HUMAN	49	61854	1	1	1	0.05	Sorting nexin-27 OS=Homo sapiens GN=SNX27 PE=1 SV=2
117	1	SwissProt	TAB1_HUMAN	49	54895	1	1	1	0.06	TGF-beta-activated kinase 1 and MAP3K7-binding protein 1 OS=Homo sapiens GN=TAB1 PE=1 SV=1
118	1	SwissProt	CATA_HUMAN	46	59947	1	1	1	0.05	Catalase OS=Homo sapiens GN=CAT PE=1 SV=3
119	1	SwissProt	THUM3_HUMAN	45	57765	1	1	1	0.05	THUMP domain-containing protein 3 OS=Homo sapiens GN=THUMPD3 PE=1 SV=1
120	1	SwissProt	KCC2G_HUMAN	44	63311	1	1	1	0.05	Calcium/calmodulin-dependent protein kinase type II subunit gamma OS=Homo sapiens GN=CAMK2G PE=1 SV=3
121	1	SwissProt	HXK1_HUMAN	43	103561	1	1	1	0.03	Hexokinase-1 OS=Homo sapiens GN=HK1 PE=1 SV=3
122	1	SwissProt	ZN622_HUMAN	41	54808	1	1	1	0.06	Zinc finger protein 622 OS=Homo sapiens GN=ZNF622 PE=1 SV=1
123	1	SwissProt	YBOX3_HUMAN	41	40066	1	1	1	0.08	Y-box-binding protein 3 OS=Homo sapiens GN=YBX3 PE=1 SV=4
124	1	SwissProt	U2AF2_HUMAN	41	53809	2	2	2	0.12	Splicing factor U2AF 65 kDa subunit OS=Homo sapiens GN=U2AF2 PE=1 SV=4
125	1	SwissProt	MYC_HUMAN	40	49344	1	1	1	0.06	Myc proto-oncogene protein OS=Homo sapiens GN=MYC PE=1 SV=1
126	1	SwissProt	ZC3HF_HUMAN	39	48972	1	1	1	0.06	Zinc finger CCCH domain-containing protein 15 OS=Homo sapiens GN=ZC3H15 PE=1 SV=1
127	1	SwissProt	RS27A_HUMAN	38	18296	1	1	1	0.18	Ubiquitin-40S ribosomal protein S27a OS=Homo sapiens GN=RPS27A PE=1 SV=2
128	1	SwissProt	ATE1_HUMAN	38	59965	1	1	1	0.05	Arginyl-tRNA--protein transferase 1 OS=Homo sapiens GN=ATE1 PE=1 SV=2
129	1	SwissProt	OXSR1_HUMAN	36	58271	1	1	1	0.05	Serine/threonine-protein kinase OSR1 OS=Homo sapiens GN=OXSR1 PE=1 SV=1
130	1	SwissProt	IMA3_HUMAN	34	58364	1	1	1	0.05	Importin subunit alpha-3 OS=Homo sapiens GN=KPNA4 PE=1 SV=1
131	1	SwissProt	TRIP4_HUMAN	33	66960	2	2	2	0.1	Activating signal cointegrator 1 OS=Homo sapiens GN=TRIP4 PE=1 SV=4
132	1	SwissProt	TRI29_HUMAN	33	66478	1	1	1	0.05	Tripartite motif-containing protein 29 OS=Homo sapiens GN=TRIM29 PE=1 SV=2
133	1	SwissProt	SHRM3_HUMAN	33	218321	1	1	1	0.01	Protein Shroom3 OS=Homo sapiens GN=SHROOM3 PE=1 SV=2
134	1	SwissProt	BSN_HUMAN	33	418324	1	1	1	0.01	Protein bassoon OS=Homo sapiens GN=BSN PE=1 SV=4
135	1	SwissProt	G3BP2_HUMAN	33	54145	1	1	1	0.06	Ras GTPase-activating protein-binding protein 2 OS=Homo sapiens GN=G3BP2 PE=1 SV=2
136	1	SwissProt	SYNE1_HUMAN	33	1017127	1	1	1	0	Nesprin-1 OS=Homo sapiens GN=SYNE1 PE=1 SV=4
137	1	SwissProt	G3BP1_HUMAN	33	52189	1	1	1	0.06	Ras GTPase-activating protein-binding protein 1 OS=Homo sapiens GN=G3BP1 PE=1 SV=1
138	1	SwissProt	SLAI2_HUMAN	32	62733	1	1	1	0.05	SLAIN motif-containing protein 2 OS=Homo sapiens GN=SLAIN2 PE=1 SV=2
139	1	SwissProt	MCM3_HUMAN	30	91551	1	1	1	0.03	DNA replication licensing factor MCM3 OS=Homo sapiens GN=MCM3 PE=1 SV=3
140	1	SwissProt	NUP62_HUMAN	29	53394	1	1	1	0.06	Nuclear pore glycoprotein p62 OS=Homo sapiens GN=NUP62 PE=1 SV=3
141	1	SwissProt	GOG8A_HUMAN	29	70816	1	1	1	0.04	Golgin subfamily A member 8A OS=Homo sapiens GN=GOLGA8A PE=2 SV=3
142	1	SwissProt	GNL3_HUMAN	29	62468	1	1	1	0.05	Guanine nucleotide-binding protein-like 3 OS=Homo sapiens GN=GNL3 PE=1 SV=2
143	1	SwissProt	PNKP_HUMAN	28	57554	1	1	1	0.05	Bifunctional polynucleotide phosphatase/kinase OS=Homo sapiens GN=PNKP PE=1 SV=1
144	1	SwissProt	SPICE_HUMAN	28	96548	1	1	1	0.03	Spindle and centriole-associated protein 1 OS=Homo sapiens GN=SPICE1 PE=1 SV=1
145	1	SwissProt	ABCE1_HUMAN	28	68240	1	1	1	0.05	ATP-binding cassette sub-family E member 1 OS=Homo sapiens GN=ABCE1 PE=1 SV=1
146	1	SwissProt	CASPC_HUMAN	27	39125	1	1	1	0.08	Inactive caspase-12 OS=Homo sapiens GN=CASP12 PE=2 SV=2
147	1	SwissProt	SC65_HUMAN	26	50862	1	1	1	0.06	Synaptonemal complex protein SC65 OS=Homo sapiens GN=P3H4 PE=1 SV=1
148	1	SwissProt	ZN207_HUMAN	26	51002	1	1	1	0.06	BUB3-interacting and GLEBS motif-containing protein ZNF207 OS=Homo sapiens GN=ZNF207 PE=1 SV=1
149	1	SwissProt	GPKOW_HUMAN	24	52425	1	1	1	0.06	G patch domain and KOW motifs-containing protein OS=Homo sapiens GN=GPKOW PE=1 SV=2
150	1	SwissProt	PLAK_HUMAN	23	82434	1	1	1	0.04	Junction plakoglobin OS=Homo sapiens GN=JUP PE=1 SV=3
151	1	SwissProt	NELFB_HUMAN	23	66283	1	1	1	0.05	Negative elongation factor B OS=Homo sapiens GN=NELFB PE=1 SV=1
1	1	SwissProt	K22E_HUMAN	538	65678	15	15	12	1.02	Keratin, type II cytoskeletal 2 epidermal OS=Homo sapiens GN=KRT2 PE=1 SV=2
1	2	SwissProt	K2C1_HUMAN	418	66170	17	14	12	1.01	Keratin, type II cytoskeletal 1 OS=Homo sapiens GN=KRT1 PE=1 SV=6
1	3	SwissProt	K2C5_HUMAN	107	62568	6	6	5	0.34	Keratin, type II cytoskeletal 5 OS=Homo sapiens GN=KRT5 PE=1 SV=3
1	4	SwissProt	K2C75_HUMAN	62	59809	2	2	1	0.11	Keratin, type II cytoskeletal 75 OS=Homo sapiens GN=KRT75 PE=1 SV=2
2	1	SwissProt	K1C9_HUMAN	397	62255	11	10	10	0.72	Keratin, type I cytoskeletal 9 OS=Homo sapiens GN=KRT9 PE=1 SV=3
3	1	SwissProt	K1C10_HUMAN	384	59020	11	10	8	0.77	Keratin, type I cytoskeletal 10 OS=Homo sapiens GN=KRT10 PE=1 SV=6
3	2	SwissProt	K1C14_HUMAN	244	51872	9	8	4	0.7	Keratin, type I cytoskeletal 14 OS=Homo sapiens GN=KRT14 PE=1 SV=4
3	3	SwissProt	K1C19_HUMAN	109	44079	6	6	3	0.52	Keratin, type I cytoskeletal 19 OS=Homo sapiens GN=KRT19 PE=1 SV=4
3	4	SwissProt	K1C18_HUMAN	72	48029	3	3	2	0.21	Keratin, type I cytoskeletal 18 OS=Homo sapiens GN=KRT18 PE=1 SV=2
4	1	SwissProt	F16P1_HUMAN	382	37218	19	15	12	2.42	Fructose-1,6-bisphosphatase 1 OS=Homo sapiens GN=FBP1 PE=1 SV=5
4	2	SwissProt	F16P2_HUMAN	110	37062	4	4	1	0.39	Fructose-1,6-bisphosphatase isozyme 2 OS=Homo sapiens GN=FBP2 PE=1 SV=2
5	1	SwissProt	RFC4_HUMAN	292	40170	12	11	11	1.31	Replication factor C subunit 4 OS=Homo sapiens GN=RFC4 PE=1 SV=2
6	1	SwissProt	RFC3_HUMAN	243	41328	11	9	9	1.1	Replication factor C subunit 3 OS=Homo sapiens GN=RFC3 PE=1 SV=2
7	1	SwissProt	ROA2_HUMAN	235	37464	10	9	9	1.26	Heterogeneous nuclear ribonucleoproteins A2/B1 OS=Homo sapiens GN=HNRNPA2B1 PE=1 SV=2
8	1	SwissProt	NPM_HUMAN	227	32726	14	11	11	1.78	Nucleophosmin OS=Homo sapiens GN=NPM1 PE=1 SV=2
9	1	SwissProt	ACTB_HUMAN	215	42052	9	7	6	0.79	Actin, cytoplasmic 1 OS=Homo sapiens GN=ACTB PE=1 SV=1
10	1	SwissProt	IF2A_HUMAN	200	36374	10	9	9	1.13	Eukaryotic translation initiation factor 2 subunit 1 OS=Homo sapiens GN=EIF2S1 PE=1 SV=3
11	1	SwissProt	SEC13_HUMAN	170	36031	5	5	5	0.53	Protein SEC13 homolog OS=Homo sapiens GN=SEC13 PE=1 SV=3
12	1	SwissProt	TBB5_HUMAN	162	50095	5	4	4	0.28	Tubulin beta chain OS=Homo sapiens GN=TUBB PE=1 SV=2
13	1	SwissProt	PCBP1_HUMAN	159	37987	6	6	4	0.62	Poly(rC)-binding protein 1 OS=Homo sapiens GN=PCBP1 PE=1 SV=2
13	2	SwissProt	PCBP2_HUMAN	89	38955	3	3	1	0.27	Poly(rC)-binding protein 2 OS=Homo sapiens GN=PCBP2 PE=1 SV=1
14	1	SwissProt	TPM2_HUMAN	155	32945	7	7	7	0.91	Tropomyosin beta chain OS=Homo sapiens GN=TPM2 PE=1 SV=1
15	1	SwissProt	ALDOA_HUMAN	135	39851	6	6	6	0.58	Fructose-bisphosphate aldolase A OS=Homo sapiens GN=ALDOA PE=1 SV=2
16	1	SwissProt	RLA0_HUMAN	132	34423	7	6	6	0.7	60S acidic ribosomal protein P0 OS=Homo sapiens GN=RPLP0 PE=1 SV=1
17	1	SwissProt	RFC2_HUMAN	132	39588	3	3	3	0.26	Replication factor C subunit 2 OS=Homo sapiens GN=RFC2 PE=1 SV=3
18	1	SwissProt	ROAA_HUMAN	120	36316	4	4	3	0.4	Heterogeneous nuclear ribonucleoprotein A/B OS=Homo sapiens GN=HNRNPAB PE=1 SV=2
18	2	SwissProt	HNRDL_HUMAN	49	46580	2	2	1	0.14	Heterogeneous nuclear ribonucleoprotein D-like OS=Homo sapiens GN=HNRNPDL PE=1 SV=3
19	1	SwissProt	PP1B_HUMAN	117	37961	4	3	1	0.38	Serine/threonine-protein phosphatase PP1-beta catalytic subunit OS=Homo sapiens GN=PPP1CB PE=1 SV=3
19	2	SwissProt	PP1A_HUMAN	70	38229	3	3	1	0.27	Serine/threonine-protein phosphatase PP1-alpha catalytic subunit OS=Homo sapiens GN=PPP1CA PE=1 SV=1
19	3	SwissProt	PP1G_HUMAN	66	37701	3	3	1	0.27	Serine/threonine-protein phosphatase PP1-gamma catalytic subunit OS=Homo sapiens GN=PPP1CC PE=1 SV=1
20	1	SwissProt	ANXA2_HUMAN	116	38808	4	4	4	0.37	Annexin A2 OS=Homo sapiens GN=ANXA2 PE=1 SV=2
21	1	SwissProt	EF1A1_HUMAN	106	50451	4	4	4	0.28	Elongation factor 1-alpha 1 OS=Homo sapiens GN=EEF1A1 PE=1 SV=1
22	1	SwissProt	EIF3I_HUMAN	103	36878	3	3	3	0.28	Eukaryotic translation initiation factor 3 subunit I OS=Homo sapiens GN=EIF3I PE=1 SV=1
23	1	SwissProt	APOL2_HUMAN	101	37126	2	2	2	0.18	Apolipoprotein L2 OS=Homo sapiens GN=APOL2 PE=1 SV=1
24	1	SwissProt	G3P_HUMAN	98	36201	4	3	3	0.29	Glyceraldehyde-3-phosphate dehydrogenase OS=Homo sapiens GN=GAPDH PE=1 SV=3
25	1	SwissProt	DRG1_HUMAN	97	40802	2	2	2	0.16	Developmentally-regulated GTP-binding protein 1 OS=Homo sapiens GN=DRG1 PE=1 SV=1
26	1	SwissProt	MAGB2_HUMAN	94	35426	1	1	1	0.09	Melanoma-associated antigen B2 OS=Homo sapiens GN=MAGEB2 PE=1 SV=3
27	1	SwissProt	ROA1_HUMAN	93	38837	1	1	1	0.08	Heterogeneous nuclear ribonucleoprotein A1 OS=Homo sapiens GN=HNRNPA1 PE=1 SV=5
28	1	SwissProt	TBA1A_HUMAN	92	50788	4	4	2	0.27	Tubulin alpha-1A chain OS=Homo sapiens GN=TUBA1A PE=1 SV=1
28	2	SwissProt	TBA4A_HUMAN	85	50634	3	3	1	0.2	Tubulin alpha-4A chain OS=Homo sapiens GN=TUBA4A PE=1 SV=1
29	1	SwissProt	TRUB1_HUMAN	87	37515	2	2	2	0.18	Probable tRNA pseudouridine synthase 1 OS=Homo sapiens GN=TRUB1 PE=1 SV=1
30	1	SwissProt	EIF3H_HUMAN	83	40076	1	1	1	0.08	Eukaryotic translation initiation factor 3 subunit H OS=Homo sapiens GN=EIF3H PE=1 SV=1
31	1	SwissProt	HNRPC_HUMAN	78	33707	5	5	5	0.57	Heterogeneous nuclear ribonucleoproteins C1/C2 OS=Homo sapiens GN=HNRNPC PE=1 SV=4
32	1	SwissProt	RFC5_HUMAN	76	38757	4	4	4	0.37	Replication factor C subunit 5 OS=Homo sapiens GN=RFC5 PE=1 SV=1
33	1	SwissProt	PURB_HUMAN	73	33392	3	3	2	0.31	Transcriptional activator protein Pur-beta OS=Homo sapiens GN=PURB PE=1 SV=3
34	1	SwissProt	LASP1_HUMAN	70	30097	4	4	4	0.5	LIM and SH3 domain protein 1 OS=Homo sapiens GN=LASP1 PE=1 SV=2
35	1	SwissProt	RSSA_HUMAN	67	32947	2	2	2	0.2	40S ribosomal protein SA OS=Homo sapiens GN=RPSA PE=1 SV=4
36	1	SwissProt	FILA2_HUMAN	67	249296	1	1	1	0.01	Filaggrin-2 OS=Homo sapiens GN=FLG2 PE=1 SV=1
37	1	SwissProt	G3BP1_HUMAN	66	52189	1	1	1	0.06	Ras GTPase-activating protein-binding protein 1 OS=Homo sapiens GN=G3BP1 PE=1 SV=1
38	1	SwissProt	HNRH3_HUMAN	58	36960	1	1	1	0.09	Heterogeneous nuclear ribonucleoprotein H3 OS=Homo sapiens GN=HNRNPH3 PE=1 SV=2
39	1	SwissProt	KAPCA_HUMAN	56	40678	4	4	4	0.35	cAMP-dependent protein kinase catalytic subunit alpha OS=Homo sapiens GN=PRKACA PE=1 SV=2
40	1	SwissProt	THIL_HUMAN	56	45456	2	2	2	0.14	Acetyl-CoA acetyltransferase, mitochondrial OS=Homo sapiens GN=ACAT1 PE=1 SV=1
41	1	SwissProt	ANXA1_HUMAN	56	38918	1	1	1	0.08	Annexin A1 OS=Homo sapiens GN=ANXA1 PE=1 SV=2
42	1	SwissProt	TBP_HUMAN	52	37846	1	1	1	0.08	TATA-box-binding protein OS=Homo sapiens GN=TBP PE=1 SV=2
43	1	SwissProt	RT22_HUMAN	51	41425	1	1	1	0.08	28S ribosomal protein S22, mitochondrial OS=Homo sapiens GN=MRPS22 PE=1 SV=1
44	1	SwissProt	NXPH4_HUMAN	50	33386	1	1	1	0.1	Neurexophilin-4 OS=Homo sapiens GN=NXPH4 PE=2 SV=3
45	1	SwissProt	HSP7C_HUMAN	49	71082	2	2	2	0.09	Heat shock cognate 71 kDa protein OS=Homo sapiens GN=HSPA8 PE=1 SV=1
46	1	SwissProt	ARP2_HUMAN	47	45017	3	3	3	0.23	Actin-related protein 2 OS=Homo sapiens GN=ACTR2 PE=1 SV=1
47	1	SwissProt	DHX9_HUMAN	44	142181	1	1	1	0.02	ATP-dependent RNA helicase A OS=Homo sapiens GN=DHX9 PE=1 SV=4
48	1	SwissProt	SRC8_HUMAN	44	61720	1	1	1	0.05	Src substrate cortactin OS=Homo sapiens GN=CTTN PE=1 SV=2
49	1	SwissProt	SEH1_HUMAN	42	40137	3	3	3	0.26	Nucleoporin SEH1 OS=Homo sapiens GN=SEH1L PE=1 SV=3
50	1	SwissProt	RALY_HUMAN	42	32501	1	1	1	0.1	RNA-binding protein Raly OS=Homo sapiens GN=RALY PE=1 SV=1
51	1	SwissProt	CDK7_HUMAN	42	39299	1	1	1	0.08	Cyclin-dependent kinase 7 OS=Homo sapiens GN=CDK7 PE=1 SV=1
52	1	SwissProt	SEPT2_HUMAN	42	41689	1	1	1	0.08	Septin-2 OS=Homo sapiens GN=SEPT2 PE=1 SV=1
53	1	SwissProt	RBM4B_HUMAN	41	40466	1	1	1	0.08	RNA-binding protein 4B OS=Homo sapiens GN=RBM4B PE=1 SV=1
54	1	SwissProt	RAE1L_HUMAN	41	41569	1	1	1	0.08	mRNA export factor OS=Homo sapiens GN=RAE1 PE=1 SV=1
55	1	SwissProt	PFKAM_HUMAN	41	85984	1	1	1	0.04	ATP-dependent 6-phosphofructokinase, muscle type OS=Homo sapiens GN=PFKM PE=1 SV=2
56	1	SwissProt	MP2K3_HUMAN	41	39635	1	1	1	0.08	Dual specificity mitogen-activated protein kinase kinase 3 OS=Homo sapiens GN=MAP2K3 PE=1 SV=2
57	1	SwissProt	DJB11_HUMAN	39	40774	1	1	1	0.08	DnaJ homolog subfamily B member 11 OS=Homo sapiens GN=DNAJB11 PE=1 SV=1
58	1	SwissProt	AIMP2_HUMAN	38	35668	2	2	2	0.19	Aminoacyl tRNA synthase complex-interacting multifunctional protein 2 OS=Homo sapiens GN=AIMP2 PE=1 SV=2
59	1	SwissProt	BUB3_HUMAN	38	37587	1	1	1	0.08	Mitotic checkpoint protein BUB3 OS=Homo sapiens GN=BUB3 PE=1 SV=1
60	1	SwissProt	MAGA1_HUMAN	37	34606	2	2	2	0.19	Melanoma-associated antigen 1 OS=Homo sapiens GN=MAGEA1 PE=1 SV=1
[truncated: 787 more rows]
