# Supplementary material for: Identification of genotype–biochemical phenotype correlations associated with fructose 1,6-bisphosphatase deficiency
Source: Commun Biol. 2023 Jul 28;6:787. doi: 10.1038/s42003-023-05160-y (PMC10382519; doi:10.1038/s42003-023-05160-y)
Supplement: Supplementary file 6 — Supplementary Data 3 [file 42003_2023_5160_MOESM6_ESM.xlsx]

## Sheet: Figure1
	Figure 1a
	Plasma glucose				Lactate
	Time (min)	Presented case	Healthy volunteer		Time (min)	Presented case	Healthy volunteer
	0	80	81		0	8.4	10.1
	30	73	80		30	18.3	17.3
	60	55	86		60	23	24.4
	90	41	81		90	35.5	21.1
	120	32	86		120	54.1	17.2
	FFA				3-hydroxybutyrate
	Time (min)	Presented case	Healthy volunteer		Time (min)	Presented case	Healthy volunteer
	0	550	675		0	36	88
	30	278	217		30	59	28
	60	488	91		60	61	16
	90	2303	125		90	240	14
	120	3278	106		120	354	13
	Figure 1f
	FBPase activity
		Mock	WT	G164D	F194S	G164D+F194S
		0	4.84	0.81	0.81	0.4
		0	2.78	0.4	0.81	0.81
		0	2.78	0.4	0	0
		0	3.15	1.21	1.57
			6.05	0.81	0.81
			4.84
			5.65
			6.05
			7.26

## Sheet: Figure2
	Figure 2A
	qPCR
	Mock	WT	G164D	F194S	G164+F194S
	2.88147e-06	0.950199	1.57969	1.7435	1.72878
	5.48992e-06	1.05228	1.44556	1.78818	1.70642
	Figure 2K
	HSP70_FBPbinding				HSP90_FBPbinding
	WT	G164D	F194S		WT	G164D	F194S
	1	2.47204	4.71057		1	2.41683	3.58329
	1	2.01987	5.15365		1	2.52518	4.95691
	1	16.5368	21.1208		1	12.3264	12.7248
	1	8.8235	8.74806		1	22.0943	24.2227
	1	15.314	19.4413		1	12.415	12.3851
	1	12.761	17.7093		1	6.54242	5.93893
	TCP1_FBPbinding				HSP60_FBPbinding
	WT	G164D	F194S		WT	G164D	F194S
	1	3.48927	4.07361		1	14.2328	15.2545
	1	3.08445	3.07482		1	11.8621	14.7377
	1	3.5901	5.34432		1	5.4566	7.05807
	1	3.72296	5.45503

## Sheet: Figure3
		Figure 3B
		FBPase activity
		Mock	WT	D119N	P120L	N213K	E281K	G294V	V325A	R158W	G164D	G164S	A177D	F194S	G207R	G260R	P284R	G294E
		0.605	3.63	0.3025	0.3025	0.242	0.242	0.242	4.356	0.3025	0	0.3025	0	0.242	4.356	0.242	0	0
		0	3.3275	0	0.3025	0.242	0	0.242	4.84	0.3025	0.3025	0	0	0.3025	5.566	0.242	0.242	0.242
		0	4.235	0.3025	0.3025	0.242	0.242	0.242	4.84	0.3025	0	0.605	0.3025	0.3025	5.082	0	0.242	0.242
		0.968	5.324	0.242	0	0.3025	0.3025	0.3025	5.1425	0.242	0.484	0.484	0	0	5.1425	0.3025	2.42	0.3025
		0.484	6.05	0.484	0	0	0.242	0.242	4.84	0.242	0.242	0.484	0.242	0.242	3.872	0.242	0.484	0.242
		0.242	6.05	0.242	0.242	0.242	0.242	0.242	6.05	0.484	0.242	1.694	0.484	0.242	5.808	0.242	0	0.242
		0.403333	4.84				0.201667	0.605	5.84833		0.242	0.605	0	0.242	5.04167	0.201667		2.42
		0	4.43667				1.00833	0.201667	5.64667		0.484	0.403333	0.201667	0	4.43667	0.201667		0.201667
		0.242	3.872				0.242					0	0.242
		0.242	3.146				0.242					0.484	0
		0.242	5.324
		0	4.598
		Figure 3D
		Protein expression
		Mock	WT	D119N	P120L	N213K	E281K	G294V	V325A	R158W	G164D	G164S	A177D	F194S	G207R	G260R	P284R	G294E
		0	1	1.28356	1.29595	1.1883	0.896577	0.143652	0.903831	0.197905	0.129892	0.139858	0.0217946	0.0747853	0.947485	0.0631469	0.0390634	0.0432947
		0	1	1.28356	1.29595	1.1883	0.896577	0.143652	0.903831	0.197905	0.129892	0.139858	0.0217946	0.0747853	0.947485	0.0631469	0.0390634	0.0432947
		0	1	1.49	1.41	1.04	1	0.342021	1.14	0.076374	0.155918	0.400188	0.0494582	0.173476	1.03	0.302909	0.108186	0.350088
			1				0.87					0.173476	0.00985816
			活性定量１	活性定量2	活性定量3	活性定量4
		Mock	0	0	0
		WT	1	1	1	1
		D119N	1.28356	1.28356		1.49
		P120L	1.29595	1.29595		1.41
		N213K	1.1883	1.1883		1.04
		E281K	0.896577	0.896577	1	0.87
		G294V	0.143652	0.143652	0.342021
		V325A	0.903831	0.903831	1.14
		R158W	0.197905	0.197905		0.076374
		G164D	0.129892	0.129892		0.155918
		G164S	0.139858	0.139858	0.400188	0.173476
		A177D	0.0217946	0.0217946	0.0494582	0.00985816
		F194S	0.0747853	0.0747853		0.173476
		G207R	0.947485	0.947485	1.03
		G260R	0.0631469	0.0631469	0.302909
		P284R	0.0390634	0.0390634		0.108186
		G294E	0.0432947	0.0432947	0.350088

## Sheet: Fgure4
		Figure 4B
		Number of cells with FBP1 aggregates (%)
		Mock	WT	D119N	P120L	N213K	E281K	G294V	V325A	R158W	G164D	G164S	A177D	F194S	G207R	G260R	P284R	G294E
		0	11.1111	10.5263	18.2692	22.0339	37.3737	60.3175	11.7117	65.2482	69.9248	40.9091	66.6667	63.6364	14.1844	79.3103	61.8056	61.6822
		0	7.69231	12.5828	4.65116	12.963	20	70.8609	28.1046	62.963	67.3367	45.9459	69.1358	58.3333	15.1515	69.5876	55.3191	61.3924
		0	1.72414	5.11364	2.7027	4.85437	43.3566	66.5049	36.4641	80.6667	76.9784	41.2935	85.9813	65.7534	8.82353	71.5278	55.9441	69.2053
		0	6.84252	9.40758	8.54103	13.2837	33.5768	65.8944	25.4268	69.626	71.4133	42.7162	73.9279	62.5744	12.7198	73.4753	57.6896	64.0933
		Figure 4C
			FBP1 aggregates (%)	Log2 FBP1 protein expression
		WT	6.8	0
		D119N	9.4076	0.4
		P120L	8.541	0.4
		N213K	13.284	0.2
		E281K	33.577	-0.1
		R158W	69.626	-2.7
		G164D	71.413	-2.9
		G164S	42.716	-2.2
		A177D	73.928	-5.3
		F194S	62.574	-3.2
		G260R	73.475	-2.8
		P284R	57.69	-4
		G294E	64.093	-2.8
		G294V	65.894	-2.3
		G207R	12.72	0
		V325A	25.427	0

## Sheet: Figure5
		Figure 5E
			HSP70 binding ability	HSP90 binding ability
		WT	1	1
		D119N	0.11148	0.31002
		P120L	1.0715	0.53279
		N213K	1.4753	0.47761
		E281K	2.3968	0.45225
		R158W	7.6832	7.8219
		G164D	13.658	15.761
		G164S	6.4314	12.244
		A177D	23.96	37.547
		F194S	15.404	19.75
		G260R	18.923	28.17
		P284R	41.249	47.234
		G294E	64.937	89.914
		G294V	6.1339	3.485
		G207R	3.1068	3.8852
		V325A	2.2646	1.3097
		Figure 5F
			FBP1 aggregates (%)	Log2 HSP70 binding ability	Log2 HSP90 binding ability
		WT	6.8	0	0
		D119N	9.4076	-3.1651	-1.6895
		P120L	8.541	0.09958	-0.90837
		N213K	13.284	0.56102	-1.0661
		E281K	33.577	1.2611	-1.1448
		R158W	69.626	2.9417	2.9675
		G164D	71.413	3.7717	3.9783
		G164S	42.716	2.6851	3.614
		A177D	73.928	4.5826	5.2306
		F194S	62.574	3.9452	4.3038
		G260R	73.475	4.242	4.8161
		P284R	57.69	5.3663	5.5618
		G294E	64.093	6.021	6.4905
		G294V	65.894	2.6168	1.8011
		G207R	12.72	1.6354	1.958
		V325A	25.427	1.1793	0.38923

## Sheet: Sup Figure2
	Sup Figure2b
	FBPase activity
	10%input				Myc IP
	Mock	WT	G164D	F194S	Mock	WT	G164D	F194S
	0.242	8.47	0	0.242	0	5.324	0	0
	0.726	8.712	0.242	1.21	0	5.324	0	0.242
	0.242	8.954	0	0	0	5.566	0	0
	0.242	8.47	0.726	0	0	4.114	0	0.242

## Sheet: Sup Fgire3
	Sup Figure 3
	FBP1 mRNA expression
	Mock	WT	D119N	P120L	N213K	E281K	G294V	V325A	R158W	G164D	G164S	A177D	F194S	G207R	G260R	P284R	G294E
	6.06529e-06	1.00869	1.24834	1.43121	0.927181	1.17794	0.918707	0.552039	1.17819	1.28869	1.24404	1.03651	1.34893	0.807922	0.73326	0.937578	1.06019
	7.65579e-06	0.990959	1.21469	1.47195	0.911619	1.13434	0.968003	0.548293	1.17102	1.28772	1.30403	0.973642	1.41161	0.834485	0.73461	0.926846	0.997529
